# Supplementary material for: Transcriptome Profiling Identifies Ribosome Biogenesis as a Target of Alcohol Teratogenicity and Vulnerability during Early Embryogenesis
Source: PLoS One. 2017 Jan 3;12(1):e0169351. doi: 10.1371/journal.pone.0169351 (PMC5207668; doi:10.1371/journal.pone.0169351)
Supplement: S1 Table — Red boxes indicate genes having differential annotation entries. (XLSX) [file pone.0169351.s003.xlsx]

## Sheet: 3422.out
Gene ID	entrez	Gene	Wikigene name	Fold change (alcohol/control)	P adjusted	Wikigene description	Description [source]
ENSGALG00000000014				0.704964	0.0582849
ENSGALG00000000017		GGA.48214		0.595282	0.0584955		Uncharacterized protein [Source:UniProtKB/TrEMBL;Acc:H9KYN4]
ENSGALG00000000033	419513	NFU1	NFU1	0.752982	0.0137816	NFU1 iron-sulfur cluster scaffold homolog (S. cerevisiae)	NFU1 iron-sulfur cluster scaffold homolog, mitochondrial [Source:RefSeq peptide;Acc:NP_001006305]
ENSGALG00000000040	425184	FAM195A	FAM195A	0.587445	0.00842346	family with sequence similarity 195, member A	family with sequence similarity 195, member A [Source:HGNC Symbol;Acc:14142]
ENSGALG00000000041		GNAI3		0.763932	0.00769019		guanine nucleotide binding protein (G protein), alpha inhibiting activity polypeptide 3 [Source:HGNC Symbol;Acc:4387]
ENSGALG00000000059	431043	TUBB3	TUBB3	0.669727	0.0456762	tubulin, beta 3	tubulin beta-4 chain [Source:RefSeq peptide;Acc:NP_001026769]
ENSGALG00000000065	426937	PSMA5	PSMA5	0.649488	7.59855e-06	proteasome (prosome, macropain) subunit, alpha type, 5	proteasome subunit alpha type-5 [Source:RefSeq peptide;Acc:NP_001026578]
ENSGALG00000000067	425255	SPR	SPR	0.706411	0.0162141	sepiapterin reductase (7,8-dihydrobiopterin:NADP+ oxidoreductase)	Uncharacterized protein [Source:UniProtKB/TrEMBL;Acc:E1C4L3]
ENSGALG00000000080				0.502493	0.000588457
ENSGALG00000000086	421147	TIMM17A	TIMM17A	0.786848	0.0383707	translocase of inner mitochondrial membrane 17 homolog A (yeast)	mitochondrial import inner membrane translocase subunit Tim17-A [Source:RefSeq peptide;Acc:NP_001026197]
ENSGALG00000000102	421149	UBE2T	UBE2T	0.659897	0.000275631	ubiquitin-conjugating enzyme E2T (putative)	ubiquitin-conjugating enzyme E2T (putative) [Source:HGNC Symbol;Acc:25009]
ENSGALG00000000113	425428	ZMAT3	ZMAT3	2.92236	0.00829778	zinc finger, matrin-type 3	Uncharacterized protein [Source:UniProtKB/TrEMBL;Acc:E1C2G8]
ENSGALG00000000115	395192	HEP21	HEP21	0.516626	0.0129355	Hep21 protein	Hep21 protein precursor [Source:RefSeq peptide;Acc:NP_989852]
ENSGALG00000000122	417044	GNB2L1	GNB2L1	0.636378	4.09806e-07	guanine nucleotide binding protein (G protein), beta polypeptide 2-like 1	Guanine nucleotide-binding protein subunit beta-2-like 1 [Source:UniProtKB/Swiss-Prot;Acc:P63247]
ENSGALG00000000129	425450	TCF25	TCF25	0.807973	0.0743621	transcription factor 25 (basic helix-loop-helix)	transcription factor 25 (basic helix-loop-helix) [Source:HGNC Symbol;Acc:29181]
ENSGALG00000000137	396180	SNRPE	SNRPE	0.600346	2.89281e-08	small nuclear ribonucleoprotein polypeptide E	Small nuclear ribonucleoprotein E [Source:UniProtKB/Swiss-Prot;Acc:P62303]
ENSGALG00000000140	425479		LOC425479	0.469053	0.0875005	mesoderm induction early response protein 3-like
ENSGALG00000000141	693256	BLB1	BLB2	0.580517	0.0573359	MHC class II beta chain	MHC class II beta chain precursor [Source:RefSeq peptide;Acc:NP_001038144]
ENSGALG00000000150	425468	GGA.41946	RPL9	0.68287	3.23106e-05	ribosomal protein L9	Uncharacterized protein [Source:UniProtKB/TrEMBL;Acc:F1NS91]
ENSGALG00000000151	415600	ADAMTS19	ADAMTS19	1.52772	0.000720005	ADAM metallopeptidase with thrombospondin type 1 motif, 19	Uncharacterized protein [Source:UniProtKB/TrEMBL;Acc:E1C0E3]
ENSGALG00000000162				0.614807	0.000685711
ENSGALG00000000166	417051	DMB2	B-MA2	0.708183	0.0450202	B locus M beta chain 2	B locus M beta chain 2 precursor [Source:RefSeq peptide;Acc:NP_001128638]
ENSGALG00000000178	693260	BF1	BF1	0.736209	0.0780318	MHC BF1 class I	MHC BF1 class I precursor [Source:RefSeq peptide;Acc:NP_001038148]
ENSGALG00000000187	419936		LOC419936	0.550518	1.37668e-07	uncharacterized LOC419936	Uncharacterized protein [Source:UniProtKB/TrEMBL;Acc:E1BZW9]
ENSGALG00000000187	100859538		LOC100859538			uncharacterized LOC100859538	Uncharacterized protein [Source:UniProtKB/TrEMBL;Acc:E1BZW9]
ENSGALG00000000196	395343	DAD1	DAD1	0.632228	2.0634e-06	defender against cell death 1	Dolichyl-diphosphooligosaccharide--protein glycosyltransferase subunit DAD1 [Source:UniProtKB/Swiss-Prot;Acc:O13113]
ENSGALG00000000215	769972	DCP2	DCP2	2.28428	1.68499e-07	DCP2 decapping enzyme homolog (S. cerevisiae)	decapping mRNA 2 [Source:HGNC Symbol;Acc:24452]
ENSGALG00000000218	770061	SRP19	SRP19	0.797877	0.0473292	signal recognition particle 19kDa	signal recognition particle 19kDa [Source:HGNC Symbol;Acc:11300]
ENSGALG00000000220	415607	APC	APC	1.23746	0.0880681	adenomatous polyposis coli	adenomatous polyposis coli [Source:HGNC Symbol;Acc:583]
ENSGALG00000000223	421156	TMEM183B	TMEM183A	0.781366	0.0554544	transmembrane protein 183A	transmembrane protein 183 [Source:RefSeq peptide;Acc:NP_001012885]
ENSGALG00000000227	395155	CRMP2A	DPYSL2	1.28141	0.0153095	dihydropyrimidinase-like 2	Dihydropyrimidinase-related protein 2 [Source:UniProtKB/Swiss-Prot;Acc:Q90635]
ENSGALG00000000242	395176	EBF2	EBF2	0.650046	0.000234	early B-cell factor 2	transcription factor COE2 [Source:RefSeq peptide;Acc:NP_001158008]
ENSGALG00000000243	395228	RDM1	RDM1	0.72838	0.0473273	RAD52 motif 1	RAD52 motif-containing protein 1 [Source:RefSeq peptide;Acc:NP_989877]
ENSGALG00000000255	415611	MAN2A1	MAN2A1	1.50603	0.000147717	mannosidase, alpha, class 2A, member 1	mannosidase, alpha, class 2A, member 1 [Source:HGNC Symbol;Acc:6824]
ENSGALG00000000296	426230	PCNX	PCNX	1.44195	0.0120416	pecanex homolog (Drosophila)	pecanex homolog (Drosophila) [Source:HGNC Symbol;Acc:19740]
ENSGALG00000000302	396433	TNNT2	TNNT2	0.441892	2.54228e-19	troponin T type 2 (cardiac)	troponin T, cardiac muscle isoforms [Source:RefSeq peptide;Acc:NP_990780]
ENSGALG00000000308	770490		LOC770490	0.526885	0.000100192	mitochondrial import receptor subunit TOM40B-like	Uncharacterized protein [Source:UniProtKB/TrEMBL;Acc:H9KYS3]
ENSGALG00000000313	421161	TNNI1	TNNI1	0.468034	4.79728e-11	troponin I type 1 (skeletal, slow)	Uncharacterized protein [Source:UniProtKB/TrEMBL;Acc:F1NUT9]
ENSGALG00000000318	396176	CSRP1	CSRP1	0.575251	4.30076e-08	cysteine and glycine-rich protein 1	Cysteine and glycine-rich protein 1 [Source:UniProtKB/Swiss-Prot;Acc:P67966]
ENSGALG00000000332	419943	FTSJ3	FTSJ3	0.70759	0.000433919	FtsJ homolog 3 (E. coli)	putative rRNA methyltransferase 3 [Source:RefSeq peptide;Acc:NP_001026096]
ENSGALG00000000349	428274	PSMC5	PSMC5	0.682497	0.000137301	proteasome (prosome, macropain) 26S subunit, ATPase, 5	Uncharacterized protein [Source:UniProtKB/TrEMBL;Acc:F1NU79]
ENSGALG00000000356	419704	SLC37A2	SLC37A2	0.706705	0.0148153	solute carrier family 37 (glycerol-3-phosphate transporter), member 2	solute carrier family 37 (glucose-6-phosphate transporter), member 2 [Source:HGNC Symbol;Acc:20644]
ENSGALG00000000372	768675	HMGN2	HMGN2	0.707397	0.0405247	high mobility group nucleosomal binding domain 2	Non-histone chromosomal protein HMG-17 [Source:UniProtKB/Swiss-Prot;Acc:P02314]
ENSGALG00000000373				0.662727	0.0981192
ENSGALG00000000374	421165	RNPEP	RNPEP	0.67319	0.050983	arginyl aminopeptidase (aminopeptidase B)	arginyl aminopeptidase (aminopeptidase B) [Source:HGNC Symbol;Acc:10078]
ENSGALG00000000377	420054	HNRNPM	HNRNPM	0.834039	0.0868796	heterogeneous nuclear ribonucleoprotein M	heterogeneous nuclear ribonucleoprotein M [Source:RefSeq peptide;Acc:NP_001026103]
ENSGALG00000000386	430766		LOC430766	0.562106	5.99959e-09	transitional endoplasmic reticulum ATPase-like
ENSGALG00000000388	428206	LIN28	LIN28A	1.25392	0.0654835	lin-28 homolog A (C. elegans)	protein lin-28 homolog A [Source:RefSeq peptide;Acc:NP_001026944]
ENSGALG00000000395	430910	BTF3	LOC430910	0.597305	0.00119798	transcription factor BTF3-like	basic transcription factor 3 [Source:HGNC Symbol;Acc:1125]
ENSGALG00000000400	419806	KCNC4	KCNC4	1.455	0.00728905	potassium voltage-gated channel, Shaw-related subfamily, member 4	potassium voltage-gated channel, Shaw-related subfamily, member 4 [Source:HGNC Symbol;Acc:6236]
ENSGALG00000000401		RBM15		1.87503	0.0413535		RNA binding motif protein 15 [Source:HGNC Symbol;Acc:14959]
ENSGALG00000000402	419533	LOXL2	LOXL2	1.52284	0.0043313	lysyl oxidase-like 2	Lysyl oxidase homolog 2 [Source:UniProtKB/Swiss-Prot;Acc:E1C3U7]
ENSGALG00000000408	420055	LSM7	LSM7	0.764039	0.011898	LSM7 homolog, U6 small nuclear RNA associated (S. cerevisiae)	U6 snRNA-associated Sm-like protein LSm7 [Source:RefSeq peptide;Acc:NP_001006337]
ENSGALG00000000412		CCDC15		0.714518	0.00265295		coiled-coil domain containing 15 [Source:HGNC Symbol;Acc:25798]
ENSGALG00000000419	419811	HBXIP	HBXIP	0.635813	0.00021183	hepatitis B virus x interacting protein	hepatitis B virus x interacting protein [Source:RefSeq peptide;Acc:NP_001165357]
ENSGALG00000000426	419359	IGSF21	IGSF21	0.729094	0.00535197	immunoglobin superfamily, member 21	Uncharacterized protein [Source:UniProtKB/TrEMBL;Acc:F1NRX0]
ENSGALG00000000430	420056	SPPL2B	SPPL2B	1.64334	2.5596e-06	signal peptide peptidase like 2B	signal peptide peptidase-like 2B precursor [Source:RefSeq peptide;Acc:NP_001026104]
ENSGALG00000000436	421170	RABIF	RABIF	0.543988	0.0334099	RAB interacting factor	RAB interacting factor [Source:HGNC Symbol;Acc:9797]
ENSGALG00000000439	100859555	AP2S1	LOC100859555	0.697176	0.00399437	AP-2 complex subunit sigma-like	adaptor-related protein complex 2, sigma 1 subunit [Source:HGNC Symbol;Acc:565]
ENSGALG00000000442	395117	KCNA2	KCNA2	2.55364	0.0121309	potassium voltage-gated channel, shaker-related subfamily, member 2	potassium voltage-gated channel subfamily A member 2 [Source:RefSeq peptide;Acc:NP_989794]
ENSGALG00000000456	426666	MRPS21	MRPS21	0.457136	3.75285e-14	mitochondrial ribosomal protein S21	mitochondrial ribosomal protein S21 [Source:HGNC Symbol;Acc:14046]
ENSGALG00000000463	427073	DDX25	DDX25	0.732773	0.0550533	DEAD (Asp-Glu-Ala-Asp) box polypeptide 25	Uncharacterized protein [Source:UniProtKB/TrEMBL;Acc:H9KYU4]
ENSGALG00000000474	373936	RPL36	RPL36	0.35837	3.22045e-08	ribosomal protein L36	60S ribosomal protein L36 [Source:UniProtKB/Swiss-Prot;Acc:Q98TF6]
ENSGALG00000000489		NACA2		0.561717	1.36166e-10		nascent polypeptide-associated complex alpha subunit 2 [Source:HGNC Symbol;Acc:23290]
ENSGALG00000000495	426664	MCRS1	MCRS1	0.657702	1.87228e-05	microspherule protein 1	microspherule protein 1 [Source:HGNC Symbol;Acc:6960]
ENSGALG00000000508	770063	SDHB	SDHB	0.75987	0.0701549	succinate dehydrogenase complex, subunit B, iron sulfur (Ip)	succinate dehydrogenase [Source:RefSeq peptide;Acc:NP_001074344]
ENSGALG00000000508	100859720	SDHB	LOC100859720			succinate dehydrogenase [ubiquinone] iron-sulfur subunit, mitochondrial-like	succinate dehydrogenase [Source:RefSeq peptide;Acc:NP_001074344]
ENSGALG00000000509	419544	AIM1L	AIM1L	0.58611	0.00167834	absent in melanoma 1-like	Uncharacterized protein [Source:UniProtKB/TrEMBL;Acc:F1NNF6]
ENSGALG00000000513	415853	ZNF276	ZNF276	0.718246	0.00881969	zinc finger protein 276	Uncharacterized protein [Source:UniProtKB/TrEMBL;Acc:F1NLX3]
ENSGALG00000000518		KLHL12		0.746849	0.0775615		kelch-like family member 12 [Source:HGNC Symbol;Acc:19360]
ENSGALG00000000522	426684	FAHD2A	FAHD2A	0.510666	4.544e-09	fumarylacetoacetate hydrolase domain containing 2A	Uncharacterized protein [Source:UniProtKB/TrEMBL;Acc:H9KYV1]
ENSGALG00000000523	428260	STK38	STK38	1.54347	0.00953638	serine/threonine kinase 38	Uncharacterized protein [Source:UniProtKB/TrEMBL;Acc:E1C8Z7]
ENSGALG00000000525	419954	MAP3K3	MAP3K3	1.77532	0.00471441	mitogen-activated protein kinase kinase kinase 3	Uncharacterized protein [Source:UniProtKB/TrEMBL;Acc:F1NYQ2]
ENSGALG00000000527	768795	SH3BGRL3	SH3BGRL3	0.780738	0.0268649	SH3 domain binding glutamic acid-rich protein like 3	Uncharacterized protein [Source:UniProtKB/TrEMBL;Acc:E1C8Z5]
ENSGALG00000000528	415857	DBNDD1	DBNDD1	0.670477	0.00942241	dysbindin (dystrobrevin binding protein 1) domain containing 1	Uncharacterized protein [Source:UniProtKB/TrEMBL;Acc:F1NLB7]
ENSGALG00000000529	419955	LIMD2	LIMD2	0.70815	0.00703631	LIM domain containing 2	LIM domain-containing protein 2 [Source:RefSeq peptide;Acc:NP_001006330]
ENSGALG00000000530	419363		SLC45A1	1.89777	0.0786367	solute carrier family 45, member 1
ENSGALG00000000530	100859866		LOC100859866			proton-associated sugar transporter A-like
ENSGALG00000000538	419956	RNF113A	RNF113A	0.692014	0.00291942	ring finger protein 113A	ring finger protein 113A [Source:RefSeq peptide;Acc:NP_001004396]
ENSGALG00000000540	415858	GAS8	GAS8	0.680544	0.00233023	growth arrest-specific 8	growth arrest-specific 8 [Source:HGNC Symbol;Acc:4166]
ENSGALG00000000542	419549	ZNF593	ZNF593	0.633006	0.0130242	zinc finger protein 593	zinc finger protein 593 [Source:RefSeq peptide;Acc:NP_001006307]
ENSGALG00000000569	396343	SDC3	SDC3	1.37312	0.00506322	syndecan 3	syndecan-3 precursor [Source:RefSeq peptide;Acc:NP_990714]
ENSGALG00000000576	768974	RRNAD1	RRNAD1	0.617713	0.0177319	ribosomal RNA adenine dimethylase domain containing 1	ribosomal RNA adenine dimethylase domain containing 1 [Source:HGNC Symbol;Acc:24273]
ENSGALG00000000579	419368	VAMP3	VAMP3	0.728846	0.0191019	vesicle-associated membrane protein 3 (cellubrevin)	vesicle-associated membrane protein 3 [Source:RefSeq peptide;Acc:NP_001034578]
ENSGALG00000000585	396472	MYL4	MYL4	0.568143	6.71955e-09	myosin, light chain 4, alkali; atrial, embryonic	Uncharacterized protein [Source:UniProtKB/TrEMBL;Acc:F6R762]
ENSGALG00000000611	100857158	PPP1R15B	LOC100857158	1.42369	0.00750668	protein phosphatase 1 regulatory subunit 15B-like	Uncharacterized protein [Source:UniProtKB/TrEMBL;Acc:F1NUR5]
ENSGALG00000000615	419556	SNRNP40	SNRNP40	0.780558	0.026779	small nuclear ribonucleoprotein 40kDa (U5)	U5 small nuclear ribonucleoprotein 40 kDa protein [Source:RefSeq peptide;Acc:NP_001006308]
ENSGALG00000000620	419557	FABP3	FABP3	0.547326	6.95214e-06	fatty acid binding protein 3, muscle and heart (mammary-derived growth inhibitor)	fatty acid-binding protein, heart [Source:RefSeq peptide;Acc:NP_001026060]
ENSGALG00000000629	420065		NDUFA7	0.50961	6.82739e-08	NADH dehydrogenase (ubiquinone) 1 alpha subcomplex, 7, 14.5kDa
ENSGALG00000000632	769609	CHTF8	CHTF8	0.618778	4.52998e-05	CTF8, chromosome transmission fidelity factor 8 homolog (S. cerevisiae)	CTF8, chromosome transmission fidelity factor 8 homolog (S. cerevisiae) [Source:HGNC Symbol;Acc:24353]
ENSGALG00000000636	419823	MDM4	MDM4	1.96292	8.17115e-08	Mdm4 p53 binding protein homolog (mouse)	Uncharacterized protein [Source:UniProtKB/TrEMBL;Acc:E1C4B0]
ENSGALG00000000638	769632	CIRH1A	CIRH1A	0.623772	1.26449e-06	cirrhosis, autosomal recessive 1A (cirhin)	Uncharacterized protein [Source:UniProtKB/TrEMBL;Acc:E1C4A9]
ENSGALG00000000641	769684		COG8	0.713881	0.0126021	component of oligomeric golgi complex 8
ENSGALG00000000650	415863	NIP7	NIP7	0.591132	1.65799e-07	nuclear import 7 homolog (S. cerevisiae)	60S ribosome subunit biogenesis protein NIP7 homolog [Source:UniProtKB/TrEMBL;Acc:E1C494]
ENSGALG00000000652	419371	ACOT7	ACOT7	0.697375	0.000633369	acyl-CoA thioesterase 7	acyl-CoA thioesterase 7 [Source:HGNC Symbol;Acc:24157]
ENSGALG00000000653	419825	CNTN2	CNTN2	0.769669	0.0100307	contactin 2 (axonal)	contactin-2 precursor [Source:RefSeq peptide;Acc:NP_001004395]
ENSGALG00000000668	419826	RBBP5	RBBP5	1.38141	0.00652565	retinoblastoma binding protein 5	retinoblastoma-binding protein 5 [Source:RefSeq peptide;Acc:NP_001026085]
ENSGALG00000000671	415866	NFAT5	NFAT5	1.55773	8.63133e-05	nuclear factor of activated T-cells 5, tonicity-responsive	nuclear factor of activated T-cells 5 [Source:RefSeq peptide;Acc:NP_001185929]
ENSGALG00000000674	419963	MYO1D	MYO1D	1.37968	0.0968849	myosin ID	myosin ID [Source:HGNC Symbol;Acc:7598]
ENSGALG00000000684	419829	KLHDC8A	KLHDC8A	0.645548	0.000788936	kelch domain containing 8A	kelch domain containing 8A [Source:HGNC Symbol;Acc:25573]
ENSGALG00000000692	771736	CDK18	PCTK3	1.6213	0.0281382	PCTAIRE protein kinase 3	cyclin-dependent kinase 18 [Source:HGNC Symbol;Acc:8751]
ENSGALG00000000693	415867	NOB1	NOB1	0.578412	4.69922e-08	NIN1/RPN12 binding protein 1 homolog (S. cerevisiae)	Uncharacterized protein [Source:UniProtKB/TrEMBL;Acc:F1NRU5]
ENSGALG00000000701	419832	ELK4	ELK4	2.2789	2.09019e-05	ELK4, ETS-domain protein (SRF accessory protein 1)	Uncharacterized protein [Source:UniProtKB/TrEMBL;Acc:F1NRR0]
ENSGALG00000000707	415869	PSMD7	PSMD7	0.779674	0.0175317	proteasome (prosome, macropain) 26S subunit, non-ATPase, 7	proteasome (prosome, macropain) 26S subunit, non-ATPase, 7 [Source:HGNC Symbol;Acc:9565]
ENSGALG00000000708	404775	NUCKS1	NUCKS1	0.652799	0.00291942	nuclear casein kinase and cyclin-dependent kinase substrate 1	nuclear ubiquitous casein and cyclin-dependent kinases substrate [Source:RefSeq peptide;Acc:NP_998746]
ENSGALG00000000710	419374	RNF207	RNF207	0.746606	0.00433477	ring finger protein 207	Uncharacterized protein [Source:UniProtKB/TrEMBL;Acc:E1C348]
ENSGALG00000000719	373937	RPL22	RPL22	0.543566	8.37202e-12	ribosomal protein L22	60S ribosomal protein L22 [Source:RefSeq peptide;Acc:NP_989472]
ENSGALG00000000724	419838	PM20D1	PM20D1	1.35829	0.0149006	peptidase M20 domain containing 1	probable carboxypeptidase PM20D1 precursor [Source:RefSeq peptide;Acc:NP_001026086]
ENSGALG00000000725	431530	RFX7	RFXDC2	1.83355	3.10914e-05	regulatory factor X domain containing 2	regulatory factor X, 7 [Source:HGNC Symbol;Acc:25777]
ENSGALG00000000726	395637	ELAVL1	ELAVL1	1.2398	0.0773015	ELAV (embryonic lethal, abnormal vision, Drosophila)-like 1 (Hu antigen R)	ELAV-like protein 1 [Source:RefSeq peptide;Acc:NP_990164]
ENSGALG00000000734	419566	RPA2	RPA2	0.772891	0.0181967	replication protein A2, 32kDa	replication protein A 32 kDa subunit [Source:RefSeq peptide;Acc:NP_001026063]
ENSGALG00000000739	724081	XKR8	XKR8	0.742355	0.0740014	XK, Kell blood group complex subunit-related family, member 8	XK-related protein 8 [Source:RefSeq peptide;Acc:NP_001038158]
ENSGALG00000000740	420069	APBA3	APBA3	0.758469	0.0721589	amyloid beta (A4) precursor protein-binding, family A, member 3	Uncharacterized protein [Source:UniProtKB/TrEMBL;Acc:F1N9C3]
ENSGALG00000000742	100858838	PIM1	LOC100858838	0.72571	0.00317716	serine/threonine-protein kinase pim-1-like	pim-1 oncogene [Source:HGNC Symbol;Acc:8986]
ENSGALG00000000748	420070	TJP3	TJP3	0.638189	0.000838296	tight junction protein 3 (zona occludens 3)	tight junction protein 3 [Source:HGNC Symbol;Acc:11829]
ENSGALG00000000750	419086	CAPN5	CAPN5	1.31445	0.0664519	calpain 5	Uncharacterized protein [Source:UniProtKB/TrEMBL;Acc:E1C292]
ENSGALG00000000751	374026	ARNT	ARNT	0.79668	0.0367326	aryl hydrocarbon receptor nuclear translocator	aryl hydrocarbon receptor nuclear translocator [Source:RefSeq peptide;Acc:NP_989531]
ENSGALG00000000755	419087	ACER3	ACER3	1.76005	0.0238852	alkaline ceramidase 3	Uncharacterized protein [Source:UniProtKB/TrEMBL;Acc:E1C413]
ENSGALG00000000761	419088	TSKU	TSKU	1.31778	0.0704437	tsukushi small leucine rich proteoglycan homolog (Xenopus laevis)	tsukushin precursor [Source:RefSeq peptide;Acc:NP_001005346]
ENSGALG00000000764	425656	SSR2	SSR2	0.59671	3.40755e-08	signal sequence receptor, beta (translocon-associated protein beta)	translocon-associated protein subunit beta precursor [Source:RefSeq peptide;Acc:NP_001006561]
ENSGALG00000000766	427602	ZMAT2	ZMAT2	0.745279	0.0564666	zinc finger, matrin-type 2	zinc finger, matrin type 2 [Source:RefSeq peptide;Acc:NP_001026636]
ENSGALG00000000771	768530	PLA2G15	PLA2G15	1.82022	0.000720656	phospholipase A2, group XV	Uncharacterized protein [Source:UniProtKB/TrEMBL;Acc:E1C0B0]
ENSGALG00000000785	426739	HYAL1	HYAL1	0.752465	0.0338961	hyaluronoglucosaminidase 1	Uncharacterized protein [Source:UniProtKB/TrEMBL;Acc:H9KYW7]
ENSGALG00000000793	425660	VPS72	VPS72	0.640278	1.18309e-05	vacuolar protein sorting 72 homolog (S. cerevisiae)	vacuolar protein sorting 72 homolog (S. cerevisiae) [Source:HGNC Symbol;Acc:11644]
ENSGALG00000000793	100859689	VPS72	LOC100859689			vacuolar protein sorting-associated protein 72 homolog	vacuolar protein sorting 72 homolog (S. cerevisiae) [Source:HGNC Symbol;Acc:11644]
ENSGALG00000000794	416132	HARS	HARS	0.77445	0.0170611	histidyl-tRNA synthetase	histidyl-tRNA synthetase, cytoplasmic [Source:RefSeq peptide;Acc:NP_001006144]
ENSGALG00000000802	415876	DHODH	DHODH	0.703578	0.00222767	dihydroorotate dehydrogenase	dihydroorotate dehydrogenase, mitochondrial precursor [Source:RefSeq peptide;Acc:NP_001006131]
ENSGALG00000000833	416133	IK	IK	0.73856	0.00279229	IK cytokine, down-regulator of HLA II	protein Red [Source:RefSeq peptide;Acc:NP_001006145]
ENSGALG00000000842	768860	NDUFA2	NDUFA2	0.607579	6.11601e-05	NADH dehydrogenase (ubiquinone) 1 alpha subcomplex, 2, 8kDa	NADH dehydrogenase [ubiquinone] 1 alpha subcomplex subunit 2 [Source:UniProtKB/TrEMBL;Acc:F1NDF3]
ENSGALG00000000852	768990	TMEM173	TMEM173	1.80435	0.0885908	transmembrane protein 173	Transmembrane protein 173 [Source:UniProtKB/Swiss-Prot;Acc:E1C7U0]
ENSGALG00000000863	419846	DYRK3	DYRK3	1.74136	0.00184539	dual-specificity tyrosine-(Y)-phosphorylation regulated kinase 3	Uncharacterized protein [Source:UniProtKB/TrEMBL;Acc:F1ND56]
ENSGALG00000000870	419967	DCAKD	DCAKD	0.578372	4.10814e-09	dephospho-CoA kinase domain containing	Uncharacterized protein [Source:UniProtKB/TrEMBL;Acc:F1ND04]
ENSGALG00000000878	419968	KIF18B	KIF18B	0.702566	0.0714071	kinesin family member 18B	Kinesin-like protein KIF18B [Source:UniProtKB/Swiss-Prot;Acc:Q5ZLK6]
ENSGALG00000000881	419577	GPATCH3	GPATCH3	0.710778	0.0522278	G patch domain containing 3	G patch domain containing 3 [Source:RefSeq peptide;Acc:NP_001185469]
ENSGALG00000000890	421185	SRPK1	SRPK1	1.59826	4.1113e-05	SFRS protein kinase 1	SRSF protein kinase 1 [Source:HGNC Symbol;Acc:11305]
ENSGALG00000000891	417462	NSUN5	NSUN5	0.616038	0.000138852	NOP2/Sun domain family, member 5	NOP2/Sun domain family, member 5 [Source:HGNC Symbol;Acc:16385]
ENSGALG00000000895	419578	NUDC	NUDC	0.82116	0.0752374	nuclear distribution gene C homolog (A. nidulans)	nuclear migration protein nudC [Source:RefSeq peptide;Acc:NP_001006311]
ENSGALG00000000898	415627	C11H16orf80	C11H16orf80	0.732781	0.00398666	chromosome 11 open reading frame, human C16orf80	UPF0468 protein C16orf80 homolog [Source:UniProtKB/Swiss-Prot;Acc:Q5ZHP3]
ENSGALG00000000905	429986	PSMB4	PSMB4	0.613926	1.23168e-07	proteasome (prosome, macropain) subunit, beta type, 4	Proteasome subunit beta type [Source:UniProtKB/TrEMBL;Acc:H9L0U6]
ENSGALG00000000906	417089	RALGPS1	RALGPS1	1.7917	0.00396745	Ral GEF with PH domain and SH3 binding motif 1	Ras-specific guanine nucleotide-releasing factor RalGPS1 [Source:UniProtKB/TrEMBL;Acc:E1C5G4]
ENSGALG00000000907	415885	KARS	KARS	0.73245	0.00114513	lysyl-tRNA synthetase	lysyl-tRNA synthetase [Source:RefSeq peptide;Acc:NP_001025754]
ENSGALG00000000918	419970	CCDC103	CCDC103	0.536829	0.084665	coiled-coil domain containing 103	coiled-coil domain containing 103 [Source:HGNC Symbol;Acc:32700]
ENSGALG00000000920		CGN		0.532213	9.9367e-05		cingulin [Source:HGNC Symbol;Acc:17429]
ENSGALG00000000935	770812	TUFT1	TUFT1	0.60341	1.13062e-05	tuftelin 1	Uncharacterized protein [Source:UniProtKB/TrEMBL;Acc:H9KYY3]
ENSGALG00000000943	419581	WDTC1	WDTC1	1.74807	4.78406e-05	WD and tetratricopeptide repeats 1	Uncharacterized protein [Source:UniProtKB/TrEMBL;Acc:E1C4X5]
ENSGALG00000000944	417470	SUPT4H1	SUPT4H1	0.766502	0.0192975	suppressor of Ty 4 homolog 1 (S. cerevisiae)	Uncharacterized protein [Source:UniProtKB/TrEMBL;Acc:E1C4X4]
ENSGALG00000000950	417092	FAM125B	FAM125B	1.23398	0.0869356	family with sequence similarity 125, member B	multivesicular body subunit 12B [Source:RefSeq peptide;Acc:NP_001025848]
ENSGALG00000000954	770663	SMPD2	SMPD2	0.602167	0.0529692	sphingomyelin phosphodiesterase 2, neutral membrane (neutral sphingomyelinase)	Uncharacterized protein [Source:UniProtKB/TrEMBL;Acc:E1C2Y6]
ENSGALG00000000955	419582	TMEM222	TMEM222	0.798871	0.068203	transmembrane protein 222	Uncharacterized protein [Source:UniProtKB/TrEMBL;Acc:F1P3X8]
ENSGALG00000000957	419707	ESAM	ESAM	0.585072	0.000146474	endothelial cell adhesion molecule	endothelial cell adhesion molecule [Source:HGNC Symbol;Acc:17474]
ENSGALG00000000970	374260	CHEK1	STT3A	0.663351	0.000108005	STT3, subunit of the oligosaccharyltransferase complex, homolog A (S. cerevisiae)	serine/threonine-protein kinase Chk1 [Source:RefSeq peptide;Acc:NP_989676]
ENSGALG00000000991	419585	TAF12	TAF12	0.758154	0.0256861	TAF12 RNA polymerase II, TATA box binding protein (TBP)-associated factor, 20kDa	transcription initiation factor TFIID subunit 12 [Source:RefSeq peptide;Acc:NP_001026065]
ENSGALG00000001002		RABEPK		0.6862	0.00142454		Rab9 effector protein with kelch motifs [Source:UniProtKB/TrEMBL;Acc:F1P3T0]
ENSGALG00000001003	419587	SEPN1	SEPN1	1.49343	0.0034693	selenoprotein N, 1	selenoprotein N, 1 precursor [Source:RefSeq peptide;Acc:NP_001108444]
ENSGALG00000001007	415629	MMP15	MMP15	0.596296	7.70987e-09	matrix metallopeptidase 15 (membrane-inserted)	matrix metallopeptidase 15 (membrane-inserted) [Source:HGNC Symbol;Acc:7161]
ENSGALG00000001014		ARPC5L		0.721948	0.0050361		Actin-related protein 2/3 complex subunit 5 [Source:UniProtKB/TrEMBL;Acc:F1P1S6]
ENSGALG00000001020	415630	KIFC3	KIFC3	0.729502	0.00570656	kinesin family member C3	kinesin family member C3 [Source:HGNC Symbol;Acc:6326]
ENSGALG00000001021	427790	MYOCD	MYOCD	0.768066	0.0357421	myocardin	myocardin [Source:RefSeq peptide;Acc:NP_001074184]
ENSGALG00000001022	419971	CCDC43	CCDC43	0.678461	0.000244366	coiled-coil domain containing 43	Coiled-coil domain-containing protein 43 [Source:UniProtKB/Swiss-Prot;Acc:Q5ZK95]
ENSGALG00000001033	419712	FOXRED1	FOXRED1	0.501262	2.77709e-09	FAD-dependent oxidoreductase domain containing 1	Uncharacterized protein [Source:UniProtKB/TrEMBL;Acc:F1P104]
ENSGALG00000001037	427751	SCAI	SCAI	1.47138	0.00666647	suppressor of cancer cell invasion	Uncharacterized protein [Source:UniProtKB/TrEMBL;Acc:E1BQX2]
ENSGALG00000001039	374133	RPL35	RPL35	0.511852	0.010008	ribosomal protein L35	60S ribosomal protein L35 [Source:RefSeq peptide;Acc:NP_989604]
ENSGALG00000001042	417472	MTMR4	MTMR4	1.45137	0.0351875	myotubularin related protein 4	Uncharacterized protein [Source:UniProtKB/TrEMBL;Acc:E1BQV8]
ENSGALG00000001042	100857937	MTMR4	LOC100857937			myotubularin-related protein 4-like	Uncharacterized protein [Source:UniProtKB/TrEMBL;Acc:E1BQV8]
ENSGALG00000001048		OLFML2A		0.675438	0.00158901		olfactomedin-like 2A [Source:HGNC Symbol;Acc:27270]
ENSGALG00000001056	417473	ABHD11	ABHD11	0.521342	0.00128414	abhydrolase domain containing 11	abhydrolase domain containing 11 [Source:HGNC Symbol;Acc:16407]
ENSGALG00000001058	419386	ARHGEF16	ARHGEF16	0.788694	0.0497123	Rho guanine nucleotide exchange factor (GEF) 16	Rho guanine nucleotide exchange factor (GEF) 16 [Source:HGNC Symbol;Acc:15515]
ENSGALG00000001071	396441	ELN	ELN	0.699837	0.00946095	elastin (supravalvular aortic stenosis, Williams-Beuren syndrome)	elastin [Source:HGNC Symbol;Acc:3327]
ENSGALG00000001073	772325	NR6A1	NR6A1	1.96047	8.86582e-11	nuclear receptor subfamily 6, group A, member 1	Uncharacterized protein [Source:UniProtKB/TrEMBL;Acc:F1NVM8]
ENSGALG00000001076	373922	LIMK1	LIMK1	0.798414	0.076132	LIM domain kinase 1	LIM domain kinase 1 [Source:UniProtKB/Swiss-Prot;Acc:Q8QFP8]
ENSGALG00000001077	419715	TIRAP	TIRAP	0.76185	0.0463888	toll-interleukin 1 receptor (TIR) domain containing adaptor protein	toll/interleukin-1 receptor domain-containing adapter protein [Source:RefSeq peptide;Acc:NP_001020000]
ENSGALG00000001096	770135	UQCR11	UQCR11	0.581845	1.82853e-07	ubiquinol-cytochrome c reductase, complex III subunit XI	cytochrome b-c1 complex subunit 10 [Source:RefSeq peptide;Acc:NP_001177731]
ENSGALG00000001103	378915	PSMB7	PSMB7	0.727231	0.000988156	proteasome (prosome, macropain) subunit, beta type, 7	proteasome subunit beta type-7 [Source:RefSeq peptide;Acc:NP_989728]
ENSGALG00000001113	427608	SRA1	APBB3	0.571458	0.0343667	amyloid beta (A4) precursor protein-binding, family B, member 3	steroid receptor RNA activator 1 [Source:HGNC Symbol;Acc:11281]
ENSGALG00000001121	395202	SH3GL1	SH3GL1	1.59382	0.0254733	SH3-domain GRB2-like 1	Endophilin-A2 [Source:UniProtKB/Swiss-Prot;Acc:Q8AXV0]
ENSGALG00000001124		LHX2		1.72638	0.00850401		Uncharacterized protein [Source:UniProtKB/TrEMBL;Acc:E1BXQ7]
ENSGALG00000001126	770217	CHAF1A	CHAF1A	0.789882	0.0352395	chromatin assembly factor 1, subunit A (p150)	chromatin assembly factor 1 subunit A [Source:RefSeq peptide;Acc:NP_001073220]
ENSGALG00000001129	419719	KIRREL3	KIRREL3	0.792389	0.0372896	kin of IRRE like 3 (Drosophila)	Uncharacterized protein [Source:UniProtKB/TrEMBL;Acc:E1BXQ4]
ENSGALG00000001162	419980	PHB	PHB	0.692329	0.000142354	prohibitin	Prohibitin [Source:UniProtKB/Swiss-Prot;Acc:P84173]
ENSGALG00000001162	100859114	PHB	LOC100859114			prohibitin-like	Prohibitin [Source:UniProtKB/Swiss-Prot;Acc:P84173]
ENSGALG00000001168	415635	POLR2C	POLR2C	0.728336	0.00260522	polymerase (RNA) II (DNA directed) polypeptide C, 33kDa	Uncharacterized protein [Source:UniProtKB/TrEMBL;Acc:E1BV97]
ENSGALG00000001169	417104		CRB2	1.48575	0.00021312	crumbs homolog 2 (Drosophila)
ENSGALG00000001182		NCOA6		1.25486	0.0760567		nuclear receptor coactivator 6 [Source:HGNC Symbol;Acc:15936]
ENSGALG00000001184	415636	COQ9	COQ9	0.635994	0.000314127	coenzyme Q9 homolog (S. cerevisiae)	ubiquinone biosynthesis protein COQ9, mitochondrial [Source:RefSeq peptide;Acc:NP_001185534]
ENSGALG00000001188		ETV4		0.719707	0.00478304		ets variant 4 [Source:HGNC Symbol;Acc:3493]
ENSGALG00000001191	395533	GGMOXR1	MEOX1	0.700794	0.0319749	mesenchyme homeobox 1	homeobox protein MOX-1 [Source:RefSeq peptide;Acc:NP_990096]
ENSGALG00000001204	415643	ENKD1	C11H16orf48	0.728958	0.0222949	chromosome 11 open reading frame, human C16orf48	enkurin domain containing 1 [Source:HGNC Symbol;Acc:25246]
ENSGALG00000001208	424733	PPP2R3A	PPP2R3A	1.40327	0.0169266	protein phosphatase 2, regulatory subunit B'', alpha	protein phosphatase 2, regulatory subunit B'', alpha [Source:HGNC Symbol;Acc:9307]
ENSGALG00000001213	429119	MSL2	MSL2	1.85761	0.0792656	male-specific lethal 2 homolog (Drosophila)	Uncharacterized protein [Source:UniProtKB/TrEMBL;Acc:F1P0V2]
ENSGALG00000001236	417107	ZBTB26	ZBTB26	1.60873	0.00139588	zinc finger and BTB domain containing 26	Uncharacterized protein [Source:UniProtKB/TrEMBL;Acc:F1P0S3]
ENSGALG00000001242	426743		LOC426743	0.605597	0.0286869	probable beta-D-xylosidase 5-like
ENSGALG00000001245	428332	SIRT6	SIRT6	0.770211	0.0453275	sirtuin 6	NAD-dependent deacetylase sirtuin-6 [Source:RefSeq peptide;Acc:NP_001034409]
ENSGALG00000001253	417109	RC3H2	RC3H2	1.95635	1.49718e-05	ring finger and CCCH-type domains 2	Uncharacterized protein [Source:UniProtKB/TrEMBL;Acc:F1NZ02]
ENSGALG00000001258	768717	NUMA1	NUMA1	0.661216	7.20565e-06	nuclear mitotic apparatus protein 1	nuclear mitotic apparatus protein 1 [Source:RefSeq peptide;Acc:NP_001177854]
ENSGALG00000001267	396349	MAP2K2	MAP2K2	0.810505	0.0838788	mitogen-activated protein kinase kinase 2	dual specificity mitogen-activated protein kinase kinase 2 [Source:RefSeq peptide;Acc:NP_990719]
ENSGALG00000001275	772371	PDCL	PDCL	1.55144	0.0240509	phosducin-like	Uncharacterized protein [Source:UniProtKB/TrEMBL;Acc:E1BQM7]
ENSGALG00000001277	424735	STAG1	STAG1	1.40652	0.00875047	stromal antigen 1	Uncharacterized protein [Source:UniProtKB/TrEMBL;Acc:F1NYY6]
ENSGALG00000001279	419987	ZNF652	ZNF652	1.41538	0.00723986	zinc finger protein 652	zinc finger protein 652 [Source:HGNC Symbol;Acc:29147]
ENSGALG00000001282	770710	GABRD	GABRD	3.12649	0.00338337	gamma-aminobutyric acid (GABA) A receptor, delta	gamma-aminobutyric acid (GABA) A receptor, delta [Source:HGNC Symbol;Acc:4084]
ENSGALG00000001291	417488	CLIP2	CLIP2	1.31506	0.0719797	CAP-GLY domain containing linker protein 2	CAP-GLY domain containing linker protein 2 [Source:HGNC Symbol;Acc:2586]
ENSGALG00000001293	395953	IGF2BP1	IGF2BP1	0.792175	0.02403	insulin-like growth factor 2 mRNA binding protein 1	Insulin-like growth factor 2 mRNA-binding protein 1 [Source:UniProtKB/Swiss-Prot;Acc:O42254]
ENSGALG00000001298	396542	RFC2	RFC2	0.719218	0.00438409	replication factor C (activator 1) 2, 40kDa	Replication factor C subunit 2 [Source:UniProtKB/Swiss-Prot;Acc:P53033]
ENSGALG00000001298	100857621	RFC2	LOC100857621			replication factor C subunit 2-like	Replication factor C subunit 2 [Source:UniProtKB/Swiss-Prot;Acc:P53033]
ENSGALG00000001298	100857738	RFC2	LOC100857738			replication factor C subunit 2-like	Replication factor C subunit 2 [Source:UniProtKB/Swiss-Prot;Acc:P53033]
ENSGALG00000001299	419989	GIP	GIP	0.494988	0.00351877	gastric inhibitory polypeptide	gastric inhibitory polypeptide precursor [Source:RefSeq peptide;Acc:NP_001073573]
ENSGALG00000001302	424740		LOC424740	1.45763	0.0204013	uncharacterized LOC424740	uncharacterized protein LOC424740 [Source:RefSeq peptide;Acc:NP_001026471]
ENSGALG00000001309	419990	SNF8	SNF8	0.655934	0.00232118	SNF8, ESCRT-II complex subunit, homolog (S. cerevisiae)	Uncharacterized protein [Source:UniProtKB/TrEMBL;Acc:E1BZH7]
ENSGALG00000001312	416766	SNAP29	SNAP29	1.43764	0.0231136	synaptosomal-associated protein, 29kDa	synaptosomal-associated protein 29 [Source:RefSeq peptide;Acc:NP_001025823]
ENSGALG00000001313	100859865	EIF4H	LOC100859865	1.31238	0.0642182	eukaryotic translation initiation factor 4H-like	Uncharacterized protein [Source:UniProtKB/TrEMBL;Acc:F1NYA2]
ENSGALG00000001320	396051	CYP1A1	CYP1A1	0.6239	0.0892999	cytochrome P450, family 1, subfamily A, polypeptide 1	cytochrome P450 1A5 [Source:RefSeq peptide;Acc:NP_990477]
ENSGALG00000001328	770363	BSG	BSG	0.7299	0.000720656	basigin (Ok blood group)	Basigin [Source:UniProtKB/Swiss-Prot;Acc:P17790]
ENSGALG00000001329	396493	EPB41	EPB41	1.26817	0.0836441	erythrocyte membrane protein band 4.1 (elliptocytosis 1, RH-linked)	Erythroid protein 4.1 [Source:UniProtKB/Swiss-Prot;Acc:P12264]
ENSGALG00000001330	419992	ATP5G1	ATP5G1	0.704304	0.00370248	ATP synthase, H+ transporting, mitochondrial Fo complex, subunit C1 (subunit 9)	Uncharacterized protein [Source:UniProtKB/TrEMBL;Acc:E1BQ71]
ENSGALG00000001333	417110	MRRF	MRRF	0.73202	0.0115261	mitochondrial ribosome recycling factor	Uncharacterized protein [Source:UniProtKB/TrEMBL;Acc:E1BQ58]
ENSGALG00000001341		ZBTB44		1.33388	0.00738379		zinc finger and BTB domain containing 44 [Source:HGNC Symbol;Acc:25001]
ENSGALG00000001355	417112	NDUFA8	NDUFA8	0.652095	2.49854e-05	NADH dehydrogenase (ubiquinone) 1 alpha subcomplex, 8, 19kDa	Uncharacterized protein [Source:UniProtKB/TrEMBL;Acc:E1BTV0]
ENSGALG00000001362	415295	CLK3	CLK3	0.785658	0.0761551	CDC-like kinase 3	dual specificity protein kinase CLK3 [Source:RefSeq peptide;Acc:NP_001012542]
ENSGALG00000001364	395924	CSNK1A1	CSNK1A1	1.30597	0.0229933	casein kinase 1, alpha 1	Casein kinase I isoform alpha [Source:UniProtKB/Swiss-Prot;Acc:P67962]
ENSGALG00000001370	769222	ADAMTS8	ADAMTS8	1.6266	0.00173216	ADAM metallopeptidase with thrombospondin type 1 motif, 8	ADAM metallopeptidase with thrombospondin type 1 motif, 8 [Source:HGNC Symbol;Acc:224]
ENSGALG00000001381	415296	ACTB	ACTG1	0.784469	0.0159785	actin, gamma 1	Actin, cytoplasmic type 5 [Source:UniProtKB/Swiss-Prot;Acc:P53478]
ENSGALG00000001399		RNF126		0.796787	0.0779441		ring finger protein 126 [Source:HGNC Symbol;Acc:21151]
ENSGALG00000001403	416768	HIC2	HIC2	0.683218	0.000807504	hypermethylated in cancer 2	Uncharacterized protein [Source:UniProtKB/TrEMBL;Acc:F1P020]
ENSGALG00000001422	415888	RRP9	RRP9	0.604796	1.17569e-07	ribosomal RNA processing 9, small subunit (SSU) processome component, homolog (yeast)	ribosomal RNA processing 9, small subunit (SSU) processome component, homolog (yeast) [Source:HGNC Symbol;Acc:16829]
ENSGALG00000001424	771088	YDJC	YDJC	1.75625	0.00844978	YdjC homolog (bacterial)	Uncharacterized protein [Source:UniProtKB/TrEMBL;Acc:E1BWM2]
ENSGALG00000001437	395450	NTM	NTM	0.720863	0.00271143	neurotrimin	protein CEPU-1 precursor [Source:RefSeq peptide;Acc:NP_990042]
ENSGALG00000001442		OPCML		0.779277	0.0708621		Opioid-binding protein/cell adhesion molecule homolog [Source:UniProtKB/TrEMBL;Acc:E1BSB7]
ENSGALG00000001449	415301	STRA6	STRA6	0.737193	0.00219489	stimulated by retinoic acid gene 6 homolog (mouse)	stimulated by retinoic acid 6 [Source:HGNC Symbol;Acc:30650]
ENSGALG00000001450	428237	IGSF9B	IGSF9B	2.77124	0.052719	immunoglobulin superfamily, member 9B	immunoglobulin superfamily, member 9B [Source:HGNC Symbol;Acc:32326]
ENSGALG00000001452	419866	ATP5F1	ATP5F1	0.720261	0.000672142	ATP synthase, H+ transporting, mitochondrial Fo complex, subunit B1	Uncharacterized protein [Source:UniProtKB/TrEMBL;Acc:F1NSC1]
ENSGALG00000001459	396032	TNNC1	TNNC1	0.532415	0.000234625	troponin C type 1 (slow)	Troponin C, slow skeletal and cardiac muscles [Source:UniProtKB/Swiss-Prot;Acc:P09860]
ENSGALG00000001463	419604	PDIK1L	PDIK1L	1.44832	0.00598183	PDLIM1 interacting kinase 1 like	Uncharacterized protein [Source:UniProtKB/TrEMBL;Acc:F1NSB7]
ENSGALG00000001465	771528	RPL38	RPL38	0.520058	2.35802e-13	ribosomal protein L38	Uncharacterized protein [Source:UniProtKB/TrEMBL;Acc:E1BU66]
ENSGALG00000001467	417494	ANKFY1	ANKFY1	1.89219	3.19163e-06	ankyrin repeat and FYVE domain containing 1	Uncharacterized protein [Source:UniProtKB/TrEMBL;Acc:F1NSB6]
ENSGALG00000001485	416771	TOP3B	TOP3B	0.779803	0.0260248	topoisomerase (DNA) III beta	DNA topoisomerase 3-beta-1 [Source:RefSeq peptide;Acc:NP_001006181]
ENSGALG00000001489	419410	SSU72	SSU72	0.738782	0.0485101	SSU72 RNA polymerase II CTD phosphatase homolog (S. cerevisiae)	RNA polymerase II subunit A C-terminal domain phosphatase SSU72 [Source:UniProtKB/Swiss-Prot;Acc:Q5ZJQ7]
ENSGALG00000001496				1.49628	0.0028479		Uncharacterized protein [Source:UniProtKB/TrEMBL;Acc:E1BU26]
ENSGALG00000001502	419606	UTP11L	UTP11L	0.780169	0.0405369	UTP11-like, U3 small nucleolar ribonucleoprotein, (yeast)	Uncharacterized protein [Source:UniProtKB/TrEMBL;Acc:E1BU24]
ENSGALG00000001506	416158	PTTG1	PTTG1	0.741713	0.0129355	pituitary tumor-transforming 1	Uncharacterized protein [Source:UniProtKB/TrEMBL;Acc:E1BU16]
ENSGALG00000001515	419412		ATAD3A	0.811519	0.0638125	ATPase family, AAA domain containing 3A
ENSGALG00000001529	374161	THYN1	THYN1	0.654845	0.00148165	thymocyte nuclear protein 1	Thymocyte nuclear protein 1 [Source:UniProtKB/Swiss-Prot;Acc:Q90679]
ENSGALG00000001540	419608	SF3A3	SF3A3	0.824202	0.088832	splicing factor 3a, subunit 3, 60kDa	Uncharacterized protein [Source:UniProtKB/TrEMBL;Acc:Q5F387]
ENSGALG00000001542	770979	MRPL20	MRPL20	0.698556	0.000763134	mitochondrial ribosomal protein L20	Uncharacterized protein [Source:UniProtKB/TrEMBL;Acc:E1BRV2]
ENSGALG00000001546		ZZEF1		1.42229	0.011399		zinc finger, ZZ-type with EF-hand domain 1 [Source:HGNC Symbol;Acc:29027]
ENSGALG00000001551	395124	CCNL2	CCNL2	0.801699	0.0773218	cyclin L2	cyclin-L1 [Source:RefSeq peptide;Acc:NP_989801]
ENSGALG00000001555	419415	AURKAIP1	AURKAIP1	0.61477	1.78142e-05	aurora kinase A interacting protein 1	aurora kinase A-interacting protein [Source:RefSeq peptide;Acc:NP_001026043]
ENSGALG00000001557	419739	ACAD8	ACAD8	0.774097	0.0984402	acyl-CoA dehydrogenase family, member 8	Uncharacterized protein [Source:UniProtKB/TrEMBL;Acc:F1NNW2]
ENSGALG00000001559	378906	ZP3	ZP3	0.500422	7.59451e-05	zona pellucida glycoprotein 3 (sperm receptor)	Zona pellucida sperm-binding protein 3 Processed zona pellucida sperm-binding protein 3 [Source:UniProtKB/Swiss-Prot;Acc:P79762]
ENSGALG00000001564	395707	ATP2A3	ATP2A3	1.75351	0.0054277	ATPase, Ca++ transporting, ubiquitous	sarcoplasmic/endoplasmic reticulum calcium ATPase 3 [Source:RefSeq peptide;Acc:NP_990222]
ENSGALG00000001572	770048	COMMD4	COMMD4	0.554464	2.11864e-08	COMM domain containing 4	COMM domain containing 4 [Source:HGNC Symbol;Acc:26027]
ENSGALG00000001576	374074	HIRA	HIRA	1.52843	0.000140744	HIR histone cell cycle regulation defective homolog A (S. cerevisiae)	protein HIRA [Source:RefSeq peptide;Acc:NP_989563]
ENSGALG00000001580	420087	ANP32B	ANP32B	0.786335	0.0143755	acidic (leucine-rich) nuclear phosphoprotein 32 family, member B	Acidic leucine-rich nuclear phosphoprotein 32 family member B [Source:UniProtKB/Swiss-Prot;Acc:Q5ZMN0]
ENSGALG00000001586	770068	NEIL1	NEIL1	0.743305	0.0514584	nei endonuclease VIII-like 1 (E. coli)	endonuclease VIII-like 1 [Source:RefSeq peptide;Acc:NP_001074345]
ENSGALG00000001587	100858795	MRPL40	LOC100858795	0.757404	0.0296017	39S ribosomal protein L40, mitochondrial-like	mitochondrial ribosomal protein L40 [Source:HGNC Symbol;Acc:14491]
ENSGALG00000001593	374186	UFD1L	UFD1L	0.765042	0.0187749	ubiquitin fusion degradation 1 like (yeast)	ubiquitin fusion degradation protein 1 homolog [Source:RefSeq peptide;Acc:NP_989632]
ENSGALG00000001595	772213	PHF19	LOC772213	0.555981	0.091114	PHD finger protein 19-like	PHD finger protein 19 [Source:HGNC Symbol;Acc:24566]
ENSGALG00000001596	420089	MLLT1	MLLT1	1.7794	0.00116437	myeloid/lymphoid or mixed-lineage leukemia (trithorax homolog, Drosophila); translocated to, 1	myeloid/lymphoid or mixed-lineage leukemia (trithorax homolog, Drosophila); translocated to, 1 [Source:HGNC Symbol;Acc:7134]
ENSGALG00000001597	419997	PSMB3	PSMB3	0.67234	6.88598e-05	proteasome (prosome, macropain) subunit, beta type, 3	Proteasome subunit beta type [Source:UniProtKB/TrEMBL;Acc:E1BYW9]
ENSGALG00000001600		DVL1		1.40481	0.0366208		Uncharacterized protein [Source:UniProtKB/TrEMBL;Acc:Q5F487]
ENSGALG00000001602	415655	NUTF2	NUTF2	0.688395	0.00065386	nuclear transport factor 2	nuclear transport factor 2 [Source:RefSeq peptide;Acc:NP_001025733]
ENSGALG00000001603	417341	NARF	NARF	1.36472	0.00974345	nuclear prelamin A recognition factor	Uncharacterized protein [Source:UniProtKB/TrEMBL;Acc:E1BYV6]
ENSGALG00000001607	417342	C18H17ORF62	C18H17orf62	1.65491	0.0186391	chromosome 18 open reading frame, human C17orf62	Uncharacterized protein [Source:UniProtKB/TrEMBL;Acc:E1BYV2]
ENSGALG00000001613	415897	GNL3	GNL3	0.788866	0.0205211	guanine nucleotide binding protein-like 3 (nucleolar)	guanine nucleotide binding protein-like 3 (nucleolar) [Source:HGNC Symbol;Acc:29931]
ENSGALG00000001615	415306	MAN2C1	MAN2C1	0.767926	0.0517741	mannosidase, alpha, class 2C, member 1	alpha-mannosidase 2C1 [Source:RefSeq peptide;Acc:NP_001073183]
ENSGALG00000001634	420001	RPL23	RPL23	0.558496	5.31791e-07	ribosomal protein L23	ribosomal protein L23 [Source:HGNC Symbol;Acc:10316]
ENSGALG00000001647	415658	PSKH1	PSKH1	1.66272	0.0238031	protein serine kinase H1	Uncharacterized protein [Source:UniProtKB/TrEMBL;Acc:E1BX19]
ENSGALG00000001651	426923	TTI2	TTI2	0.671071	0.00585075	chromosome 8 open reading frame 41	TELO2 interacting protein 2 [Source:HGNC Symbol;Acc:26262]
ENSGALG00000001654	395538	C1QBP	C1QBP	0.729372	0.000900432	complement component 1, q subcomponent binding protein	complement component 1, q subcomponent binding protein [Source:HGNC Symbol;Acc:1243]
ENSGALG00000001655	415899	SPCS1	SPCS1	0.649479	2.93307e-05	signal peptidase complex subunit 1 homolog (S. cerevisiae)	signal peptidase complex subunit 1 homolog [Source:RefSeq peptide;Acc:NP_001165115]
ENSGALG00000001658	420003	RPL19	RPL19	0.547086	4.70894e-12	ribosomal protein L19	60S ribosomal protein L19 [Source:RefSeq peptide;Acc:NP_001026100]
ENSGALG00000001663	426924	MAK16	MAK16	0.690841	0.0015322	MAK16 homolog (S. cerevisiae)	Uncharacterized protein [Source:UniProtKB/TrEMBL;Acc:E1BX01]
ENSGALG00000001664	415308	PTPN9	PTPN9	0.707985	0.0117766	protein tyrosine phosphatase, non-receptor type 9	protein tyrosine phosphatase, non-receptor type 9 [Source:HGNC Symbol;Acc:9661]
ENSGALG00000001677		SETBP1		0.722432	0.0241161		SET binding protein 1 [Source:HGNC Symbol;Acc:15573]
ENSGALG00000001684	417350	SEC14L1	SEC14L1	1.88824	4.34443e-07	SEC14-like 1 (S. cerevisiae)	Uncharacterized protein [Source:UniProtKB/TrEMBL;Acc:E1BWX8]
ENSGALG00000001688	416778	40790	40790	1.71167	0.000863078	septin 5	septin-5 [Source:RefSeq peptide;Acc:NP_001025825]
ENSGALG00000001689	769853	SCAMP2	SCAMP2	0.799123	0.0674247	secretory carrier membrane protein 2	secretory carrier membrane protein 2 [Source:HGNC Symbol;Acc:10564]
ENSGALG00000001700	769765	MPI	MPI	0.659515	3.60434e-05	mannose phosphate isomerase	mannose phosphate isomerase [Source:HGNC Symbol;Acc:7216]
ENSGALG00000001702	769364	EXOC3L1	EXOC3L1	0.601035	4.22205e-06	exocyst complex component 3-like 1	Uncharacterized protein [Source:UniProtKB/TrEMBL;Acc:E1BUJ3]
ENSGALG00000001708	420004	MED1	MED1	1.23239	0.0777376	mediator complex subunit 1	Uncharacterized protein [Source:UniProtKB/TrEMBL;Acc:E1BUI5]
ENSGALG00000001719	417501	NUP88	NUP88	0.754138	0.00798581	nucleoporin 88kDa	Uncharacterized protein [Source:UniProtKB/TrEMBL;Acc:F1NIC8]
ENSGALG00000001731	428306	CDK12	CDK12	1.31887	0.0142979	cyclin-dependent kinase 12	cyclin-dependent kinase 12 [Source:HGNC Symbol;Acc:24224]
ENSGALG00000001732	416379	EPG5	EPG5	1.55745	0.0101154	ectopic P-granules autophagy protein 5 homolog (C. elegans)	ectopic P-granules autophagy protein 5 homolog (C. elegans) [Source:HGNC Symbol;Acc:29331]
ENSGALG00000001733	100857856	LRIG2	LRIG2	1.36054	0.00331494	leucine-rich repeats and immunoglobulin-like domains 2	leucine-rich repeats and immunoglobulin-like domains 2 [Source:HGNC Symbol;Acc:20889]
ENSGALG00000001741	415316	NPTN	NPTN	1.37661	0.0892813	neuroplastin	neuroplastin [Source:HGNC Symbol;Acc:17867]
ENSGALG00000001744	769575	C15ORF60	C10H15orf60	0.613319	0.0945124	chromosome 10 open reading frame, human C15orf60	Uncharacterized protein [Source:UniProtKB/TrEMBL;Acc:F1NI44]
ENSGALG00000001756	431564	ATP5A1W	ATP5A1W	0.630968	2.6566e-06	ATP synthase subunit alpha	ATP synthase subunit alpha; Uncharacterized protein [Source:UniProtKB/TrEMBL;Acc:Q90VX2]
ENSGALG00000001758	417129	QSOX2	QSOX2	2.75766	2.34669e-16	quiescin Q6 sulfhydryl oxidase 2	Uncharacterized protein [Source:UniProtKB/TrEMBL;Acc:F1P458]
ENSGALG00000001766	416382	RNF165	RNF165	1.34646	0.0405064	ring finger protein 165	ring finger protein 165 [Source:HGNC Symbol;Acc:31696]
ENSGALG00000001770	419420	ACAP3	ACAP3	1.94907	0.00437285	ArfGAP with coiled-coil, ankyrin repeat and PH domains 3	Uncharacterized protein [Source:UniProtKB/TrEMBL;Acc:F1NGZ5]
ENSGALG00000001777	417352	MFSD11	MFSD11	1.53131	0.0167476	major facilitator superfamily domain containing 11	Uncharacterized protein [Source:UniProtKB/TrEMBL;Acc:E1BSA8]
ENSGALG00000001791	415664		LOC415664	0.630124	0.00720608	uncharacterized oxidoreductase-like
ENSGALG00000001792	426987	MRPS34	MRPS34	0.715517	0.00166446	mitochondrial ribosomal protein S34	mitochondrial ribosomal protein S34 [Source:HGNC Symbol;Acc:16618]
ENSGALG00000001800	428339	DUS3L	DUS3L	0.72392	0.00742253	dihydrouridine synthase 3-like (S. cerevisiae)	Uncharacterized protein [Source:UniProtKB/TrEMBL;Acc:F1NGP4]
ENSGALG00000001807	396358	CUX1	CUX1	0.668481	0.000155055	cut-like homeobox 1	Uncharacterized protein [Source:UniProtKB/TrEMBL;Acc:F1NGM5]
ENSGALG00000001809	415665	FAM65A	FAM65A	0.799464	0.0528333	family with sequence similarity 65, member A	family with sequence similarity 65, member A [Source:HGNC Symbol;Acc:25836]
ENSGALG00000001816	419877	MAGI3	MAGI3	1.39835	0.0422064	membrane associated guanylate kinase, WW and PDZ domain containing 3	membrane-associated guanylate kinase, WW and PDZ domain-containing protein 3 [Source:RefSeq peptide;Acc:NP_001012715]
ENSGALG00000001827	426988	GLYR1	GLYR1	1.58674	0.000144579	glyoxylate reductase 1 homolog (Arabidopsis)	putative oxidoreductase GLYR1 [Source:RefSeq peptide;Acc:NP_001006572]
ENSGALG00000001843	416383	PIAS2	PIAS2	1.60784	0.000914112	protein inhibitor of activated STAT, 2	E3 SUMO-protein ligase PIAS2 [Source:RefSeq peptide;Acc:NP_001025797]
ENSGALG00000001844	417510	ALKBH4	ALKBH4	0.478401	0.0116346	alkB, alkylation repair homolog 4 (E. coli)	alkB, alkylation repair homolog 4 (E. coli) [Source:HGNC Symbol;Acc:21900]
ENSGALG00000001847	423604	BICC1	BICC1	1.60191	0.00875047	bicaudal C homolog 1 (Drosophila)	protein bicaudal C homolog 1 [Source:RefSeq peptide;Acc:NP_001186436]
ENSGALG00000001849	430723	BSN	BSN	1.5617	0.0941598	bassoon (presynaptic cytomatrix protein)	bassoon presynaptic cytomatrix protein [Source:HGNC Symbol;Acc:1117]
ENSGALG00000001850	416168	RARS	RARS	0.697736	0.000152483	arginyl-tRNA synthetase	arginyl-tRNA synthetase, cytoplasmic [Source:RefSeq peptide;Acc:NP_001025778]
ENSGALG00000001860	772027	RSBN1	RSBN1	1.51766	0.0193278	round spermatid basic protein 1	Uncharacterized protein [Source:UniProtKB/TrEMBL;Acc:F1NFM8]
ENSGALG00000001861				0.55465	1.11041e-07
ENSGALG00000001870	423606	FAM190B	FAM190B	1.70314	0.0522852	family with sequence similarity 190, member B	granule cell antiserum positive 14 [Source:RefSeq peptide;Acc:NP_001186437]
ENSGALG00000001876	417513		RASA4	0.595067	0.000121917	RAS p21 protein activator 4
ENSGALG00000001880	414140	AMY2A	AMY2A	0.42678	6.39395e-08	amylase, alpha 2A; pancreatic	amylase, alpha 2A; pancreatic [Source:RefSeq peptide;Acc:NP_001001473]
ENSGALG00000001881	772152	DNLZ	DNLZ	0.687378	0.018422	DNL-type zinc finger	Uncharacterized protein [Source:UniProtKB/TrEMBL;Acc:F1NF52]
ENSGALG00000001885	417514		UPK3BL	0.45764	0.000235515	uroplakin 3B-like
ENSGALG00000001886	769908		LOC769908	0.642091	0.000117015	uncharacterized LOC769908	Uncharacterized protein [Source:UniProtKB/TrEMBL;Acc:F1P465]
ENSGALG00000001895	416170	PANK3	PANK3	2.12225	6.32439e-12	pantothenate kinase 3	pantothenate kinase 3 [Source:HGNC Symbol;Acc:19365]
ENSGALG00000001896		NTNG1		1.47136	0.0047314		netrin G1 [Source:HGNC Symbol;Acc:23319]
ENSGALG00000001898		MISP		0.461733	0.0779441		mitotic spindle positioning [Source:HGNC Symbol;Acc:27000]
ENSGALG00000001907	423608	WAPAL	WAPAL	1.57506	0.0117136	wings apart-like homolog (Drosophila)	wings apart-like protein homolog [Source:RefSeq peptide;Acc:NP_001186440]
ENSGALG00000001913	419143	DYNLRB1	DYNLRB1	0.696115	0.0111175	dynein, light chain, roadblock-type 1	dynein, light chain, roadblock-type 1 [Source:HGNC Symbol;Acc:15468]
ENSGALG00000001926	396227	HSPB1	HSPB1	0.569801	0.0241161	heat shock 27kDa protein 1	heat shock protein beta-1 [Source:RefSeq peptide;Acc:NP_990621]
ENSGALG00000001939	419880	HIPK1	HIPK1	2.32013	4.47789e-13	homeodomain interacting protein kinase 1	homeodomain interacting protein kinase 1 [Source:HGNC Symbol;Acc:19006]
ENSGALG00000001948		SAFB2		0.741538	0.00254431		Uncharacterized protein [Source:UniProtKB/TrEMBL;Acc:H9KZ12]
ENSGALG00000001949	417517	MDH2	MDH2	0.783254	0.0164384	malate dehydrogenase 2, NAD (mitochondrial)	Malate dehydrogenase [Source:UniProtKB/TrEMBL;Acc:E1BVT3]
ENSGALG00000001956	419882	OLFML3	OLFML3	0.678127	8.05289e-05	olfactomedin-like 3	Olfactomedin-like protein 3 [Source:UniProtKB/Swiss-Prot;Acc:Q25C36]
ENSGALG00000001957	419145	ITCH	ITCH	2.40406	2.09019e-05	itchy E3 ubiquitin protein ligase homolog (mouse)	E3 ubiquitin-protein ligase [Source:UniProtKB/TrEMBL;Acc:E1BVS1]
ENSGALG00000001964	417135	INPP5E	INPP5E	1.32804	0.02917	inositol polyphosphate-5-phosphatase, 72 kDa	Uncharacterized protein [Source:UniProtKB/TrEMBL;Acc:F1P5J6]
ENSGALG00000001979	427533	FBLN7	FBLN7	0.368675	0.00732952	fibulin 7	fibulin 7 [Source:HGNC Symbol;Acc:26740]
ENSGALG00000001989	427053	PRUNE	PRUNE	0.639202	0.0412996	prune homolog (Drosophila)	Uncharacterized protein [Source:UniProtKB/TrEMBL;Acc:H9KZ13]
ENSGALG00000001989	100857290	PRUNE	LOC100857290			protein prune homolog	Uncharacterized protein [Source:UniProtKB/TrEMBL;Acc:H9KZ13]
ENSGALG00000001995	424752	LIMS2	LIMS2	1.52165	0.000559215	LIM and senescent cell antigen-like domains 2	Uncharacterized protein [Source:UniProtKB/TrEMBL;Acc:E1BV80]
ENSGALG00000001998	770563	R3HDM4	C28H19orf22	0.709549	0.0126149	chromosome 28 open reading frame, human C19orf22	R3H domain containing 4 [Source:HGNC Symbol;Acc:28270]
ENSGALG00000002002	419884	BCAS2	BCAS2	0.629246	8.36881e-06	breast carcinoma amplified sequence 2	Uncharacterized protein [Source:UniProtKB/TrEMBL;Acc:E1BTS4]
ENSGALG00000002003	396308	BMPR1A	BMPR1A	1.5288	0.0494331	bone morphogenetic protein receptor, type IA	bone morphogenetic protein receptor type-1A precursor [Source:RefSeq peptide;Acc:NP_990688]
ENSGALG00000002009	378893	FANCG	FANCG	0.759441	0.0238351	Fanconi anemia, complementation group G	Fanconi anemia, complementation group G [Source:RefSeq peptide;Acc:NP_989709]
ENSGALG00000002021		ZC3H12A		1.8257	0.0760567		Uncharacterized protein [Source:UniProtKB/TrEMBL;Acc:E1BTA2]
ENSGALG00000002023		PIGO		2.31904	8.66804e-05		Uncharacterized protein [Source:UniProtKB/TrEMBL;Acc:E1BTA1]
ENSGALG00000002033	416391	NDUFB6	NDUFB6	0.607475	1.51127e-05	NADH dehydrogenase (ubiquinone) 1 beta subcomplex, 6, 17kDa	Uncharacterized protein [Source:UniProtKB/TrEMBL;Acc:E1BT94]
ENSGALG00000002040	395119	ARVCF	ARVCF	1.68685	3.41832e-06	armadillo repeat gene deleted in velocardiofacial syndrome	armadillo repeat gene deletes in velo-cardio-facial syndrome [Source:RefSeq peptide;Acc:NP_989796]
ENSGALG00000002045	395295	EIF2S2	EIF2S2	0.793872	0.0272911	eukaryotic translation initiation factor 2, subunit 2 beta, 38kDa	eukaryotic translation initiation factor 2 subunit 2 [Source:RefSeq peptide;Acc:NP_989928]
ENSGALG00000002046	423614	SYT15	SYT15	1.80935	0.0525905	synaptotagmin XV	Uncharacterized protein [Source:UniProtKB/TrEMBL;Acc:F1P2U3]
ENSGALG00000002055	395128	HES4	HES1	0.755128	0.0147191	hairy and enhancer of split 1, (Drosophila)	transcription factor HES-1 isoform 2 [Source:RefSeq peptide;Acc:NP_989803]
ENSGALG00000002057	424754	POLR2D	POLR2D	0.713152	0.00924675	polymerase (RNA) II (DNA directed) polypeptide D	polymerase (RNA) II (DNA directed) polypeptide D [Source:HGNC Symbol;Acc:9191]
ENSGALG00000002064		STOML2		0.770843	0.0134059		stomatin (EPB72)-like 2 [Source:HGNC Symbol;Acc:14559]
ENSGALG00000002076	416785	gga-mir-1306	DGCR8	1.48215	0.000732021	DiGeorge syndrome critical region gene 8	gga-mir-1306 [Source:miRBase;Acc:MI0007057]
ENSGALG00000002089	423616	TIMM23	TIMM23	0.749573	0.00769206	translocase of inner mitochondrial membrane 23 homolog (yeast)	Uncharacterized protein [Source:UniProtKB/TrEMBL;Acc:E1BR29]
ENSGALG00000002091		ZDHHC1		1.72135	0.0228814		Uncharacterized protein [Source:UniProtKB/TrEMBL;Acc:E1BR27]
ENSGALG00000002095	419150	CHMP4B	CHMP4B	0.721993	0.0316112	chromatin modifying protein 4B	Charged multivesicular body protein 4b [Source:UniProtKB/Swiss-Prot;Acc:Q5ZHP5]
ENSGALG00000002099	100859653	PFKFB4	LOC100859653	1.33566	0.0414471	6-phosphofructo-2-kinase/fructose-2,6-biphosphatase 4-like	6-phosphofructo-2-kinase/fructose-2,6-biphosphatase 4 [Source:HGNC Symbol;Acc:8875]
ENSGALG00000002110	427380	TSTD2	TSTD2	1.67624	0.0221639	thiosulfate sulfurtransferase (rhodanese)-like domain containing 2	thiosulfate sulfurtransferase (rhodanese)-like domain containing 2 [Source:HGNC Symbol;Acc:30087]
ENSGALG00000002111	416396	SEC14L5	SEC14L5	1.63042	0.0804818	SEC14-like 5 (S. cerevisiae)	SEC14-like 5 (S. cerevisiae) [Source:HGNC Symbol;Acc:29032]
ENSGALG00000002114	425132	ZMYND10	RASSF1	0.673586	0.00979968	Ras association (RalGDS/AF-6) domain family member 1	zinc finger, MYND-type containing 10 [Source:HGNC Symbol;Acc:19412]
ENSGALG00000002117	423617	PARG	PARG	1.326	0.0071346	poly (ADP-ribose) glycohydrolase	Uncharacterized protein [Source:UniProtKB/TrEMBL;Acc:F1NY76]
ENSGALG00000002123	428220	OSCP1	OSCP1	0.694301	0.0108946	organic solute carrier partner 1	organic solute carrier partner 1 [Source:HGNC Symbol;Acc:29971]
ENSGALG00000002124	416788	ZDHHC8	ZDHHC8	1.57857	0.00306368	zinc finger, DHHC-type containing 8	probable palmitoyltransferase ZDHHC8 [Source:RefSeq peptide;Acc:NP_001033780]
ENSGALG00000002136		AP3B2		0.759264	0.0197942		adaptor-related protein complex 3, beta 2 subunit [Source:HGNC Symbol;Acc:567]
ENSGALG00000002139	419886	CSDE1	CSDE1	1.21564	0.0642668	cold shock domain containing E1, RNA-binding	cold shock domain-containing protein E1 [Source:RefSeq peptide;Acc:NP_001026089]
ENSGALG00000002141	424757	UGGT1	UGGT1	1.39473	0.00158784	UDP-glucose glycoprotein glucosyltransferase 1	UDP-glucose glycoprotein glucosyltransferase 1 [Source:HGNC Symbol;Acc:15663]
ENSGALG00000002142	427381	DGKQ	DGKQ	1.72193	0.0548693	diacylglycerol kinase, theta 110kDa	diacylglycerol kinase, theta 110kDa [Source:HGNC Symbol;Acc:2856]
ENSGALG00000002143	416790	ANKLE2	ANKLE2	1.50321	0.0143755	ankyrin repeat and LEM domain containing 2	Uncharacterized protein [Source:UniProtKB/TrEMBL;Acc:F1NY55]
ENSGALG00000002157		RPS17		0.371735	1.58664e-12		40S ribosomal protein S17 [Source:UniProtKB/Swiss-Prot;Acc:P08636]
ENSGALG00000002158	416791	GOLGA3	GOLGA3	1.41791	0.0274987	golgin A3	golgin A3 [Source:HGNC Symbol;Acc:4426]
ENSGALG00000002165		UNC13B		1.64177	0.00411678		unc-13 homolog B (C. elegans) [Source:HGNC Symbol;Acc:12566]
ENSGALG00000002167	415327	PATL2	PATL2	0.532406	0.0010867	protein associated with topoisomerase II homolog 2 (yeast)	protein associated with topoisomerase II homolog 2 (yeast) [Source:HGNC Symbol;Acc:33630]
ENSGALG00000002169	424758	PLEKHB2	PLEKHB2	1.31856	0.0342292	pleckstrin homology domain containing, family B (evectins) member 2	pleckstrin homology domain-containing family B member 2 [Source:RefSeq peptide;Acc:NP_001026473]
ENSGALG00000002172	424759	FAM168B	FAM168B	1.55698	0.000632424	family with sequence similarity 168, member B	Uncharacterized protein [Source:UniProtKB/TrEMBL;Acc:F1NVB8]
ENSGALG00000002179	770159	FBF1	FBF1	0.726898	0.00245263	Fas (TNFRSF6) binding factor 1	fas-binding factor 1 homolog [Source:RefSeq peptide;Acc:NP_001108102]
ENSGALG00000002180		CHFR		1.35252	0.0344473		checkpoint with forkhead and ring finger domains, E3 ubiquitin protein ligase [Source:HGNC Symbol;Acc:20455]
ENSGALG00000002184	769940	RANBP17	LOC769940	1.38893	0.0443055	ran-binding protein 17-like	RAN binding protein 17 [Source:HGNC Symbol;Acc:14428]
ENSGALG00000002186	417527	UNC45B	UNC45B	0.604954	0.00874219	unc-45 homolog B (C. elegans)	unc-45 homolog B (C. elegans) [Source:HGNC Symbol;Acc:14304]
ENSGALG00000002187	395785	HSD17B4	HSD17B4	1.24698	0.0838891	hydroxysteroid (17-beta) dehydrogenase 4	peroxisomal multifunctional enzyme type 2 [Source:RefSeq peptide;Acc:NP_990274]
ENSGALG00000002194	770172	MRPL38	MRPL38	0.776114	0.0305353	mitochondrial ribosomal protein L38	39S ribosomal protein L38, mitochondrial [Source:RefSeq peptide;Acc:NP_001108101]
ENSGALG00000002197	396203	NPM1	NPM1	0.761955	0.00415586	nucleophosmin (nucleolar phosphoprotein B23, numatrin)	nucleophosmin [Source:RefSeq peptide;Acc:NP_990598]
ENSGALG00000002205		FBRSL1		0.784649	0.0231529		fibrosin-like 1 [Source:HGNC Symbol;Acc:29308]
ENSGALG00000002207	424349	ATP6V1G3	ATP6V1G3	14.1789	0.00110302	ATPase, H+ transporting, lysosomal 13kDa, V1 subunit G3	Uncharacterized protein [Source:UniProtKB/TrEMBL;Acc:E1BVK7]
ENSGALG00000002210	396447	PPIB	PPIB	0.581411	0.000118403	peptidylprolyl isomerase B (cyclophilin B)	peptidyl-prolyl cis-trans isomerase B precursor [Source:RefSeq peptide;Acc:NP_990792]
ENSGALG00000002227	427385	DMXL1	DMXL1	1.3812	0.0242712	Dmx-like 1	Dmx-like 1 [Source:HGNC Symbol;Acc:2937]
ENSGALG00000002240	415914	C3ORF18	C12H3orf18	2.65009	2.44293e-07	chromosome 12 open reading frame, human C3orf18	Uncharacterized protein [Source:UniProtKB/TrEMBL;Acc:E1BTP0]
ENSGALG00000002249	428222	EIF2C1	EIF2C1	1.79876	6.37058e-07	eukaryotic translation initiation factor 2C, 1	Uncharacterized protein [Source:UniProtKB/TrEMBL;Acc:F1P3Y9]
ENSGALG00000002266	423618	OGDHL	OGDHL	1.61513	0.0091527	oxoglutarate dehydrogenase-like	2-oxoglutarate dehydrogenase-like, mitochondrial [Source:RefSeq peptide;Acc:NP_001186473]
ENSGALG00000002267	427002	DCUN1D3	DCUN1D3	1.50218	0.0995545	DCN1, defective in cullin neddylation 1, domain containing 3 (S. cerevisiae)	Uncharacterized protein [Source:UniProtKB/TrEMBL;Acc:E1BTK1]
ENSGALG00000002276		EME2		0.735359	0.0465395		essential meiotic structure-specific endonuclease subunit 2 [Source:HGNC Symbol;Acc:27289]
ENSGALG00000002277	424763	KLHL24	KLHL24	1.32442	0.0859373	kelch-like 24 (Drosophila)	DRE1 protein [Source:RefSeq peptide;Acc:NP_001026475]
ENSGALG00000002280	423978	MFSD6	MFSD6	1.92304	0.00372188	major facilitator superfamily domain containing 6	Uncharacterized protein [Source:UniProtKB/TrEMBL;Acc:E1BT37]
ENSGALG00000002282	427076	TMEM200A	TMEM200A	2.02805	0.000133291	transmembrane protein 200A	Uncharacterized protein [Source:UniProtKB/TrEMBL;Acc:E1BT36]
ENSGALG00000002284	419625	TRAPPC3	TRAPPC3	0.79148	0.0260085	trafficking protein particle complex 3	Trafficking protein particle complex subunit 3 [Source:UniProtKB/Swiss-Prot;Acc:Q5ZI57]
ENSGALG00000002286	396233	H3-IX	H3F3C	0.611455	9.21159e-07	H3 histone, family 3C	Histone H3.3 [Source:UniProtKB/Swiss-Prot;Acc:P84247]
ENSGALG00000002286	427887	H3-IX	LOC100859629			histone H3.3-like	Histone H3.3 [Source:UniProtKB/Swiss-Prot;Acc:P84247]
ENSGALG00000002301	415676	CNOT1	CNOT1	1.43212	0.000298662	CCR4-NOT transcription complex, subunit 1	CCR4-NOT transcription complex, subunit 1 [Source:HGNC Symbol;Acc:7877]
ENSGALG00000002301	100858397	CNOT1	LOC100858397			CCR4-NOT transcription complex subunit 1-like	CCR4-NOT transcription complex, subunit 1 [Source:HGNC Symbol;Acc:7877]
ENSGALG00000002301	100859663	CNOT1	LOC100859663			CCR4-NOT transcription complex subunit 1-like	CCR4-NOT transcription complex, subunit 1 [Source:HGNC Symbol;Acc:7877]
ENSGALG00000002305	424353	ZBTB41	ZBTB41	1.67606	0.0104623	zinc finger and BTB domain containing 41	Uncharacterized protein [Source:UniProtKB/TrEMBL;Acc:E1C1B5]
ENSGALG00000002310	423979	HIBCH	HIBCH	0.739837	0.00738379	3-hydroxyisobutyryl-CoA hydrolase	3-hydroxyisobutyryl-CoA hydrolase, mitochondrial [Source:RefSeq peptide;Acc:NP_001026414]
ENSGALG00000002313	415677	SLC38A7	SLC38A7	1.62968	0.0115603	solute carrier family 38, member 7	Uncharacterized protein [Source:UniProtKB/TrEMBL;Acc:F1P186]
ENSGALG00000002315	424767	PARL	PARL	0.659131	0.0473292	presenilin associated, rhomboid-like	presenilin associated, rhomboid-like [Source:HGNC Symbol;Acc:18253]
ENSGALG00000002327	100859166	NRG3	LOC100859166	0.696136	0.0281981	uncharacterized LOC100859166	neuregulin 3 [Source:HGNC Symbol;Acc:7999]
ENSGALG00000002335	415919	DOCK3	DOCK3	1.61435	0.00428881	dedicator of cytokinesis 3	dedicator of cytokinesis 3 [Source:HGNC Symbol;Acc:2989]
ENSGALG00000002347	424771	C3ORF58	C9H3orf58	2.10819	0.0143266	chromosome 9 open reading frame, human C3orf58	Uncharacterized protein [Source:UniProtKB/TrEMBL;Acc:E1C167]
ENSGALG00000002355	395678	RBPMS	RBPMS2	0.722786	0.00232012	RNA binding protein with multiple splicing 2	RNA-binding protein with multiple splicing [Source:UniProtKB/Swiss-Prot;Acc:Q9W6I1]
ENSGALG00000002356	427537	FTSJD1	FTSJD1	2.48122	0.00599617	FtsJ methyltransferase domain containing 1	Uncharacterized protein [Source:UniProtKB/TrEMBL;Acc:E1BZA5]
ENSGALG00000002362		MANF		0.599511	3.96934e-07		mesencephalic astrocyte-derived neurotrophic factor [Source:HGNC Symbol;Acc:15461]
ENSGALG00000002364	417136	SEC16A	SEC16A	1.6719	0.00105054	SEC16 homolog A (S. cerevisiae)	Uncharacterized protein [Source:UniProtKB/TrEMBL;Acc:F1NZ85]
ENSGALG00000002388	417539	GBAS	GBAS	0.816386	0.0919668	glioblastoma amplified sequence	protein NipSnap homolog 2 [Source:RefSeq peptide;Acc:NP_001025884]
ENSGALG00000002403	416800	ULK1	ULK1	1.32081	0.0332488	unc-51-like kinase 1 (C. elegans)	Uncharacterized protein [Source:UniProtKB/TrEMBL;Acc:F1NZ50]
ENSGALG00000002414	423624	TSPAN14	TSPAN14	1.44921	0.00696094	tetraspanin 14	tetraspanin-14 [Source:RefSeq peptide;Acc:NP_001026389]
ENSGALG00000002420	417137	EGFL7	EGFL7	0.599387	3.0378e-06	EGF-like-domain, multiple 7	Uncharacterized protein [Source:UniProtKB/TrEMBL;Acc:E1C7R1]
ENSGALG00000002433	423984	SLC40A1	SLC40A1	2.61448	8.74756e-08	solute carrier family 40 (iron-regulated transporter), member 1	solute carrier family 40 member 1 [Source:RefSeq peptide;Acc:NP_001012931]
ENSGALG00000002445	419634	KIAA0319L	KIAA0319L	1.40882	0.0324482	KIAA0319-like	KIAA0319-like [Source:HGNC Symbol;Acc:30071]
ENSGALG00000002451	429058	KCNT2	KCNT2	1.51688	0.0871559	potassium channel, subfamily T, member 2	potassium channel, subfamily T, member 2 [Source:HGNC Symbol;Acc:18866]
ENSGALG00000002453		ABCA7		0.649455	0.00207605		ATP-binding cassette, sub-family A (ABC1), member 7 [Source:HGNC Symbol;Acc:37]
ENSGALG00000002462	415334	SEC11A	SEC11A	0.740333	0.00779759	SEC11 homolog A (S. cerevisiae)	signal peptidase complex catalytic subunit SEC11A [Source:RefSeq peptide;Acc:NP_001005802]
ENSGALG00000002478	373948	MATR3	MATR3	1.25383	0.0273914	matrin 3	matrin-3 [Source:RefSeq peptide;Acc:NP_989478]
ENSGALG00000002485	417543	PHKG1	PHKG1	0.76743	0.0236141	phosphorylase kinase, gamma 1 (muscle)	phosphorylase b kinase gamma catalytic chain, skeletal muscle isoform [Source:RefSeq peptide;Acc:NP_001006217]
ENSGALG00000002487	416802	SFSWAP	SFSWAP	0.779051	0.017232	splicing factor, suppressor of white-apricot homolog (Drosophila)	splicing factor, suppressor of white-apricot homolog (Drosophila) [Source:HGNC Symbol;Acc:10790]
ENSGALG00000002489		PPP1R26		2.5559	2.78907e-05		protein phosphatase 1, regulatory subunit 26 [Source:HGNC Symbol;Acc:29089]
ENSGALG00000002490	427009	UQCRC2	UQCRC2	0.779416	0.0152199	ubiquinol-cytochrome c reductase core protein II	Uncharacterized protein [Source:UniProtKB/TrEMBL;Acc:F1P582]
ENSGALG00000002495	417544	CHCHD2	CHCHD2	0.606765	3.215e-08	coiled-coil-helix-coiled-coil-helix domain containing 2	coiled-coil-helix-coiled-coil-helix domain-containing protein 2, mitochondrial [Source:RefSeq peptide;Acc:NP_001006218]
ENSGALG00000002499	419635		ZMYM4	1.44046	0.00180309	zinc finger, MYM-type 4
ENSGALG00000002500	415924	GMPPB	GMPPB	0.503205	3.27011e-11	GDP-mannose pyrophosphorylase B	GDP-mannose pyrophosphorylase B [Source:HGNC Symbol;Acc:22932]
ENSGALG00000002504	424358	TROVE2	TROVE2	2.03397	0.000100192	TROVE domain family, member 2	TROVE domain family, member 2 [Source:HGNC Symbol;Acc:11313]
ENSGALG00000002510	100857294	IP6K1	IP6K1	0.750199	0.00750668	inositol hexakisphosphate kinase 1	Uncharacterized protein [Source:UniProtKB/TrEMBL;Acc:F1P556]
ENSGALG00000002515	395535	OLFM1	OLFM1	1.29913	0.0110765	olfactomedin 1	Noelin [Source:UniProtKB/Swiss-Prot;Acc:Q9IAK4]
ENSGALG00000002521	395178	UBA7	UBA7	0.574877	0.00171562	ubiquitin-like modifier activating enzyme 7	ubiquitin-like modifier activating enzyme 7 [Source:HGNC Symbol;Acc:12471]
ENSGALG00000002522	415338	SLC28A2	SLC28A2	0.506648	0.00379215	solute carrier family 28 (sodium-coupled nucleoside transporter), member 2	Uncharacterized protein [Source:UniProtKB/TrEMBL;Acc:E1C5S8]
ENSGALG00000002524	424359	UCHL5	UCHL5	0.710326	0.0392933	ubiquitin carboxyl-terminal hydrolase L5	ubiquitin carboxyl-terminal hydrolase isozyme L5 [Source:RefSeq peptide;Acc:NP_001006530]
ENSGALG00000002526	419638	DLGAP3	DLGAP3	0.790154	0.0675138	discs, large (Drosophila) homolog-associated protein 3	discs, large (Drosophila) homolog-associated protein 3 [Source:HGNC Symbol;Acc:30368]
ENSGALG00000002526	100858028	DLGAP3	SMIM12			small integral membrane protein 12	discs, large (Drosophila) homolog-associated protein 3 [Source:HGNC Symbol;Acc:30368]
ENSGALG00000002527	419443	TMEM201	TMEM201	1.52226	0.000100697	transmembrane protein 201	Uncharacterized protein [Source:UniProtKB/TrEMBL;Acc:E1C5R8]
ENSGALG00000002538	415339	SHF	SHF	1.54702	0.0823928	Src homology 2 domain containing F	Src homology 2 domain containing F [Source:HGNC Symbol;Acc:25116]
ENSGALG00000002555	396107	RET	RET	1.44506	0.0112228	ret proto-oncogene	ret proto-oncogene precursor [Source:RefSeq peptide;Acc:NP_990521]
ENSGALG00000002561		FANCE		0.685681	0.00945625		Uncharacterized protein [Source:UniProtKB/TrEMBL;Acc:F1NHZ9]
ENSGALG00000002563		TPM4		0.488202	1.22296e-15		tropomyosin 4 [Source:HGNC Symbol;Acc:12013]
ENSGALG00000002569	396193	RAN	RAN	0.746491	0.00231737	RAN, member RAS oncogene family	GTP-binding nuclear protein Ran [Source:UniProtKB/Swiss-Prot;Acc:P42558]
ENSGALG00000002577	427615	STARD10	STARD10	0.437687	0.000203793	StAR-related lipid transfer (START) domain containing 10	StAR-related lipid transfer (START) domain containing 10 [Source:HGNC Symbol;Acc:10666]
ENSGALG00000002581	424363	HTATIP2	HTATIP2	0.560648	0.00825021	HIV-1 Tat interactive protein 2, 30kDa	Uncharacterized protein [Source:UniProtKB/TrEMBL;Acc:F1NHX9]
ENSGALG00000002591	420103	POLR2E	POLR2E	0.655154	2.09959e-05	polymerase (RNA) II (DNA directed) polypeptide E, 25kDa	Uncharacterized protein [Source:UniProtKB/TrEMBL;Acc:F1NHV9]
ENSGALG00000002595	374056	GPX4	GPX4	0.526532	1.244e-08	glutathione peroxidase 4 (phospholipid hydroperoxidase)	Uncharacterized protein [Source:UniProtKB/TrEMBL;Acc:F1NYU4]
ENSGALG00000002597	769454	MSS51	ZMYND17	0.440111	0.0069956	zinc finger, MYND-type containing 17	MSS51 mitochondrial translational activator [Source:HGNC Symbol;Acc:21000]
ENSGALG00000002599	431661	C9ORF100	CZH9orf100	0.775536	0.0504717	chromosome Z open reading frame, human C9orf100	vav-like protein C9orf100 homolog [Source:RefSeq peptide;Acc:NP_001182618]
ENSGALG00000002605	769700	MRPL17	MRPL17	0.681827	0.000755995	mitochondrial ribosomal protein L17	Uncharacterized protein [Source:UniProtKB/TrEMBL;Acc:F1NHT8]
ENSGALG00000002606	395372	CLSTN1	CLSTN1	1.32167	0.00428664	calsyntenin 1	calsyntenin-1 precursor [Source:RefSeq peptide;Acc:NP_001183979]
ENSGALG00000002615	419893	DEF6	DEF6	0.705108	0.0175943	differentially expressed in FDCP 6 homolog (mouse)	Uncharacterized protein [Source:UniProtKB/TrEMBL;Acc:F1NH72]
ENSGALG00000002621	427091	SLC25A42	SLC25A42	1.67078	0.0176523	solute carrier family 25, member 42	solute carrier family 25, member 42 [Source:HGNC Symbol;Acc:28380]
ENSGALG00000002622	427616	FCHSD1	FCHSD1	0.652657	0.0143514	FCH and double SH3 domains 1	FCH and double SH3 domains 1 [Source:HGNC Symbol;Acc:25463]
ENSGALG00000002629	417549	TMEM248	TMEM248	1.74923	2.39339e-06	transmembrane protein 248	Uncharacterized protein [Source:UniProtKB/TrEMBL;Acc:F1NH62]
ENSGALG00000002632	423990	CALCRL	CALCRL	1.9109	0.000201834	calcitonin receptor-like	calcitonin gene-related peptide type 1 receptor precursor [Source:RefSeq peptide;Acc:NP_001157122]
ENSGALG00000002644	419895	RPL10A	RPL10A	0.647967	2.99709e-05	ribosomal protein L10a	Ribosomal protein [Source:UniProtKB/TrEMBL;Acc:Q6EE62]
ENSGALG00000002646	423991	FAM171B	FAM171B	1.70158	8.96478e-07	family with sequence similarity 171, member B	family with sequence similarity 171, member B [Source:HGNC Symbol;Acc:29412]
ENSGALG00000002648	770049	FUK	FUK	0.628579	4.12016e-06	fucokinase	fucokinase [Source:HGNC Symbol;Acc:29500]
ENSGALG00000002649		UBE4B		1.28426	0.0313176		ubiquitination factor E4B [Source:HGNC Symbol;Acc:12500]
ENSGALG00000002655	396420	ITGAV	ITGAV	1.99146	6.94992e-06	integrin, alpha V (vitronectin receptor, alpha polypeptide, antigen CD51)	integrin alpha-V precursor [Source:RefSeq peptide;Acc:NP_990770]
ENSGALG00000002656	417553	CRK	CRK	1.5439	0.000734466	v-crk sarcoma virus CT10 oncogene homolog (avian)	Adapter molecule crk [Source:UniProtKB/Swiss-Prot;Acc:Q04929]
ENSGALG00000002664	423637	ANXA11	ANXA11	1.42344	0.022786	annexin A11	annexin A11 [Source:RefSeq peptide;Acc:NP_001012921]
ENSGALG00000002665	416200	PCYOX1L	PCYOX1L	0.704995	0.0579816	prenylcysteine oxidase 1 like	prenylcysteine oxidase 1 like [Source:HGNC Symbol;Acc:28477]
ENSGALG00000002673	768554	GRPEL2	GRPEL2	1.74435	0.00055531	GrpE-like 2, mitochondrial (E. coli)	Uncharacterized protein [Source:UniProtKB/TrEMBL;Acc:F1NG73]
ENSGALG00000002681	424367	HSD17B7	HSD17B7	0.64163	0.000100099	hydroxysteroid (17-beta) dehydrogenase 7	Uncharacterized protein [Source:UniProtKB/TrEMBL;Acc:F1NG69]
ENSGALG00000002690	415683	PDPR	PDPR	1.41816	0.0510498	pyruvate dehydrogenase phosphatase regulatory subunit	Uncharacterized protein [Source:UniProtKB/TrEMBL;Acc:F1NG59]
ENSGALG00000002693	423639	FAM149B1	FAM149B1	1.50439	0.00340946	family with sequence similarity 149, member B1	family with sequence similarity 149, member B1 [Source:HGNC Symbol;Acc:29162]
ENSGALG00000002696	426845	RPL17L	RPL17L	0.664833	7.39902e-06	ribosomal protein 17-like	Uncharacterized protein [Source:UniProtKB/TrEMBL;Acc:H9L213]
ENSGALG00000002696	770025	RPL17L	RPL17			60S ribosomal protein L17-like	Uncharacterized protein [Source:UniProtKB/TrEMBL;Acc:H9L213]
ENSGALG00000002701	423640	DNAJC9	DNAJC9	0.711015	0.0474388	DnaJ (Hsp40) homolog, subfamily C, member 9	dnaJ homolog subfamily C member 9 [Source:RefSeq peptide;Acc:NP_001186454]
ENSGALG00000002703	373888	TFAM	TFAM	0.794645	0.0680122	transcription factor A, mitochondrial	transcription factor A, mitochondrial [Source:RefSeq peptide;Acc:NP_989431]
ENSGALG00000002704	427621	AFAP1L1	AFAP1L1	0.722356	0.00622812	actin filament associated protein 1-like 1	actin filament associated protein 1-like 1 [Source:HGNC Symbol;Acc:26714]
ENSGALG00000002706	424778	XRN1	XRN1	1.31364	0.0285284	5'-3' exoribonuclease 1	Uncharacterized protein [Source:UniProtKB/TrEMBL;Acc:E1C8R7]
ENSGALG00000002710		IPMK		1.5302	0.0680151		Uncharacterized protein [Source:UniProtKB/TrEMBL;Acc:F1NFX3]
ENSGALG00000002716	427100	TMCO1	TMCO1	0.687978	0.000199549	transmembrane and coiled-coil domains 1	Uncharacterized protein [Source:UniProtKB/TrEMBL;Acc:E1C8A8]
ENSGALG00000002722	396135	MST1	MST1	0.578557	0.0175468	macrophage stimulating 1 (hepatocyte growth factor-like)	hepatocyte growth factor-like protein precursor [Source:RefSeq peptide;Acc:NP_990544]
ENSGALG00000002725	424368	UAP1	UAP1	0.740466	0.00980111	UDP-N-acteylglucosamine pyrophosphorylase 1	Uncharacterized protein [Source:UniProtKB/TrEMBL;Acc:F1NFV9]
ENSGALG00000002726	419449	KIF1B	KIF1B	1.29517	0.0174407	kinesin family member 1B	kinesin family member 1B [Source:HGNC Symbol;Acc:16636]
ENSGALG00000002734	424369	UHMK1	UHMK1	1.31872	0.0142555	U2AF homology motif (UHM) kinase 1	Uncharacterized protein [Source:UniProtKB/TrEMBL;Acc:F1N8B8]
ENSGALG00000002735	419899	TAF11	TAF11	0.752744	0.021345	TAF11 RNA polymerase II, TATA box binding protein (TBP)-associated factor, 28kDa	transcription initiation factor TFIID subunit 11 [Source:RefSeq peptide;Acc:NP_001231834]
ENSGALG00000002742	416810	TMEM132B	TMEM132B	1.46111	0.0118338	transmembrane protein 132B	Uncharacterized protein [Source:UniProtKB/TrEMBL;Acc:F1N8B4]
ENSGALG00000002744		PCDH15		1.43505	0.0598575		protocadherin-related 15 [Source:HGNC Symbol;Acc:14674]
ENSGALG00000002745	396492	GLG1	GLG1	1.35864	0.0575696	golgi glycoprotein 1	Golgi apparatus protein 1 precursor [Source:RefSeq peptide;Acc:NP_990827]
ENSGALG00000002747	396061	FASN	FASN	1.21719	0.0623275	fatty acid synthase	fatty acid synthase [Source:RefSeq peptide;Acc:NP_990486]
ENSGALG00000002750	424000	NCKAP1	NCKAP1	1.2364	0.051526	NCK-associated protein 1	NCK-associated protein 1 [Source:HGNC Symbol;Acc:7666]
ENSGALG00000002756	395216	TMEM121	TMEM121	1.5629	0.00289273	transmembrane protein 121	Transmembrane protein 121 [Source:UniProtKB/Swiss-Prot;Acc:Q8QFN3]
ENSGALG00000002759	100857260	PEAK1	PEAK1	2.22167	0.000717964	NKF3 kinase family member	Uncharacterized protein [Source:UniProtKB/TrEMBL;Acc:F1N891]
ENSGALG00000002762	419900	UHRF1BP1	UHRF1BP1	1.73888	0.014351	UHRF1 binding protein 1	Uncharacterized protein [Source:UniProtKB/TrEMBL;Acc:F1N885]
ENSGALG00000002764	396549	ATP1B3	ATP1B3	1.41006	0.00115742	ATPase, Na+/K+ transporting, beta 3 polypeptide	Sodium/potassium-transporting ATPase subunit beta-3 [Source:UniProtKB/Swiss-Prot;Acc:P33879]
ENSGALG00000002765	420007	NBR1	NBR1	1.23407	0.0973943	neighbor of BRCA1 gene 1	neighbor of BRCA1 gene 1 [Source:HGNC Symbol;Acc:6746]
ENSGALG00000002771	424374	CRIP2	CRIP2	0.526784	4.64242e-05	cysteine-rich protein 2	Uncharacterized protein [Source:UniProtKB/TrEMBL;Acc:F1N8J8]
ENSGALG00000002773	419901	SNRPC	SNRPC	0.639819	4.84727e-06	small nuclear ribonucleoprotein polypeptide C	U1 small nuclear ribonucleoprotein C [Source:UniProtKB/Swiss-Prot;Acc:E1C6F0]
ENSGALG00000002779	429172	PAN2	PAN2	0.72738	0.00313586	PAN2 poly(A) specific ribonuclease subunit homolog (S. cerevisiae)	PAB-dependent poly(A)-specific ribonuclease subunit 2 [Source:UniProtKB/Swiss-Prot;Acc:Q5F450]
ENSGALG00000002783	417557	SLC43A2	SLC43A2	2.10486	5.36728e-05	solute carrier family 43, member 2	Uncharacterized protein [Source:UniProtKB/TrEMBL;Acc:E1C4M9]
ENSGALG00000002784	415926	APEH	APEH	0.708676	0.00170923	N-acylaminoacyl-peptide hydrolase	acylamino-acid-releasing enzyme [Source:RefSeq peptide;Acc:NP_001025756]
ENSGALG00000002813	419904		RPS10	0.591338	2.22628e-09	ribosomal protein S10
ENSGALG00000002818	420009	VAT1	VAT1	1.58384	4.96253e-06	vesicle amine transport protein 1 homolog (T. californica)	Uncharacterized protein [Source:UniProtKB/TrEMBL;Acc:F1NBS9]
ENSGALG00000002820	419451	DFFA	DFFA	0.754919	0.0865892	DNA fragmentation factor, 45kDa, alpha polypeptide	Uncharacterized protein [Source:UniProtKB/TrEMBL;Acc:F1NBS6]
ENSGALG00000002829	771559	SCARF1	SCARF1	0.592538	0.00146535	scavenger receptor class F, member 1	scavenger receptor class F, member 1 [Source:HGNC Symbol;Acc:16820]
ENSGALG00000002831	427625	SH3PXD2B	SH3PXD2B	1.332	0.0450051	SH3 and PX domains 2B	Uncharacterized protein [Source:UniProtKB/TrEMBL;Acc:E1C4J9]
ENSGALG00000002832		IFI35		0.611864	0.00173014		interferon-induced protein 35 [Source:HGNC Symbol;Acc:5399]
ENSGALG00000002837	396280	RPL27	RPL27	0.588496	1.7116e-09	ribosomal protein L27	60S ribosomal protein L27 [Source:UniProtKB/Swiss-Prot;Acc:P61355]
ENSGALG00000002839	426850	SEC11C	SEC11C	0.768415	0.0773058	SEC11 homolog C (S. cerevisiae)	Uncharacterized protein [Source:UniProtKB/TrEMBL;Acc:F1NAZ9]
ENSGALG00000002846	427626	NEURL1B	NEURL1B	2.61539	0.078236	neuralized homolog 1B (Drosophila)	neuralized homolog 1B (Drosophila) [Source:HGNC Symbol;Acc:35422]
ENSGALG00000002847	770045	RPE	RPE	0.662328	0.000179668	ribulose-5-phosphate-3-epimerase	ribulose-5-phosphate-3-epimerase [Source:HGNC Symbol;Acc:10293]
ENSGALG00000002849	374066	DCXR	DCXR	0.732495	0.0106893	dicarbonyl/L-xylulose reductase	D-erythrulose reductase [Source:RefSeq peptide;Acc:NP_989556]
ENSGALG00000002852	100857356		LOC100857356	1.43064	0.000843149	zinc finger protein 532-like
ENSGALG00000002853	374073	CFDP1	CFDP1	0.744847	0.00794726	craniofacial development protein 1	craniofacial development protein 1 [Source:RefSeq peptide;Acc:NP_001001189]
ENSGALG00000002868	396400	RPL26	RPL26L1	0.613532	4.25963e-08	ribosomal protein L26-like 1	60S ribosomal protein L26 [Source:UniProtKB/Swiss-Prot;Acc:P47832]
ENSGALG00000002872	426852	MALT1	LOC426852	1.80482	1.61502e-06	mucosa-associated lymphoid tissue lymphoma translocation protein 1 homolog	mucosa associated lymphoid tissue lymphoma translocation gene 1 [Source:HGNC Symbol;Acc:6819]
ENSGALG00000002877	770573	LRRC45	LRRC45	0.719662	0.00450854	leucine rich repeat containing 45	leucine-rich repeat-containing protein 45 [Source:RefSeq peptide;Acc:NP_001073224]
ENSGALG00000002880	420013		AARSD1	0.661263	0.000425932	alanyl-tRNA synthetase domain containing 1
ENSGALG00000002881	419909	MNF1	MNF1	0.590126	3.29476e-06	mitochondrial nucleoid factor 1	mitochondrial nucleoid factor 1 [Source:HGNC Symbol;Acc:21237]
ENSGALG00000002886	396073	NKX2-5	NKX2-5	0.599229	6.05941e-05	NK2 transcription factor related, locus 5 (Drosophila)	homeobox protein Nkx-2.5 [Source:RefSeq peptide;Acc:NP_990495]
ENSGALG00000002889	417384	gga-mir-6599	ASPSCR1	0.820588	0.088407	alveolar soft part sarcoma chromosome region, candidate 1	gga-mir-6599 [Source:miRBase;Acc:MI0022544]
ENSGALG00000002897	424784	SLC16A14	SLC16A14	4.03572	3.07085e-08	solute carrier family 16, member 14 (monocarboxylic acid transporter 14)	Uncharacterized protein [Source:UniProtKB/TrEMBL;Acc:E1C1Q8]
ENSGALG00000002904	423654	REEP3	REEP3	2.50305	1.28063e-05	receptor accessory protein 3	receptor expression-enhancing protein 3 [Source:RefSeq peptide;Acc:NP_001186461]
ENSGALG00000002908	415927	TRAIP	TRAIP	0.709147	0.00133489	TRAF interacting protein	TRAF-interacting protein [Source:RefSeq peptide;Acc:NP_001025757]
ENSGALG00000002909	374135	CTGF	CTGF	0.633859	0.00102561	connective tissue growth factor	connective tissue growth factor precursor [Source:RefSeq peptide;Acc:NP_989605]
ENSGALG00000002913	416812	BRI3BP	BRI3BP	1.79316	0.0976085	BRI3 binding protein	BRI3-binding protein precursor [Source:RefSeq peptide;Acc:NP_001035209]
ENSGALG00000002922	374031	NOTCH2	NOTCH2	1.32572	0.0207163	notch 2	neurogenic locus notch homolog protein 2 precursor [Source:RefSeq peptide;Acc:NP_001238962]
ENSGALG00000002925	415353	ETFA	ETFA	0.80448	0.0519942	electron-transfer-flavoprotein, alpha polypeptide	electron transfer flavoprotein, alpha polypeptide [Source:RefSeq peptide;Acc:NP_001025714]
ENSGALG00000002931	424379	REG4	REG4	0.157869	0.00220118	regenerating islet-derived family, member 4	Uncharacterized protein [Source:UniProtKB/TrEMBL;Acc:E1BZV4]
ENSGALG00000002932	395916	NME2	NME2	0.609244	2.449e-08	NME/NM23 nucleoside diphosphate kinase 2	Nucleoside diphosphate kinase [Source:UniProtKB/Swiss-Prot;Acc:O57535]
ENSGALG00000002954	417387	MBTD1	MBTD1	1.82372	2.88553e-06	mbt domain containing 1	mbt domain containing 1 [Source:HGNC Symbol;Acc:19866]
ENSGALG00000002960	424380	HMGCS2	HMGCS2	0.194688	0.00238782	3-hydroxy-3-methylglutaryl-CoA synthase 2 (mitochondrial)	3-hydroxy-3-methylglutaryl-CoA synthase 2 (mitochondrial) [Source:HGNC Symbol;Acc:5008]
ENSGALG00000002971	416214	NSD1	NSD1	1.319	0.007222	nuclear receptor binding SET domain protein 1	nuclear receptor binding SET domain protein 1 [Source:HGNC Symbol;Acc:14234]
ENSGALG00000002984	427627	RAB24	RAB24	0.741254	0.0322302	RAB24, member RAS oncogene family	Uncharacterized protein [Source:UniProtKB/TrEMBL;Acc:F1NAR7]
ENSGALG00000002986		WNK4		0.552465	1.1563e-05		WNK lysine deficient protein kinase 4 [Source:HGNC Symbol;Acc:14544]
ENSGALG00000002988	424381	PHGDH	PHGDH	0.619318	3.7551e-05	phosphoglycerate dehydrogenase	phosphoglycerate dehydrogenase [Source:HGNC Symbol;Acc:8923]
ENSGALG00000002990	395819	PRELID1	PRELID1	0.58825	7.62605e-09	PRELI domain containing 1	PRELI domain-containing protein 1, mitochondrial precursor [Source:RefSeq peptide;Acc:NP_990303]
ENSGALG00000003000	428349	SUGP1	SUGP1	0.790704	0.0427218	SURP and G patch domain containing 1	splicing factor 4 [Source:RefSeq peptide;Acc:NP_001182480]
ENSGALG00000003021	386577	CHRNA5	CHRNA5	2.14018	0.00287235	cholinergic receptor, nicotinic, alpha 5	neuronal acetylcholine receptor subunit alpha-5 precursor [Source:RefSeq peptide;Acc:NP_989746]
ENSGALG00000003026	416421	MKL2	MKL2	1.47444	0.00326546	MKL/myocardin-like 2	Uncharacterized protein [Source:UniProtKB/TrEMBL;Acc:E1C7F7]
ENSGALG00000003033	417393	STXBP4	STXBP4	1.61746	0.000914308	syntaxin binding protein 4	Uncharacterized protein [Source:UniProtKB/TrEMBL;Acc:F1NAH3]
ENSGALG00000003039	771447	SRM	SRM	0.763135	0.0127291	spermidine synthase	Uncharacterized protein [Source:UniProtKB/TrEMBL;Acc:F1NAH1]
ENSGALG00000003045	396142	E2F1	E2F1	0.75396	0.0299125	E2F transcription factor 1	transcription factor E2F1 [Source:RefSeq peptide;Acc:NP_990550]
ENSGALG00000003046	415357	PSMA4	PSMA4	0.797792	0.0369216	proteasome (prosome, macropain) subunit, alpha type, 4	proteasome subunit alpha type-4 [Source:RefSeq peptide;Acc:NP_001185531]
ENSGALG00000003047		SUGP2		1.73579	2.16205e-06		Uncharacterized protein [Source:UniProtKB/TrEMBL;Acc:E1C5N4]
ENSGALG00000003053	429062	PRDX6	PRDX6	0.773499	0.0145591	peroxiredoxin 6	peroxiredoxin-6 [Source:RefSeq peptide;Acc:NP_001034418]
ENSGALG00000003064	769871	TADA1L	TADA1L	0.790646	0.062669	transcriptional adaptor 1 (HFI1 homolog, yeast)-like	transcriptional adaptor 1 (HFI1 homolog, yeast)-like [Source:RefSeq peptide;Acc:NP_001183965]
ENSGALG00000003067	424795	MRPL44	MRPL44	0.615323	0.000187354	mitochondrial ribosomal protein L44	Uncharacterized protein [Source:UniProtKB/TrEMBL;Acc:E1C5L8]
ENSGALG00000003071	415695	OGFOD1	OGFOD1	0.717172	0.00240529	2-oxoglutarate and iron-dependent oxygenase domain containing 1	2-oxoglutarate and iron-dependent oxygenase domain containing 1 [Source:HGNC Symbol;Acc:25585]
ENSGALG00000003084	100858636	NUDT21	LOC100858636	0.76468	0.0120338	cleavage and polyadenylation specificity factor subunit 5-like	nudix (nucleoside diphosphate linked moiety X)-type motif 21 [Source:HGNC Symbol;Acc:13870]
ENSGALG00000003103	427573	MST1R	MST1R	2.56062	0.000115688	macrophage stimulating 1 receptor (c-met-related tyrosine kinase)	macrophage-stimulating protein receptor precursor [Source:RefSeq peptide;Acc:NP_001026634]
ENSGALG00000003122	425104	ZFAND2B	ZFAND2A	0.707181	0.0597808	zinc finger, AN1-type domain 2A	Uncharacterized protein [Source:UniProtKB/TrEMBL;Acc:E1C3S9]
ENSGALG00000003129		RAB11FIP1		1.7769	0.0312986		RAB11 family interacting protein 1 (class I) [Source:HGNC Symbol;Acc:30265]
ENSGALG00000003131	770911	DGKE	DGKE	2.0167	0.00158646	diacylglycerol kinase, epsilon 64kDa	Uncharacterized protein [Source:UniProtKB/TrEMBL;Acc:E1C3R5]
ENSGALG00000003144	417401	TRIM25	TRIM25	2.32773	0.0836991	tripartite motif containing 25	tripartite motif containing 25 [Source:HGNC Symbol;Acc:12932]
ENSGALG00000003149	419910	ITPR3	ITPR3	1.50856	0.000106141	inositol 1,4,5-trisphosphate receptor, type 3	inositol 1,4,5-trisphosphate receptor, type 3 [Source:HGNC Symbol;Acc:6182]
ENSGALG00000003150	420025	TUBG1	TUBG1	0.730628	0.0201939	tubulin, gamma 1	tubulin, gamma 1 [Source:HGNC Symbol;Acc:12417]
ENSGALG00000003153	420117	COPE	COPE	0.735786	0.00197296	coatomer protein complex, subunit epsilon	Coatomer subunit epsilon [Source:UniProtKB/Swiss-Prot;Acc:Q5ZIK9]
ENSGALG00000003155	771635	SRR	SRR	0.701375	0.0562868	serine racemase	Uncharacterized protein [Source:UniProtKB/TrEMBL;Acc:F1N9S5]
ENSGALG00000003157	395279	MYH7B	MYH7B	0.571941	1.15267e-06	myosin, heavy chain 7B, cardiac muscle, beta	myosin-7B [Source:RefSeq peptide;Acc:NP_989918]
ENSGALG00000003160		CERS1		2.37069	0.00146774		Uncharacterized protein [Source:UniProtKB/TrEMBL;Acc:F1N9S0]
ENSGALG00000003164	424389	DNM3	DNM3	1.77358	0.0319228	dynamin 3	dynamin 3 [Source:HGNC Symbol;Acc:29125]
ENSGALG00000003170	416818	DNAH10	DNAH10	0.654046	0.000651255	dynein, axonemal, heavy chain 10	dynein, axonemal, heavy chain 10 [Source:HGNC Symbol;Acc:2941]
ENSGALG00000003172	423667	SLC16A9	SLC16A9	2.01408	1.16287e-08	solute carrier family 16, member 9 (monocarboxylic acid transporter 9)	monocarboxylate transporter 9 [Source:RefSeq peptide;Acc:NP_001026393]
ENSGALG00000003180	100857289	TSR1	LOC100857289	0.783634	0.0255632	pre-rRNA-processing protein TSR1 homolog	Uncharacterized protein [Source:UniProtKB/TrEMBL;Acc:F1NNP8]
ENSGALG00000003181	417156	SURF2	SURF2	0.693865	0.00750835	surfeit 2	surfeit locus protein 2 [Source:RefSeq peptide;Acc:NP_001039294]
ENSGALG00000003189	419642	NFYC	NFYC	0.775265	0.0153445	nuclear transcription factor Y, gamma	Uncharacterized protein [Source:UniProtKB/TrEMBL;Acc:F1P0P8]
ENSGALG00000003193	374211	CRABP-I	CRABP1	0.660404	0.0951552	cellular retinoic acid binding protein 1	Cellular retinoic acid-binding protein 1 [Source:UniProtKB/Swiss-Prot;Acc:P40220]
ENSGALG00000003197	417158	RPL7A	RPL7A	0.699371	9.45181e-05	ribosomal protein L7a	60S ribosomal protein L7a [Source:UniProtKB/Swiss-Prot;Acc:P32429]
ENSGALG00000003205	426773	EIF4EBP1	EIF4EBP1	0.700294	0.00027839	eukaryotic translation initiation factor 4E binding protein 1	Uncharacterized protein [Source:UniProtKB/TrEMBL;Acc:E1C115]
ENSGALG00000003206	100857481	METTL13	METTL13	0.704466	0.0146701	methyltransferase like 13	methyltransferase like 13 [Source:HGNC Symbol;Acc:24248]
ENSGALG00000003210	417160	SURF6	SURF6	0.667956	0.000188272	surfeit 6	surfeit locus protein 6 [Source:RefSeq peptide;Acc:NP_001025853]
ENSGALG00000003212	419914	TSPO2	TSPO2	1.3108	0.0642696	translocator protein 2	Uncharacterized protein [Source:UniProtKB/TrEMBL;Acc:F1NNL8]
ENSGALG00000003213	425107	LGALS2	LGALS2	0.417475	0.0050361	lectin, galactoside-binding, soluble, 2	lectin, galactoside-binding, soluble, 2 [Source:HGNC Symbol;Acc:6562]
ENSGALG00000003215	419644	PEF1	PEF1	0.634867	2.49339e-05	penta-EF-hand domain containing 1	penta-EF-hand domain containing 1 [Source:HGNC Symbol;Acc:30009]
ENSGALG00000003227	427808	RAB11FIP4	RAB11FIP4	1.65406	0.000249128	RAB11 family interacting protein 4 (class II)	RAB11 family interacting protein 4 (class II) [Source:HGNC Symbol;Acc:30267]
ENSGALG00000003231	416220	KIF20A	KIF20A	1.27085	0.0291662	kinesin family member 20A	kinesin family member 20A [Source:RefSeq peptide;Acc:NP_001012801]
ENSGALG00000003235	427424		ZFR	1.24924	0.057832	zinc finger RNA binding protein
ENSGALG00000003239	770841	DCDC2B	DCDC2B	0.667986	0.00675941	doublecortin domain containing 2B	doublecortin domain containing 2B [Source:HGNC Symbol;Acc:32576]
ENSGALG00000003241	419647	CCDC28B	CCDC28B	0.509882	0.000116518	coiled-coil domain containing 28B	coiled-coil domain containing 28B [Source:HGNC Symbol;Acc:28163]
ENSGALG00000003245	426775	LSM1	LSM1	0.503513	6.39418e-07	LSM1 homolog, U6 small nuclear RNA associated (S. cerevisiae)	LSM1 homolog, U6 small nuclear RNA associated (S. cerevisiae) [Source:HGNC Symbol;Acc:20472]
ENSGALG00000003250	424390	ITPA	ITPA	0.664122	0.000232679	inosine triphosphatase (nucleoside triphosphate pyrophosphatase)	Inosine triphosphate pyrophosphatase [Source:UniProtKB/Swiss-Prot;Acc:F1NLH9]
ENSGALG00000003254	426776	BAG4	BAG4	0.787287	0.0592864	BCL2-associated athanogene 4	BCL2-associated athanogene 4 [Source:HGNC Symbol;Acc:940]
ENSGALG00000003259	100857736	EIF2B1	LOC100857736	0.750525	0.0204013	translation initiation factor eIF-2B subunit alpha-like	Uncharacterized protein [Source:UniProtKB/TrEMBL;Acc:F1NLG8]
ENSGALG00000003260	417405	UTP6	UTP6	0.782939	0.0461758	UTP6, small subunit (SSU) processome component, homolog (yeast)	U3 small nucleolar RNA-associated protein 6 homolog [Source:RefSeq peptide;Acc:NP_001006207]
ENSGALG00000003265	419649	PTP4A2	PTP4A2	0.771321	0.014635	protein tyrosine phosphatase type IVA, member 2	Uncharacterized protein [Source:UniProtKB/TrEMBL;Acc:F1NLG3]
ENSGALG00000003268	770752	PPAPDC1B	PPAPDC1B	0.777188	0.0694152	phosphatidic acid phosphatase type 2 domain containing 1B	phosphatidic acid phosphatase type 2 domain containing 1B [Source:HGNC Symbol;Acc:25026]
ENSGALG00000003277	417406	SUZ12	SUZ12	1.32634	0.0673784	suppressor of zeste 12 homolog (Drosophila)	Uncharacterized protein [Source:UniProtKB/TrEMBL;Acc:F1NLE8]
ENSGALG00000003281	428135	GSS	GSS	0.702453	0.0098609	glutathione synthetase	glutathione synthetase [Source:HGNC Symbol;Acc:4624]
ENSGALG00000003289	423669	CHUK	CHUK	0.786912	0.0530483	conserved helix-loop-helix ubiquitous kinase	inhibitor of nuclear factor kappa-B kinase subunit alpha [Source:RefSeq peptide;Acc:NP_001012922]
ENSGALG00000003290		PRRC2C		0.48993	0.0172202		proline-rich coiled-coil 2C [Source:HGNC Symbol;Acc:24903]
ENSGALG00000003295	427428	ADAMTS12	ADAMTS12	1.59327	0.0202305	ADAM metallopeptidase with thrombospondin type 1 motif, 12	ADAM metallopeptidase with thrombospondin type 1 motif, 12 [Source:HGNC Symbol;Acc:14605]
ENSGALG00000003299	426778	WHSC1L1	WHSC1L1	1.57891	1.75554e-05	Wolf-Hirschhorn syndrome candidate 1-like 1	Uncharacterized protein [Source:UniProtKB/TrEMBL;Acc:E1C6X8]
ENSGALG00000003303	415362	IDH3A	IDH3A	1.31646	0.0307483	isocitrate dehydrogenase 3 (NAD+) alpha	isocitrate dehydrogenase [Source:RefSeq peptide;Acc:NP_001005808]
ENSGALG00000003313	419652		MTMR9LP	0.618073	0.0980931	myotubularin related protein 9-like, pseudogene	Uncharacterized protein [Source:UniProtKB/TrEMBL;Acc:E1C6W8]
ENSGALG00000003321	416824	RILPL2	RILPL2	0.751391	0.0234537	Rab interacting lysosomal protein-like 2	Uncharacterized protein [Source:UniProtKB/TrEMBL;Acc:F1NHM8]
ENSGALG00000003322	415364	TBC1D2B	TBC1D2B	1.94699	0.000110755	TBC1 domain family, member 2B	Uncharacterized protein [Source:UniProtKB/TrEMBL;Acc:F1NUZ2]
ENSGALG00000003331	416225	FAF2	FAF2	0.811642	0.0620341	Fas associated factor family member 2	Uncharacterized protein [Source:UniProtKB/TrEMBL;Acc:F1NUY5]
ENSGALG00000003337	419653	EIF3I	EIF3I	0.754168	0.00470364	eukaryotic translation initiation factor 3, subunit I	eukaryotic translation initiation factor 3 subunit I [Source:RefSeq peptide;Acc:NP_001157867]
ENSGALG00000003339	419455	MTOR	MTOR	1.31142	0.0522278	mechanistic target of rapamycin (serine/threonine kinase)	mechanistic target of rapamycin (serine/threonine kinase) [Source:HGNC Symbol;Acc:3942]
ENSGALG00000003348	416227		HIGD2A	0.456793	0.00263837	HIG1 hypoxia inducible domain family, member 2A
ENSGALG00000003355	416228	NOP16	NOP16	0.590351	5.54345e-07	NOP16 nucleolar protein homolog (yeast)	Uncharacterized protein [Source:UniProtKB/TrEMBL;Acc:E1C6R6]
ENSGALG00000003356	426780	TM2D2	TM2D2	0.65243	0.0172012	TM2 domain containing 2	Uncharacterized protein [Source:UniProtKB/TrEMBL;Acc:E1C6R5]
ENSGALG00000003357		FKBP8		0.684258	0.00119635		Uncharacterized protein [Source:UniProtKB/TrEMBL;Acc:E1C6R4]
ENSGALG00000003374	415710	ESRP2	ESRP2	1.31214	0.0298741	epithelial splicing regulatory protein 2	Epithelial splicing regulatory protein 2 [Source:UniProtKB/Swiss-Prot;Acc:Q5ZLR4]
ENSGALG00000003381	415367	HERC1	HERC1	1.29228	0.0231364	hect (homologous to the E6-AP (UBE3A) carboxyl terminus) domain and RCC1 (CHC1)-like domain (RLD) 1	Uncharacterized protein [Source:UniProtKB/TrEMBL;Acc:E1C4H7]
ENSGALG00000003385	420128	LSM4	LSM4	0.775211	0.0218643	LSM4 homolog, U6 small nuclear RNA associated (S. cerevisiae)	LSM4 homolog, U6 small nuclear RNA associated (S. cerevisiae) [Source:HGNC Symbol;Acc:17259]
ENSGALG00000003396	415711	NFATC3	NFATC3	1.88212	1.78884e-05	nuclear factor of activated T-cells, cytoplasmic, calcineurin-dependent 3	Uncharacterized protein [Source:UniProtKB/TrEMBL;Acc:F1NSQ9]
ENSGALG00000003400	769030	AIMP2	AIMP2	0.788068	0.0368066	aminoacyl tRNA synthetase complex-interacting multifunctional protein 2	Uncharacterized protein [Source:UniProtKB/TrEMBL;Acc:F1NSQ1]
ENSGALG00000003422	425131	TRIM3	TRIM3	0.744532	0.0129355	tripartite motif-containing 3	tripartite motif containing 3 [Source:HGNC Symbol;Acc:10064]
ENSGALG00000003424	777133	LMX1A	LMX1A	0.759288	0.0874276	LIM homeobox transcription factor 1, alpha	LIM homeobox transcription factor 1, alpha [Source:HGNC Symbol;Acc:6653]
ENSGALG00000003427	415369	USP3	USP3	1.3053	0.0510039	ubiquitin specific peptidase 3	Ubiquitin carboxyl-terminal hydrolase [Source:UniProtKB/TrEMBL;Acc:F1NQJ6]
ENSGALG00000003445	424404	MGST3	MGST3	0.661158	9.80512e-05	microsomal glutathione S-transferase 3	Uncharacterized protein [Source:UniProtKB/TrEMBL;Acc:E1C297]
ENSGALG00000003467	419927	BYSL	BYSL	0.659447	4.94528e-05	bystin-like	bystin-like [Source:HGNC Symbol;Acc:1157]
ENSGALG00000003472	428995	VWC2L	VWC2L	0.704736	0.0948067	von Willebrand factor C domain containing protein 2-like	Uncharacterized protein [Source:UniProtKB/TrEMBL;Acc:E1BSM6]
ENSGALG00000003473	395237	SFRP1	SFRP1	1.46779	4.76138e-05	secreted frizzled-related protein 1	secreted frizzled-related protein 1 precursor [Source:RefSeq peptide;Acc:NP_989884]
ENSGALG00000003479	769200	LMTK2	LMTK2	2.04352	0.000154628	lemur tyrosine kinase 2	lemur tyrosine kinase 2 [Source:HGNC Symbol;Acc:17880]
ENSGALG00000003488		PTPRT		0.750617	0.0879186		protein tyrosine phosphatase, receptor type, T [Source:HGNC Symbol;Acc:9682]
ENSGALG00000003492	395787		LOC395787	0.632009	0.000145512	smooth muscle protein phosphatase type 1-binding subunit	smooth muscle protein phosphatase type 1-binding subunit [Source:RefSeq peptide;Acc:NP_990276]
ENSGALG00000003496	417415	TEX2	TEX2	1.60127	0.00470949	testis expressed 2	Uncharacterized protein [Source:UniProtKB/TrEMBL;Acc:F1NWX9]
ENSGALG00000003533		ZNF511		0.747303	0.0537073		zinc finger protein 511 [Source:HGNC Symbol;Acc:28445]
ENSGALG00000003536	428313	KLHL11	KLHL11	1.87787	0.000106107	kelch-like 11 (Drosophila)	kelch-like family member 11 [Source:HGNC Symbol;Acc:19008]
ENSGALG00000003549	791224		MTG1	0.593568	6.72265e-05	mitochondrial GTPase 1 homolog (S. cerevisiae)
ENSGALG00000003558		NADK2		1.48428	0.000478238		NAD kinase 2, mitochondrial [Source:HGNC Symbol;Acc:26404]
ENSGALG00000003563	419666	YARS	YARS	0.708792	0.00128414	tyrosyl-tRNA synthetase	tyrosyl-tRNA synthetase, cytoplasmic [Source:RefSeq peptide;Acc:NP_001006314]
ENSGALG00000003566	427809	SMURF2	SMURF2	1.75047	0.00218084	SMAD specific E3 ubiquitin protein ligase 2	E3 ubiquitin-protein ligase [Source:UniProtKB/TrEMBL;Acc:F1NJU6]
ENSGALG00000003572	420132		ARHGEF18	1.34412	0.091114	rho/rac guanine nucleotide exchange factor (GEF) 18
ENSGALG00000003575	431225	DNTTIP1	DNTTIP1	0.589299	1.0857e-06	deoxynucleotidyltransferase, terminal, interacting protein 1	deoxynucleotidyltransferase, terminal, interacting protein 1 [Source:HGNC Symbol;Acc:16160]
ENSGALG00000003579	420133	INSR	INSR	1.31628	0.0430116	insulin receptor	Tyrosine-protein kinase receptor [Source:UniProtKB/TrEMBL;Acc:F1NRT9]
ENSGALG00000003589	395935	VTN	VTN	0.764831	0.0490245	vitronectin	vitronectin precursor [Source:RefSeq peptide;Acc:NP_990392]
ENSGALG00000003601	419934	ATP2B4	ATP2B4	1.39315	0.0175317	ATPase, Ca++ transporting, plasma membrane 4	ATPase, Ca++ transporting, plasma membrane 4 [Source:HGNC Symbol;Acc:817]
ENSGALG00000003605	427439		NIPBL	1.26495	0.0363721	Nipped-B homolog (Drosophila)
ENSGALG00000003614	428228	ADC	ADC	0.57276	0.00433477	arginine decarboxylase	arginine decarboxylase [Source:HGNC Symbol;Acc:29957]
ENSGALG00000003618				0.529871	0.0183875		Uncharacterized protein [Source:UniProtKB/TrEMBL;Acc:F1NJH5]
ENSGALG00000003625	771510	NDUFS5	NDUFS5	0.468886	1.44049e-13	NADH dehydrogenase (ubiquinone) Fe-S protein 5, 15kDa (NADH-coenzyme Q reductase)	Uncharacterized protein [Source:UniProtKB/TrEMBL;Acc:E1C5D2]
ENSGALG00000003627		BPTF		1.27216	0.0336072		bromodomain PHD finger transcription factor [Source:HGNC Symbol;Acc:3581]
ENSGALG00000003630	422964	TMEM258	TMEM258	0.615934	1.36691e-06	chromosome 5 open reading frame, human C11orf10	Transmembrane protein 258 [Source:UniProtKB/Swiss-Prot;Acc:Q76LT9]
ENSGALG00000003634	423675	PTEN	PTEN	1.29623	0.0279095	phosphatase and tensin homolog	phosphatase and tensin homolog [Source:HGNC Symbol;Acc:9588]
ENSGALG00000003636		FBLIM1		0.72369	0.0430116		filamin binding LIM protein 1 [Source:HGNC Symbol;Acc:24686]
ENSGALG00000003641	426789	KAT6A	MYST3	1.52243	0.000164519	MYST histone acetyltransferase (monocytic leukemia) 3	K(lysine) acetyltransferase 6A [Source:HGNC Symbol;Acc:13013]
ENSGALG00000003657	771690	UNC119	UNC119	1.90905	0.0260995	unc-119 homolog (C. elegans)	Uncharacterized protein [Source:UniProtKB/TrEMBL;Acc:F1NSM3]
ENSGALG00000003658	419172	DHX35	DHX35	1.51976	0.0445369	DEAH (Asp-Glu-Ala-His) box polypeptide 35	Uncharacterized protein [Source:UniProtKB/TrEMBL;Acc:E1C4U5]
ENSGALG00000003661		SETX		1.56042	2.97747e-05		Uncharacterized protein [Source:UniProtKB/TrEMBL;Acc:E1C4T7]
ENSGALG00000003665	417571	PIGS	PIGS	0.626546	1.65353e-06	phosphatidylinositol glycan anchor biosynthesis, class S	Uncharacterized protein [Source:UniProtKB/TrEMBL;Acc:F1NSL8]
ENSGALG00000003668				4.3461	0.0277945
ENSGALG00000003669	396541	ZBTB17	ZBTB17	0.688348	0.0241161	zinc finger and BTB domain containing 17	zinc finger and BTB domain containing 17 [Source:HGNC Symbol;Acc:12936]
ENSGALG00000003682	427695	ARL6IP4	ARL6IP4	0.726963	0.0145978	ADP-ribosylation-like factor 6 interacting protein 4	ADP-ribosylation factor-like protein 6-interacting protein 4 [Source:RefSeq peptide;Acc:NP_001026641]
ENSGALG00000003687	416832	OGFOD2	OGFOD2	0.704908	0.0150109	2-oxoglutarate and iron-dependent oxygenase domain containing 2	Uncharacterized protein [Source:UniProtKB/TrEMBL;Acc:F1NPS1]
ENSGALG00000003688	427443	NUP155	NUP155	1.24901	0.0431859	nucleoporin 155kDa	nucleoporin 155kDa [Source:HGNC Symbol;Acc:8063]
ENSGALG00000003689	423678	PAPSS2	PAPSS2	0.777135	0.0658159	3'-phosphoadenosine 5'-phosphosulfate synthase 2	3'-phosphoadenosine 5'-phosphosulfate synthase 2 [Source:HGNC Symbol;Acc:8604]
ENSGALG00000003700	417425	PSMD12	PSMD12	0.722915	0.0405247	proteasome (prosome, macropain) 26S subunit, non-ATPase, 12	26S proteasome non-ATPase regulatory subunit 12 [Source:RefSeq peptide;Acc:NP_001025877]
ENSGALG00000003700	100859465	PSMD12	LOC100859465			26S proteasome non-ATPase regulatory subunit 12-like	26S proteasome non-ATPase regulatory subunit 12 [Source:RefSeq peptide;Acc:NP_001025877]
ENSGALG00000003703	420134	USE1	USE1	0.754543	0.0565313	unconventional SNARE in the ER 1 homolog (S. cerevisiae)	unconventional SNARE in the ER 1 homolog [Source:RefSeq peptide;Acc:NP_001026110]
ENSGALG00000003713	428190	CLCNKB	CLCNKB	1.75778	0.041066	chloride channel, voltage-sensitive Kb	Uncharacterized protein [Source:UniProtKB/TrEMBL;Acc:E1BS59]
ENSGALG00000003714	416241	LSM11	LSM11	2.56976	0.0251053	LSM11, U7 small nuclear RNA associated	LSM11, U7 small nuclear RNA associated [Source:HGNC Symbol;Acc:30860]
ENSGALG00000003717	420135	MYO9B	MYO9B	1.3776	0.0115537	myosin IXB	myosin IXB [Source:HGNC Symbol;Acc:7609]
ENSGALG00000003719	415722	CHD9	CHD9	1.4375	0.0104892	chromodomain helicase DNA binding protein 9	chromodomain helicase DNA binding protein 9 [Source:HGNC Symbol;Acc:25701]
ENSGALG00000003732	771901	UCK1	UCK1	0.765771	0.0140828	uridine-cytidine kinase 1	uridine-cytidine kinase 1 [Source:HGNC Symbol;Acc:14859]
ENSGALG00000003741	417581	MYO18A	MYO18A	0.808288	0.0977832	myosin XVIIIA	myosin XVIIIA [Source:HGNC Symbol;Acc:31104]
ENSGALG00000003743	416835	VPS37B	VPS37B	1.86433	0.000115302	vacuolar protein sorting 37 homolog B (S. cerevisiae)	Uncharacterized protein [Source:UniProtKB/TrEMBL;Acc:F1NN84]
ENSGALG00000003748	422973	TMEM16E	TMEM16E	1.37988	0.0130224	transmembrane protein 16E	transmembrane protein 16E [Source:RefSeq peptide;Acc:NP_001161856]
ENSGALG00000003753		CYLD		1.42633	0.0501706		cylindromatosis (turban tumor syndrome) [Source:HGNC Symbol;Acc:2584]
ENSGALG00000003755	426793	VDAC3	VDAC3	0.82209	0.0758879	voltage-dependent anion channel 3	Uncharacterized protein [Source:UniProtKB/TrEMBL;Acc:E1C2E3]
ENSGALG00000003771	420140		SIN3B	1.30993	0.0856512	SIN3 homolog B, transcription regulator (yeast)
ENSGALG00000003772	427832	SDF2	SDF2	0.58401	3.26767e-07	stromal cell-derived factor 2	Uncharacterized protein [Source:UniProtKB/TrEMBL;Acc:F1NMJ7]
ENSGALG00000003774	419466	ATP13A2	ATP13A2	0.745301	0.00369602	ATPase type 13A2	ATPase type 13A2 [Source:RefSeq peptide;Acc:NP_001026052]
ENSGALG00000003775	427447	RICTOR	RICTOR	1.48708	0.00415586	RPTOR independent companion of MTOR, complex 2	RPTOR independent companion of MTOR, complex 2 [Source:HGNC Symbol;Acc:28611]
ENSGALG00000003776	417177	PRRC2B	PRRC2B	1.70702	6.8962e-08	proline-rich coiled-coil 2B	proline-rich coiled-coil 2B [Source:HGNC Symbol;Acc:28121]
ENSGALG00000003788	415379	BNIP2	BNIP2	1.38097	0.0888902	BCL2/adenovirus E1B 19kDa interacting protein 2	BCL2/adenovirus E1B 19kDa interacting protein 2 [Source:HGNC Symbol;Acc:1083]
ENSGALG00000003793	770910	GTF2A2	GTF2A2	0.750717	0.0138448	general transcription factor IIA, 2, 12kDa	transcription initiation factor IIA subunit 2 [Source:RefSeq peptide;Acc:NP_001075177]
ENSGALG00000003812	424015	UBE2F	UBE2F	0.7871	0.0779381	ubiquitin-conjugating enzyme E2F (putative)	NEDD8-conjugating enzyme UBE2F [Source:RefSeq peptide;Acc:NP_001006512]
ENSGALG00000003814	374156	DKK-1	DKK1	0.606685	0.00118052	dickkopf homolog 1 (Xenopus laevis)	Dkk-1; Uncharacterized protein [Source:UniProtKB/TrEMBL;Acc:Q8UUX3]
ENSGALG00000003818	416246	CYFIP2	CYFIP2	1.35113	0.0312945	cytoplasmic FMR1 interacting protein 2	Uncharacterized protein [Source:UniProtKB/TrEMBL;Acc:F1NE09]
ENSGALG00000003838	419677		LOC419677	0.541056	0.02403	protein FAM49A-like
ENSGALG00000003852	417180	LAMC3	LAMC3	0.528807	3.29193e-06	laminin, gamma 3	laminin, gamma 3 [Source:HGNC Symbol;Acc:6494]
ENSGALG00000003878	422134	PIN4	PIN4	0.513674	9.8038e-09	protein (peptidylprolyl cis/trans isomerase) NIMA-interacting, 4 (parvulin)	Uncharacterized protein [Source:UniProtKB/TrEMBL;Acc:F1NCD7]
ENSGALG00000003879	419679	MFSD2A	MFSD2A	0.703719	0.00653323	major facilitator superfamily domain containing 2A	Uncharacterized protein [Source:UniProtKB/TrEMBL;Acc:F1NCD6]
ENSGALG00000003882	420047	SMARCE1	SMARCE1	0.817661	0.0547495	SWI/SNF related, matrix associated, actin dependent regulator of chromatin, subfamily e, member 1	SWI/SNF related, matrix associated, actin dependent regulator of chromatin, subfamily e, member 1 [Source:RefSeq peptide;Acc:NP_001006335]
ENSGALG00000003883	415382	MTMR10	MTMR10	1.99548	3.97409e-06	myotubularin related protein 10	myotubularin related protein 10 [Source:HGNC Symbol;Acc:25999]
ENSGALG00000003887	417182	EXOSC2	EXOSC2	0.782902	0.0494331	exosome component 2	exosome component 2 [Source:RefSeq peptide;Acc:NP_001012816]
ENSGALG00000003893	424415	XPR1	XPR1	1.24181	0.0522278	xenotropic and polytropic retrovirus receptor 1	Uncharacterized protein [Source:UniProtKB/TrEMBL;Acc:E1C6K2]
ENSGALG00000003895	417183	PRDM12	PRDM12	1.92417	0.0713947	PR domain containing 12	Uncharacterized protein [Source:UniProtKB/TrEMBL;Acc:E1C6K0]
ENSGALG00000003909	419179	PIGT	PIGT	0.71914	0.0016179	phosphatidylinositol glycan anchor biosynthesis, class T	Uncharacterized protein [Source:UniProtKB/TrEMBL;Acc:F1P2G6]
ENSGALG00000003910	419469	UBR4	UBR4	1.23915	0.0441201	ubiquitin protein ligase E3 component n-recognin 4	Uncharacterized protein [Source:UniProtKB/TrEMBL;Acc:F1P2G5]
ENSGALG00000003924	424416	ACBD6	ACBD6	0.748629	0.0238677	acyl-CoA binding domain containing 6	acyl-CoA binding domain containing 6 [Source:HGNC Symbol;Acc:23339]
ENSGALG00000003930	415386	APBA2	APBA2	1.29018	0.0504895	amyloid beta (A4) precursor protein-binding, family A, member 2	Uncharacterized protein [Source:UniProtKB/TrEMBL;Acc:F1NYK4]
ENSGALG00000003932	419184	SDC4	SDC4	1.44726	0.0522407	syndecan 4	Syndecan-4 [Source:UniProtKB/Swiss-Prot;Acc:P49416]
ENSGALG00000003934	771898	WIPF2	WIPF2	0.736441	0.0437604	WAS/WASL interacting protein family, member 2	WAS/WASL interacting protein family, member 2 [Source:HGNC Symbol;Acc:30923]
ENSGALG00000003947	423686	HNRNPH3	HNRNPH3	0.711029	0.000233794	heterogeneous nuclear ribonucleoprotein H3 (2H9)	heterogeneous nuclear ribonucleoprotein H3 [Source:RefSeq peptide;Acc:NP_001012610]
ENSGALG00000003955	424417	CEP350	CEP350	1.80709	9.38751e-05	centrosomal protein 350kDa	centrosomal protein 350kDa [Source:HGNC Symbol;Acc:24238]
ENSGALG00000003965	422976	DBX1	DBX1	1.28256	0.0695304	developing brain homeobox 1	developing brain homeobox 1 [Source:RefSeq peptide;Acc:NP_001186403]
ENSGALG00000003966	417574	RPL23A	RPL23A	0.566747	1.10504e-10	ribosomal protein L23a	ribosomal protein L23a [Source:HGNC Symbol;Acc:10317]
ENSGALG00000003969	419470	EMC1	EMC1	0.822171	0.0950222	ER membrane protein complex subunit 1	uncharacterized protein KIAA0090 homolog precursor [Source:RefSeq peptide;Acc:NP_001012856]
ENSGALG00000003970		TJP1		1.24167	0.046047		tight junction protein 1 [Source:HGNC Symbol;Acc:11827]
ENSGALG00000003971	419682	TCEB3	RPL11	0.69423	0.0751561	ribosomal protein L11	transcription elongation factor B polypeptide 3 [Source:RefSeq peptide;Acc:NP_001026076]
ENSGALG00000003971	419683	TCEB3	TCEB3			transcription elongation factor B (SIII), polypeptide 3 (110kDa, elongin A)	transcription elongation factor B polypeptide 3 [Source:RefSeq peptide;Acc:NP_001026076]
ENSGALG00000003973	417575	TLCD1	TLCD1	0.745247	0.00709893	TLC domain containing 1	Calfacilitin [Source:UniProtKB/TrEMBL;Acc:F4Y5R7]
ENSGALG00000003986	419684	PITHD1	PITHD1	0.609883	0.000106106	PITH (C-terminal proteasome-interacting domain of thioredoxin-like) domain containing 1	Uncharacterized protein [Source:UniProtKB/TrEMBL;Acc:F1P371]
ENSGALG00000003987	417577	TRAF4	TRAF4	0.774238	0.0514584	TNF receptor-associated factor 4	TNF receptor-associated factor 4 [Source:HGNC Symbol;Acc:12034]
ENSGALG00000003991	428192	MRTO4	MRTO4	0.585771	8.53124e-08	mRNA turnover 4 homolog (S. cerevisiae)	mRNA turnover 4 homolog (S. cerevisiae) [Source:HGNC Symbol;Acc:18477]
ENSGALG00000003993	421991	DNMT3A	DNMT3A	0.809967	0.0473292	DNA (cytosine-5-)-methyltransferase 3 alpha	DNA (cytosine-5)-methyltransferase 3A [Source:RefSeq peptide;Acc:NP_001020003]
ENSGALG00000004001	416258	LARP1	LARP1	1.69718	0.000934803	La ribonucleoprotein domain family, member 1	La ribonucleoprotein domain family, member 1 [Source:HGNC Symbol;Acc:29531]
ENSGALG00000004003	428688	AIFM1	AIFM1	0.828698	0.097651	apoptosis-inducing factor, mitochondrion-associated, 1	apoptosis-inducing factor 1, mitochondrial [Source:RefSeq peptide;Acc:NP_001007491]
ENSGALG00000004017	424419	TOR1AIP2	TOR1AIP2	2.38967	0.012174	torsin A interacting protein 2	Uncharacterized protein [Source:UniProtKB/TrEMBL;Acc:F1P319]
ENSGALG00000004023		E2F8		0.768254	0.0243917		Uncharacterized protein [Source:UniProtKB/TrEMBL;Acc:F1P135]
ENSGALG00000004025	769358	RBMX2	RAB33A	0.773875	0.0646113	RAB33A, member RAS oncogene family	Uncharacterized protein [Source:UniProtKB/TrEMBL;Acc:F1P133]
ENSGALG00000004032				0.76924	0.0244334		Uncharacterized protein [Source:UniProtKB/TrEMBL;Acc:F1NX02]
ENSGALG00000004034	396418	CAPZB	CAPZB	0.774338	0.0143557	capping protein (actin filament) muscle Z-line, beta	F-actin-capping protein subunit beta isoforms 1 and 2 [Source:UniProtKB/Swiss-Prot;Acc:P14315]
ENSGALG00000004035	396499	CRYBA1	CRYBA1	0.450192	0.0773555	crystallin, beta A1	Beta-crystallin A3 [Source:UniProtKB/Swiss-Prot;Acc:P10042]
ENSGALG00000004039	419474	MINOS1	MINOS1	0.705007	0.0804818	mitochondrial inner membrane organizing system 1	Uncharacterized protein [Source:UniProtKB/TrEMBL;Acc:F1NWZ5]
ENSGALG00000004040	416261	MFAP3	MFAP3	1.26862	0.0351296	microfibrillar-associated protein 3	microfibril-associated glycoprotein 3 precursor [Source:RefSeq peptide;Acc:NP_001012802]
ENSGALG00000004047	419686	GALE	GALE	0.770513	0.0962978	UDP-galactose-4-epimerase	UDP-galactose-4-epimerase [Source:HGNC Symbol;Acc:4116]
ENSGALG00000004048	396375	PTPRS	PTPRS	1.40746	0.0784897	protein tyrosine phosphatase, receptor type, S	receptor-type tyrosine-protein phosphatase delta precursor [Source:RefSeq peptide;Acc:NP_990738]
ENSGALG00000004055	416455	C7ORF50	C14H7orf50	0.701167	0.0622584	chromosome 14 open reading frame, human C7orf50	Uncharacterized protein [Source:UniProtKB/TrEMBL;Acc:F1NLP4]
ENSGALG00000004057	396316	HMGCL	HMGCL	0.68183	0.00109983	3-hydroxymethyl-3-methylglutaryl-CoA lyase	hydroxymethylglutaryl-CoA lyase isoform 1 [Source:RefSeq peptide;Acc:NP_001185644]
ENSGALG00000004071	415743	NETO2	NETO2	2.09712	2.84314e-10	neuropilin (NRP) and tolloid (TLL)-like 2	Uncharacterized protein [Source:UniProtKB/TrEMBL;Acc:E1BYZ2]
ENSGALG00000004082	417583	TAOK1	TAOK1	1.67084	0.000153684	TAO kinase 1	Uncharacterized protein [Source:UniProtKB/TrEMBL;Acc:E1BYH2]
ENSGALG00000004083	414893	GLUR1/A	GRIA1	1.42297	0.013192	glutamate receptor, ionotropic, AMPA 1	glutamate receptor 1 precursor [Source:RefSeq peptide;Acc:NP_001001774]
ENSGALG00000004085		ZDHHC13		1.28753	0.0823928		zinc finger, DHHC-type containing 13 [Source:HGNC Symbol;Acc:18413]
ENSGALG00000004098	419187	STK4	STK4	1.24811	0.0547124	serine/threonine kinase 4	serine/threonine-protein kinase 4 [Source:RefSeq peptide;Acc:NP_001026024]
ENSGALG00000004106	422982	DHCR7	DHCR7	0.816279	0.0624383	7-dehydrocholesterol reductase	7-dehydrocholesterol reductase [Source:RefSeq peptide;Acc:NP_001186419]
ENSGALG00000004108	423692	CCAR1	CCAR1	0.702548	0.00767082	cell division cycle and apoptosis regulator 1	Uncharacterized protein [Source:UniProtKB/TrEMBL;Acc:F1P4X5]
ENSGALG00000004112	419687	FUCA1	FUCA1	0.705531	0.00823167	fucosidase, alpha-L- 1, tissue	Uncharacterized protein [Source:UniProtKB/TrEMBL;Acc:F1P4X3]
ENSGALG00000004142	417188	USP20	USP20	0.793017	0.0649054	ubiquitin specific peptidase 20	ubiquitin specific peptidase 20 [Source:HGNC Symbol;Acc:12619]
ENSGALG00000004146	428142	RIMS4	RIMS4	2.55687	0.00602307	regulating synaptic membrane exocytosis 4	Uncharacterized protein [Source:UniProtKB/TrEMBL;Acc:F1P4E1]
ENSGALG00000004152	417189	C9ORF78	C17H9orf78	0.737746	0.0153445	chromosome 17 open reading frame, human C9orf78	Uncharacterized protein [Source:UniProtKB/TrEMBL;Acc:F1P4D4]
ENSGALG00000004161	415400	CCNB2	CCNB2	0.752455	0.0037046	cyclin B2	G2/mitotic-specific cyclin-B2 [Source:UniProtKB/Swiss-Prot;Acc:P29332]
ENSGALG00000004162	417435	SLC16A6	SLC16A6	2.03124	6.94326e-05	solute carrier family 16, member 6 (monocarboxylic acid transporter 7)	Uncharacterized protein [Source:UniProtKB/TrEMBL;Acc:F1P2B3]
ENSGALG00000004176	770231	ATOX1	ATOX1	0.549795	0.00013657	ATX1 antioxidant protein 1 homolog (yeast)	antioxidant 1 copper chaperone [Source:HGNC Symbol;Acc:798]
ENSGALG00000004181	416462	GAA	GAA	0.672904	0.00383957	glucosidase, alpha; acid (Pompe disease, glycogen storage disease type II)	Uncharacterized protein [Source:UniProtKB/TrEMBL;Acc:E1BU22]
ENSGALG00000004183	417439	FAM20A	FAM20A	0.734163	0.0407717	family with sequence similarity 20, member A	family with sequence similarity 20, member A [Source:HGNC Symbol;Acc:23015]
ENSGALG00000004184	386571	SPARC	SPARC	0.678475	2.15379e-05	secreted protein, acidic, cysteine-rich (osteonectin)	SPARC precursor [Source:RefSeq peptide;Acc:NP_989741]
ENSGALG00000004186	417588	NSRP1	NSRP1	0.763525	0.0473117	nuclear speckle splicing regulatory protein 1	nuclear speckle splicing regulatory protein 1 [Source:HGNC Symbol;Acc:25305]
ENSGALG00000004192	415401	SLTM	SLTM	0.763269	0.0128353	SAFB-like, transcription modulator	SAFB-like, transcription modulator [Source:HGNC Symbol;Acc:20709]
ENSGALG00000004198	422153	PDZD11	PDZD11	0.761563	0.0167563	PDZ domain containing 11	PDZ domain-containing protein 11 [Source:UniProtKB/Swiss-Prot;Acc:Q5ZIK2]
ENSGALG00000004203	416463	PSMG3	PSMG3	0.708123	0.000975431	proteasome (prosome, macropain) assembly chaperone 3	Uncharacterized protein [Source:UniProtKB/TrEMBL;Acc:E1BTH8]
ENSGALG00000004205	424424	SOAT1	SOAT1	1.25674	0.0486533	sterol O-acyltransferase 1	sterol O-acyltransferase 1 [Source:HGNC Symbol;Acc:11177]
ENSGALG00000004213		ABL2		1.84301	0.00158784		c-abl oncogene 2, non-receptor tyrosine kinase [Source:HGNC Symbol;Acc:77]
ENSGALG00000004216	424426	TOR3A	TOR3A	1.74323	0.034622	torsin family 3, member A	Uncharacterized protein [Source:UniProtKB/TrEMBL;Acc:E1BTE7]
ENSGALG00000004237	417438	PRKAR1A	PRKAR1A	1.59362	1.12404e-05	protein kinase, cAMP-dependent, regulatory, type I, alpha (tissue specific extinguisher 1)	cAMP-dependent protein kinase type I-alpha regulatory subunit [Source:UniProtKB/Swiss-Prot;Acc:Q5ZM91]
ENSGALG00000004244	419197	TTPAL	TTPAL	1.5629	0.0488049	tocopherol (alpha) transfer protein-like	alpha-tocopherol transfer protein-like [Source:RefSeq peptide;Acc:NP_001026025]
ENSGALG00000004245	416467	NUDT1	NUDT1	0.685036	0.0164065	nudix (nucleoside diphosphate linked moiety X)-type motif 1	nudix (nucleoside diphosphate linked moiety X)-type motif 1 [Source:RefSeq peptide;Acc:NP_001006160]
ENSGALG00000004255	416468	SNX8	SNX8	1.94892	0.0110305	sorting nexin 8	Uncharacterized protein [Source:UniProtKB/TrEMBL;Acc:F1NZ35]
ENSGALG00000004256	419480	DHRS3	DHRS3	0.690209	0.062669	dehydrogenase/reductase (SDR family) member 3	Uncharacterized protein [Source:UniProtKB/TrEMBL;Acc:E1BRB2]
ENSGALG00000004259	395996	BLMH	BLMH	0.814207	0.0522852	bleomycin hydrolase	Bleomycin hydrolase [Source:UniProtKB/Swiss-Prot;Acc:P87362]
ENSGALG00000004263	420161	C28H19ORF10	C28H19orf10	0.76541	0.0117526	chromosome 28 open reading frame, human C19orf10	UPF0556 protein C19orf10 homolog precursor [Source:RefSeq peptide;Acc:NP_001006342]
ENSGALG00000004268	419697	NIPAL3	NIPAL3	1.28064	0.0817305	NIPA-like domain containing 3	Uncharacterized protein [Source:UniProtKB/TrEMBL;Acc:E1BR96]
ENSGALG00000004272	424030	ASB1	ASB1	1.64567	0.0857248	ankyrin repeat and SOCS box containing 1	Uncharacterized protein [Source:UniProtKB/TrEMBL;Acc:F1NZ21]
ENSGALG00000004294	415405	CGNL1	CGNL1	1.44139	0.0082278	cingulin-like 1	cingulin-like 1 [Source:HGNC Symbol;Acc:25931]
ENSGALG00000004300	422997	PTDSS1	PTDSS1	1.32117	0.00934462	phosphatidylserine synthase 2	Phosphatidylserine synthase 2 [Source:UniProtKB/Swiss-Prot;Acc:E1BYA3]
ENSGALG00000004304	396334	TCF12	TCF12	1.3135	0.00511885	transcription factor 12	transcription factor 12 [Source:RefSeq peptide;Acc:NP_990706]
ENSGALG00000004310	416470	TTYH3	TTYH3	2.18132	8.24182e-07	tweety homolog 3 (Drosophila)	tweety homolog 3 (Drosophila) [Source:HGNC Symbol;Acc:22222]
ENSGALG00000004319	423703	NUDT13	NUDT13	0.662055	0.0873766	nudix (nucleoside diphosphate linked moiety X)-type motif 13	Uncharacterized protein [Source:UniProtKB/TrEMBL;Acc:E1BY75]
ENSGALG00000004321	419203	C20H20ORF111	C20H20orf111	0.768646	0.0735763	chromosome 20 open reading frame, human C20orf111	uncharacterized protein C20orf111 homolog [Source:RefSeq peptide;Acc:NP_001025152]
ENSGALG00000004323	429069	RASAL2	RASAL2	1.32186	0.0597598	RAS protein activator like 2	RAS protein activator like 2 [Source:HGNC Symbol;Acc:9874]
ENSGALG00000004329	416472	IQCE	LOC416472	2.1434	2.44623e-05	IQ domain-containing protein E-like	IQ motif containing E [Source:HGNC Symbol;Acc:29171]
ENSGALG00000004329	416473	IQCE	IQCE			IQ motif containing E	IQ motif containing E [Source:HGNC Symbol;Acc:29171]
ENSGALG00000004339		PDE8B		2.63432	2.13367e-06		phosphodiesterase 8B [Source:HGNC Symbol;Acc:8794]
ENSGALG00000004343	416852	HPD	HPD	0.670272	0.0121632	4-hydroxyphenylpyruvate dioxygenase	4-hydroxyphenylpyruvate dioxygenase [Source:HGNC Symbol;Acc:5147]
ENSGALG00000004345	423706	OIT3	OIT3	0.716652	0.00844958	oncoprotein induced transcript 3	Uncharacterized protein [Source:UniProtKB/TrEMBL;Acc:E1BWY9]
ENSGALG00000004350	416366	WDR41	WDR41	1.74634	0.0594877	WD repeat domain 41	WD repeat domain 41 [Source:HGNC Symbol;Acc:25601]
ENSGALG00000004352	416853	PSMD9	PSMD9	0.679454	0.000210963	proteasome (prosome, macropain) 26S subunit, non-ATPase, 9	26S proteasome non-ATPase regulatory subunit 9 [Source:RefSeq peptide;Acc:NP_001006189]
ENSGALG00000004367	428693		LOC428693	0.487207	0.0611105	diacylglycerol O-acyltransferase 2-like	Uncharacterized protein [Source:UniProtKB/TrEMBL;Acc:E1BWE3]
ENSGALG00000004368	769924	GNA12	GNA12	1.6108	0.0160499	guanine nucleotide binding protein (G protein) alpha 12	guanine nucleotide binding protein (G protein) alpha 12 [Source:HGNC Symbol;Acc:4380]
ENSGALG00000004373	427812	KCNJ16	KCNJ16	2.69849	0.00135908	potassium inwardly-rectifying channel, subfamily J, member 16	Uncharacterized protein [Source:UniProtKB/TrEMBL;Acc:E1BWC5]
ENSGALG00000004376	396328	IRK1	KCNJ2	1.97874	0.0343448	potassium inwardly-rectifying channel, subfamily J, member 2	inward rectifier potassium channel 2 [Source:RefSeq peptide;Acc:NP_990701]
ENSGALG00000004377	421192	XPO1	XPO1	1.61407	2.12514e-07	exportin 1 (CRM1 homolog, yeast)	exportin-1 [Source:RefSeq peptide;Acc:NP_001012887]
ENSGALG00000004383	417594	TIMM22	TIMM22	0.686199	0.000732021	translocase of inner mitochondrial membrane 22 homolog (yeast)	Uncharacterized protein [Source:UniProtKB/TrEMBL;Acc:F1NVE2]
ENSGALG00000004384	424034	SLC19A1	SLC19A1	0.730547	0.0374189	solute carrier family 19 (folate transporter), member 1	folate transporter 1 [Source:RefSeq peptide;Acc:NP_001006513]
ENSGALG00000004390	427646	AP3B1	AP3B1	1.53353	0.00144312	adaptor-related protein complex 3, beta 1 subunit	adaptor-related protein complex 3, beta 1 subunit [Source:HGNC Symbol;Acc:566]
ENSGALG00000004394	100858906	PCBP3	LOC100858906	1.61814	0.0102428	poly(rC)-binding protein 3-like	poly(rC) binding protein 3 [Source:HGNC Symbol;Acc:8651]
ENSGALG00000004396	423707	DNAJB12	DNAJB12	0.798493	0.0583705	DnaJ (Hsp40) homolog, subfamily B, member 12	dnaJ homolog subfamily B member 12 [Source:RefSeq peptide;Acc:NP_001026395]
ENSGALG00000004397	416857	MLXIP	MLXIP	1.59973	0.00372188	MLX interacting protein	MLX interacting protein [Source:HGNC Symbol;Acc:17055]
ENSGALG00000004400	417595	SPECC1	SPECC1	1.74677	1.64622e-05	sperm antigen with calponin homology and coiled-coil domains 1	sperm antigen with calponin homology and coiled-coil domains 1 [Source:HGNC Symbol;Acc:30615]
ENSGALG00000004410	423708	ANAPC16	ANAPC16	0.642948	7.60106e-05	anaphase promoting complex subunit 16	Uncharacterized protein [Source:UniProtKB/TrEMBL;Acc:E1BVD8]
ENSGALG00000004416	417597	TTC19	TTC19	0.684958	0.00731874	tetratricopeptide repeat domain 19	tetratricopeptide repeat domain 19 [Source:HGNC Symbol;Acc:26006]
ENSGALG00000004418	395305	SS2R	SSTR2	2.43554	0.00163154	somatostatin receptor 2	somatostatin receptor type 2 [Source:RefSeq peptide;Acc:NP_001025516]
ENSGALG00000004425	416368	SCAMP1	SCAMP1	1.8776	1.79814e-06	secretory carrier membrane protein 1	Uncharacterized protein [Source:UniProtKB/TrEMBL;Acc:E1BVC8]
ENSGALG00000004429	417449	COG1	COG1	0.796573	0.0588244	component of oligomeric golgi complex 1	conserved oligomeric Golgi complex subunit 1 [Source:RefSeq peptide;Acc:NP_001025878]
ENSGALG00000004431	423711	SAR1B	SAR1A	0.736039	0.00314031	SAR1 homolog A (S. cerevisiae)	Uncharacterized protein [Source:UniProtKB/TrEMBL;Acc:F1NT40]
ENSGALG00000004437	416369	LHFPL2	LHFPL2	1.96827	0.00176228	lipoma HMGIC fusion partner-like 2	Uncharacterized protein [Source:UniProtKB/TrEMBL;Acc:E1BVB5]
ENSGALG00000004438	771459	ARSB	ARSB	1.56874	0.0980059	arylsulfatase B	arylsulfatase B [Source:HGNC Symbol;Acc:714]
ENSGALG00000004442	769424	PPA1	PPA1	0.700361	0.000242806	pyrophosphatase (inorganic) 1	Uncharacterized protein [Source:UniProtKB/TrEMBL;Acc:F1NT28]
ENSGALG00000004446	378784	NPFF1	NPFFR1	0.626847	0.0416747	neuropeptide FF receptor 1	neuropeptide FF receptor 1 [Source:RefSeq peptide;Acc:NP_989693]
ENSGALG00000004468	423004	RMDN3	FAM82A2	1.3788	0.0262346	family with sequence similarity 82, member A2	regulator of microtubule dynamics 3 [Source:HGNC Symbol;Acc:25550]
ENSGALG00000004469	428145	TP53RK	TP53RK	0.661835	0.00712873	TP53 regulating kinase	TP53 regulating kinase [Source:HGNC Symbol;Acc:16197]
ENSGALG00000004476	415945	SEMA3G	SEMA3G	0.797425	0.0985064	sema domain, immunoglobulin domain (Ig), short basic domain, secreted, (semaphorin) 3G	sema domain, immunoglobulin domain (Ig), short basic domain, secreted, (semaphorin) 3G [Source:HGNC Symbol;Acc:30400]
ENSGALG00000004485	417196	DOLPP1	DOLPP1	0.770895	0.0501706	dolichyl pyrophosphate phosphatase 1	dolichyl pyrophosphate phosphatase 1 [Source:RefSeq peptide;Acc:NP_001025860]
ENSGALG00000004491	416370	DMGDH	DMGDH	2.44243	0.0365139	dimethylglycine dehydrogenase	dimethylglycine dehydrogenase [Source:HGNC Symbol;Acc:24475]
ENSGALG00000004495	417453	DNAI2	DNAI2	0.58367	0.0745347	dynein, axonemal, intermediate chain 2	Uncharacterized protein [Source:UniProtKB/TrEMBL;Acc:F1NQ70]
ENSGALG00000004496	100858009	TNIP1	LOC100858009	0.750115	0.0616915	TNFAIP3-interacting protein 1-like	TNFAIP3 interacting protein 1 [Source:HGNC Symbol;Acc:16903]
ENSGALG00000004498	419206	SLC2A10	SLC2A10	1.40378	0.0719797	solute carrier family 2 (facilitated glucose transporter), member 10	solute carrier family 2 (facilitated glucose transporter), member 10 [Source:HGNC Symbol;Acc:13444]
ENSGALG00000004505		CCDC137		0.559445	3.29476e-06		coiled-coil domain containing 137 [Source:HGNC Symbol;Acc:33451]
ENSGALG00000004509	396190	UBB	UBB	0.750547	0.002901	ubiquitin B	Polyubiquitin-B Ubiquitin [Source:UniProtKB/Swiss-Prot;Acc:P0CG62]
ENSGALG00000004518	416371	BHMT	BHMT	1.57374	0.0866511	betaine--homocysteine S-methyltransferase	Uncharacterized protein [Source:UniProtKB/TrEMBL;Acc:E1BSH9]
ENSGALG00000004521		GPX3		0.595772	0.000306663		Glutathione peroxidase [Source:UniProtKB/TrEMBL;Acc:F1NPJ8]
ENSGALG00000004522	423006	CASC5	LOC423006	1.2529	0.0727785	protein CASC5-like	cancer susceptibility candidate 5 [Source:HGNC Symbol;Acc:24054]
ENSGALG00000004523	419484	MFN2	MFN2	1.60844	0.000959339	mitofusin 2	Uncharacterized protein [Source:UniProtKB/TrEMBL;Acc:E1BSH7]
ENSGALG00000004526	396213	TNR	TNR	2.05944	0.0129628	tenascin R (restrictin, janusin)	tenascin-R precursor [Source:RefSeq peptide;Acc:NP_990607]
ENSGALG00000004532		ZNF507		2.36257	0.00164362		zinc finger protein 507 [Source:HGNC Symbol;Acc:23783]
ENSGALG00000004533	428195	KIAA2013	KIAA2013	1.69353	1.76601e-05	KIAA2013	Uncharacterized protein [Source:UniProtKB/TrEMBL;Acc:F1NMF5]
ENSGALG00000004534	416269	DCTN4	DCTN4	1.35204	0.0656	dynactin 4 (p62)	Uncharacterized protein [Source:UniProtKB/TrEMBL;Acc:E1BQQ5]
ENSGALG00000004542		ZMYND8		1.40177	0.00602307		zinc finger, MYND-type containing 8 [Source:HGNC Symbol;Acc:9397]
ENSGALG00000004545		WDR72		4.8652	0.0175375		WD repeat domain 72 [Source:HGNC Symbol;Acc:26790]
ENSGALG00000004559	768782	DPY19L3	DPY19L3	1.80792	0.000442223	dpy-19-like 3 (C. elegans)	Uncharacterized protein [Source:UniProtKB/TrEMBL;Acc:E1BQM9]
ENSGALG00000004564	415416	FAM214A	FAM214A	1.35179	0.00907874	KIAA1370	Protein FAM214A [Source:UniProtKB/Swiss-Prot;Acc:Q5ZI58]
ENSGALG00000004569	423716	UNC5B	UNC5B	1.368	0.0614868	unc-5 homolog B (C. elegans)	netrin receptor UNC5B precursor [Source:RefSeq peptide;Acc:NP_001026396]
ENSGALG00000004570	419208	NCOA3	NCOA3	1.57885	0.00536135	nuclear receptor coactivator 3	nuclear receptor coactivator 3 [Source:HGNC Symbol;Acc:7670]
ENSGALG00000004573	417201	LRRC8A	LRRC8A	2.05109	3.38118e-05	leucine rich repeat containing 8 family, member A	Uncharacterized protein [Source:UniProtKB/TrEMBL;Acc:E1BQK4]
ENSGALG00000004573	100858917	LRRC8A	LOC100858917			leucine-rich repeat-containing protein 8A-like	Uncharacterized protein [Source:UniProtKB/TrEMBL;Acc:E1BQK4]
ENSGALG00000004581	416274	NDST1	NDST1	1.67851	0.00297926	N-deacetylase/N-sulfotransferase (heparan glucosaminyl) 1	Uncharacterized protein [Source:UniProtKB/TrEMBL;Acc:E1BQI7]
ENSGALG00000004582	416874	MYL2	MYL2	0.400149	3.94395e-18	myosin, light chain 2, regulatory, cardiac, slow	Uncharacterized protein [Source:UniProtKB/TrEMBL;Acc:F1NYU0]
ENSGALG00000004587	424439	RC3H1	RC3H1	1.96477	0.000662531	ring finger and CCCH-type domains 1	ring finger and CCCH-type domains 1 [Source:HGNC Symbol;Acc:29434]
ENSGALG00000004588	416275	RPS14	RPS14	0.665829	7.69976e-06	ribosomal protein S14	40S ribosomal protein S14 [Source:RefSeq peptide;Acc:NP_001025790]
ENSGALG00000004590	419488	CLCN6	CLCN6	1.60011	0.0943105	chloride channel 6	Uncharacterized protein [Source:UniProtKB/TrEMBL;Acc:E1BZI1]
ENSGALG00000004599	422166	EDA2R	EDA2R	1.53618	0.0991031	ectodysplasin A2 receptor	tumor necrosis factor receptor superfamily member 27 [Source:RefSeq peptide;Acc:NP_001076829]
ENSGALG00000004604	417202	CCBL1	CCBL1	0.6998	0.0175984	cysteine conjugate-beta lyase, cytoplasmic	cysteine conjugate-beta lyase, cytoplasmic [Source:HGNC Symbol;Acc:1564]
ENSGALG00000004604	100859686	CCBL1	LOC100859686			kynurenine--oxoglutarate transaminase 1-like	cysteine conjugate-beta lyase, cytoplasmic [Source:HGNC Symbol;Acc:1564]
ENSGALG00000004620	424442	LAMC1	LAMC1	1.69916	0.0181936	laminin, gamma 1 (formerly LAMB2)	laminin, gamma 1 (formerly LAMB2) [Source:HGNC Symbol;Acc:6492]
ENSGALG00000004622	417203	C9orf114	C17H9orf114	0.646753	6.42525e-05	chromosome 17 open reading frame, human C9orf114	chromosome 9 open reading frame 114 [Source:HGNC Symbol;Acc:26933]
ENSGALG00000004622	100858830	C9orf114	LOC100858830			uncharacterized LOC100858830	chromosome 9 open reading frame 114 [Source:HGNC Symbol;Acc:26933]
ENSGALG00000004623	419491	AGTRAP	AGTRAP	1.38701	0.00346101	angiotensin II receptor-associated protein	Uncharacterized protein [Source:UniProtKB/TrEMBL;Acc:E1BXK6]
ENSGALG00000004624	396237	MYO5A	MYO5A	1.38855	0.00410953	myosin VA (heavy chain 12, myoxin)	myosin-Va [Source:RefSeq peptide;Acc:NP_990631]
ENSGALG00000004626		RBM5		0.804403	0.084665		RNA binding motif protein 5 [Source:HGNC Symbol;Acc:9902]
ENSGALG00000004627	408043	LAMC2	LAMC2	2.76934	0.00769719	laminin, gamma 2	laminin, gamma 2 [Source:HGNC Symbol;Acc:6493]
ENSGALG00000004629	416486		RNF216	1.48081	0.0387315	ring finger protein 216
ENSGALG00000004637	417607	SHPK	SHPK	0.721131	0.00897957	sedoheptulokinase	sedoheptulokinase [Source:HGNC Symbol;Acc:1492]
ENSGALG00000004639	396367	GNAI2	GNAI2	0.768521	0.0238852	guanine nucleotide binding protein (G protein), alpha inhibiting activity polypeptide 2	Guanine nucleotide-binding protein G(i) subunit alpha-2 [Source:UniProtKB/Swiss-Prot;Acc:P50147]
ENSGALG00000004644	422169	HSF3	HSF3	1.36284	0.0334165	heat shock factor protein 3	Heat shock factor protein 3 [Source:UniProtKB/Swiss-Prot;Acc:P38531]
ENSGALG00000004655	416487	SMURF1	SMURF1	1.28956	0.043329	SMAD specific E3 ubiquitin protein ligase 1	E3 ubiquitin-protein ligase [Source:UniProtKB/TrEMBL;Acc:F1NFN4]
ENSGALG00000004662	419497	DISP3	PTCHD2	1.38414	0.0109598	patched domain containing 2	patched domain-containing protein 2 [Source:RefSeq peptide;Acc:NP_001186105]
ENSGALG00000004663	419211	ARFGEF2	ARFGEF2	1.73797	0.000631559	ADP-ribosylation factor guanine nucleotide-exchange factor 2 (brefeldin A-inhibited)	ADP-ribosylation factor guanine nucleotide-exchange factor 2 (brefeldin A-inhibited) [Source:HGNC Symbol;Acc:15853]
ENSGALG00000004667		SMG7		1.33821	0.0349727		SMG7 nonsense mediated mRNA decay factor [Source:HGNC Symbol;Acc:16792]
ENSGALG00000004670	415949	ATRIP	ATRIP	0.769337	0.013879	ATR interacting protein	ATR interacting protein [Source:HGNC Symbol;Acc:33499]
ENSGALG00000004691	417613	NLE1	NLE1	0.808071	0.0866951	notchless homolog 1 (Drosophila)	Uncharacterized protein [Source:UniProtKB/TrEMBL;Acc:F1NII4]
ENSGALG00000004698	416491	PDAP1	PDAP1	0.683347	6.08025e-05	PDGFA associated protein 1	PDGFA associated protein 1 [Source:HGNC Symbol;Acc:14634]
ENSGALG00000004705	416492	BUD31	BUD31	0.652187	0.00825265	BUD31 homolog (S. cerevisiae)	Uncharacterized protein [Source:UniProtKB/TrEMBL;Acc:E1BV47]
ENSGALG00000004706	426704	C5H15orf23	C5H15orf23	0.666731	0.0050061	chromosome 5 open reading frame, human C15orf23	putative TRAF4-associated factor 1 [Source:RefSeq peptide;Acc:NP_001026564]
ENSGALG00000004709		MSN		1.62208	1.29586e-06		moesin [Source:HGNC Symbol;Acc:7373]
ENSGALG00000004710	415421	TMOD3	TMOD3	1.66478	0.00089992	tropomodulin 3 (ubiquitous)	tropomodulin-3 [Source:RefSeq peptide;Acc:NP_001005813]
ENSGALG00000004716	422176	ZC4H2	ZC4H2	1.77893	0.00777849	zinc finger, C4H2 domain containing	Uncharacterized protein [Source:UniProtKB/TrEMBL;Acc:E1BT97]
ENSGALG00000004727		ULK2		1.27208	0.0395925		unc-51 like autophagy activating kinase 2 [Source:HGNC Symbol;Acc:13480]
ENSGALG00000004733		MYO1A		0.737865	0.0593618		myosin IA [Source:HGNC Symbol;Acc:7595]
ENSGALG00000004736	419213	STAU1	STAU1	1.31951	0.0131971	staufen, RNA binding protein, homolog 1 (Drosophila)	double-stranded RNA-binding protein Staufen homolog 1 [Source:RefSeq peptide;Acc:NP_001012849]
ENSGALG00000004740	415422	TMOD2	TMOD2	2.09115	1.3579e-05	tropomodulin 2 (neuronal)	Uncharacterized protein [Source:UniProtKB/TrEMBL;Acc:E1BT74]
ENSGALG00000004741	396513	EPHB2	EPHB2	1.43319	0.00420263	EPH receptor B2	ephrin type-B receptor 2 precursor [Source:RefSeq peptide;Acc:NP_996834]
ENSGALG00000004754		OBSCN		0.562027	0.0026413		obscurin, cytoskeletal calmodulin and titin-interacting RhoGEF [Source:HGNC Symbol;Acc:15719]
ENSGALG00000004779	417214	PTGES2	PTGES2	0.744879	0.00648479	prostaglandin E synthase 2	Uncharacterized protein [Source:UniProtKB/TrEMBL;Acc:F1NG33]
ENSGALG00000004783	417215	C9ORF16	C17H9orf16	0.714164	0.00495632	chromosome 17 open reading frame, human C9orf16	UPF0184 protein C9orf16 homolog [Source:RefSeq peptide;Acc:NP_001183963]
ENSGALG00000004790	395561	WNT4	WNT4	0.709316	0.0521017	wingless-type MMTV integration site family, member 4	Protein Wnt-4 [Source:UniProtKB/Swiss-Prot;Acc:P49337]
ENSGALG00000004806	424450	EDEM3	EDEM3	1.52612	0.000115887	ER degradation enhancer, mannosidase alpha-like 3	ER degradation enhancer, mannosidase alpha-like 3 [Source:HGNC Symbol;Acc:16787]
ENSGALG00000004818	373957	RPL6	RPL6	0.703138	0.000118403	ribosomal protein L6	60S ribosomal protein L6 [Source:RefSeq peptide;Acc:NP_989483]
ENSGALG00000004825	422182	HDAC8	HDAC8	0.776071	0.0236124	histone deacetylase 8	Histone deacetylase [Source:UniProtKB/TrEMBL;Acc:F1NFY6]
ENSGALG00000004831	396001	RPS4	RPS4X	0.634107	3.22739e-07	ribosomal protein S4, X-linked	40S ribosomal protein S4 [Source:UniProtKB/Swiss-Prot;Acc:P47836]
ENSGALG00000004832	428698	RBM41	RBM41	0.548516	0.00679667	RNA binding motif protein 41	RNA binding motif protein 41 [Source:HGNC Symbol;Acc:25617]
ENSGALG00000004837	419217	CCNDBP1	CCNDBP1	0.784629	0.0497872	cyclin D-type binding-protein 1	Uncharacterized protein [Source:UniProtKB/TrEMBL;Acc:F1NFC4]
ENSGALG00000004841	429337	APLNR	APLNR	0.742714	0.0727043	apelin receptor	apelin receptor [Source:HGNC Symbol;Acc:339]
ENSGALG00000004844	415430	SEMA6D	SEMA6D	1.41857	0.00606625	sema domain, transmembrane domain (TM), and cytoplasmic domain, (semaphorin) 6D	sema domain, transmembrane domain (TM), and cytoplasmic domain, (semaphorin) 6D [Source:HGNC Symbol;Acc:16770]
ENSGALG00000004845	425202	TIMM10	TIMM10	0.473999	1.60292e-08	translocase of inner mitochondrial membrane 10 homolog (yeast)	Uncharacterized protein [Source:UniProtKB/TrEMBL;Acc:E1BXY8]
ENSGALG00000004848	386575	YBX1	YBX1	0.71119	0.000220017	Y box binding protein 1	Nuclease-sensitive element-binding protein 1 [Source:UniProtKB/Swiss-Prot;Acc:Q06066]
ENSGALG00000004851	416506	MED9	MED9	0.680697	0.0842371	mediator complex subunit 9	Uncharacterized protein [Source:UniProtKB/TrEMBL;Acc:F1NFB4]
ENSGALG00000004852	417217	DNM1	DNM1	1.36916	0.0258292	dynamin 1	dynamin 1 [Source:HGNC Symbol;Acc:2972]
ENSGALG00000004853	415773	LRP3	LRP3	1.8197	0.00158638	low density lipoprotein receptor-related protein 3	Uncharacterized protein [Source:UniProtKB/TrEMBL;Acc:E1BXY2]
ENSGALG00000004871	423726	RPS24	RPS24	0.616549	0.000410162	ribosomal protein S24	40S ribosomal protein S24 [Source:UniProtKB/TrEMBL;Acc:F1NF89]
ENSGALG00000004874	419507	PPIH	PPIH	0.641587	1.64379e-05	peptidylprolyl isomerase H (cyclophilin H)	Peptidyl-prolyl cis-trans isomerase [Source:UniProtKB/TrEMBL;Acc:E1BXG0]
ENSGALG00000004878		CCDC30		0.763617	0.0587187		Uncharacterized protein [Source:UniProtKB/TrEMBL;Acc:E1BXE9]
ENSGALG00000004902	416509	TOM1L2	TOM1L2	1.63235	0.00787241	target of myb1-like 2 (chicken)	Uncharacterized protein [Source:UniProtKB/TrEMBL;Acc:F1NIQ4]
ENSGALG00000004907	415779	KCTD15	KCTD15	1.52596	0.00547721	potassium channel tetramerisation domain containing 15	potassium channel tetramerization domain containing 15 [Source:HGNC Symbol;Acc:23297]
ENSGALG00000004909	420366	RARRES2	RARRES2	0.564361	6.61233e-08	retinoic acid receptor responder (tazarotene induced) 2	Uncharacterized protein [Source:UniProtKB/TrEMBL;Acc:F1NIP4]
ENSGALG00000004919				0.412439	0.00567781
ENSGALG00000004926	416511	ATPAF2	ATPAF2	0.695778	0.00435286	ATP synthase mitochondrial F1 complex assembly factor 2	Uncharacterized protein [Source:UniProtKB/TrEMBL;Acc:E1BUZ7]
ENSGALG00000004927	417219	COQ4	COQ4	0.704308	0.00861084	coenzyme Q4 homolog (S. cerevisiae)	coenzyme Q4 homolog (S. cerevisiae) [Source:HGNC Symbol;Acc:19693]
ENSGALG00000004931	420374	ZNF777	ZNF777	0.574013	4.07924e-06	zinc finger protein 777	Uncharacterized protein [Source:UniProtKB/TrEMBL;Acc:F1NEN1]
ENSGALG00000004934	420375	CDC25A	CDC25A	0.800632	0.0902624	cell division cycle 25 homolog A (S. pombe)	M-phase inducer phosphatase 1 [Source:RefSeq peptide;Acc:NP_001186501]
ENSGALG00000004940	427581	TAMM41	TAMM41	1.4314	0.0773058	TAM41, mitochondrial translocator assembly and maintenance protein, homolog (S. cerevisiae)	Uncharacterized protein [Source:UniProtKB/TrEMBL;Acc:E1BUW5]
ENSGALG00000004947	423727	POLR3A	POLR3A	1.3617	0.0412614	polymerase (RNA) III (DNA directed) polypeptide A, 155kDa	DNA-directed RNA polymerase III subunit RPC1 [Source:RefSeq peptide;Acc:NP_001006500]
ENSGALG00000004952	100859914		LOC100859914	0.581545	3.46898e-05	60S ribosomal protein L36a-like
ENSGALG00000004953	416513	DRG2	DRG2	0.801493	0.0569061	developmentally regulated GTP binding protein 2	developmentally-regulated GTP-binding protein 2 [Source:RefSeq peptide;Acc:NP_001025805]
ENSGALG00000004958	374075	BTK	BTK	0.711025	0.0779734	Bruton agammaglobulinemia tyrosine kinase	tyrosine-protein kinase BTK [Source:RefSeq peptide;Acc:NP_989564]
ENSGALG00000004960	373992	FBN1	FBN1	1.22463	0.0762922	fibrillin 1	Uncharacterized protein [Source:UniProtKB/TrEMBL;Acc:F1NJR3]
ENSGALG00000004963	422190	TIMM8A	TIMM8A	0.643601	1.20075e-05	translocase of inner mitochondrial membrane 8 homolog A (yeast)	Uncharacterized protein [Source:UniProtKB/TrEMBL;Acc:F1NIC5]
ENSGALG00000004971	417221	URM1	URM1	0.756102	0.00888731	ubiquitin related modifier 1	Ubiquitin-related modifier 1 homolog [Source:UniProtKB/Swiss-Prot;Acc:Q5ZJU4]
ENSGALG00000004978	770703	ALKBH5	ALKBH5	1.75199	1.08882e-05	alkB, alkylation repair homolog 5 (E. coli)	Uncharacterized protein [Source:UniProtKB/TrEMBL;Acc:F1NIA5]
ENSGALG00000004984	415435	SECISBP2L	SECISBP2L	1.48611	0.0637215	SECIS binding protein 2-like	Uncharacterized protein [Source:UniProtKB/TrEMBL;Acc:F1NJI9]
ENSGALG00000005001	395731	CNBP	CNBP	0.71875	0.0721521	CCHC-type zinc finger, nucleic acid binding protein	cellular nucleic acid-binding protein [Source:RefSeq peptide;Acc:NP_990238]
ENSGALG00000005002	395498	VDAC2	VDAC2	0.790343	0.0222123	voltage-dependent anion channel 2	voltage-dependent anion-selective channel protein 2 [Source:RefSeq peptide;Acc:NP_990072]
ENSGALG00000005006	415784	SAE2	UBA2	1.3663	0.0135456	ubiquitin-like modifier activating enzyme 2	SUMO-activating enzyme subunit 2 [Source:RefSeq peptide;Acc:NP_001025742]
ENSGALG00000005010	415785	PDCD2L	PDCD2L	0.61124	0.012723	programmed cell death 2-like	programmed cell death protein 2-like [Source:RefSeq peptide;Acc:NP_001025743]
ENSGALG00000005021	415970	RAB43	RAB43	1.79951	0.0373416	RAB43, member RAS oncogene family	Uncharacterized protein [Source:UniProtKB/TrEMBL;Acc:F1P1G4]
ENSGALG00000005024	415972	CCDC48	CCDC48	1.50631	0.00433477	coiled-coil domain containing 48	Uncharacterized protein [Source:UniProtKB/TrEMBL;Acc:F1NJL6]
ENSGALG00000005031	422193	DRP2	DRP2	1.59048	0.0875699	dystrophin related protein 2	dystrophin related protein 2 [Source:HGNC Symbol;Acc:3032]
ENSGALG00000005042	415975	IQSEC1	IQSEC1	1.38965	0.03709	IQ motif and Sec7 domain 1	IQ motif and Sec7 domain 1 [Source:HGNC Symbol;Acc:29112]
ENSGALG00000005042	415976	IQSEC1	LOC415976			IQ motif and Sec7 domain 1-like	IQ motif and Sec7 domain 1 [Source:HGNC Symbol;Acc:29112]
ENSGALG00000005045	417226	CDK9	CDK9	0.751035	0.00863969	cyclin-dependent kinase 9	Cyclin-dependent kinase 9 [Source:UniProtKB/Swiss-Prot;Acc:Q5ZKN1]
ENSGALG00000005046	416520	SHMT1	SHMT1	0.646149	0.00188393	serine hydroxymethyltransferase 1 (soluble)	Uncharacterized protein [Source:UniProtKB/TrEMBL;Acc:E1BS67]
ENSGALG00000005051	417227	FPGS	FPGS	0.787072	0.0961294	folylpolyglutamate synthase	folylpolyglutamate synthase [Source:HGNC Symbol;Acc:3824]
ENSGALG00000005054	422196	DKC1	DKC1	0.825583	0.0746177	dyskeratosis congenita 1, dyskerin	H/ACA ribonucleoprotein complex subunit 4 [Source:RefSeq peptide;Acc:NP_001026286]
ENSGALG00000005063	395182	ST6GALNAC4	ST6GALNAC4	0.657517	0.00197891	ST6 (alpha-N-acetyl-neuraminyl-2,3-beta-galactosyl-1,3)-N-acetylgalactosaminide alpha-2,6-sialyltransferase 4	alpha-N-acetyl-neuraminyl-2,3-beta-galactosyl-1, 3-N-acetyl-galactosaminide alpha-2,6-sialyltransferase precursor [Source:RefSeq peptide;Acc:NP_989842]
ENSGALG00000005066	771539	DPM2	DPM2	0.769181	0.0914	dolichyl-phosphate mannosyltransferase polypeptide 2, regulatory subunit	dolichol phosphate-mannose biosynthesis regulatory protein [Source:RefSeq peptide;Acc:NP_001186093]
ENSGALG00000005070	423736	AP3M1	AP3M1	1.23735	0.0909547	adaptor-related protein complex 3, mu 1 subunit	AP-3 complex subunit mu-1 [Source:RefSeq peptide;Acc:NP_001026398]
ENSGALG00000005074	417228	FAM102A	FAM102A	1.8646	0.017094	family with sequence similarity 102, member A	early estrogen-induced gene 1 protein [Source:RefSeq peptide;Acc:NP_001186095]
ENSGALG00000005079		VCL		2.15561	4.91286e-10		Vinculin [Source:UniProtKB/Swiss-Prot;Acc:P12003]
ENSGALG00000005090	417629	SKA2	SKA2	0.684522	0.00532147	spindle and kinetochore associated complex subunit 2	Uncharacterized protein [Source:UniProtKB/TrEMBL;Acc:E1BWA7]
ENSGALG00000005103	417631	GDPD1	GDPD1	2.02399	6.65434e-07	glycerophosphodiester phosphodiesterase domain containing 1	Uncharacterized protein [Source:UniProtKB/TrEMBL;Acc:F1NYV4]
ENSGALG00000005105	424457	TPR	TPR	1.44785	0.000478394	translocated promoter region (to activated MET oncogene)	translocated promoter region, nuclear basket protein [Source:HGNC Symbol;Acc:12017]
ENSGALG00000005107	423738	NDST2	NDST2	1.22511	0.0773503	N-deacetylase/N-sulfotransferase (heparan glucosaminyl) 2	Uncharacterized protein [Source:UniProtKB/TrEMBL;Acc:E1BYQ4]
ENSGALG00000005124	426862	IVNS1ABP	IVNS1ABP	0.813224	0.0914957	influenza virus NS1A binding protein	influenza virus NS1A binding protein [Source:HGNC Symbol;Acc:16951]
ENSGALG00000005127	423019	TALDO1	TALDO1	0.751544	0.00619122	transaldolase 1	transaldolase [Source:RefSeq peptide;Acc:NP_001026348]
ENSGALG00000005132	415789	FAM96B	FAM96B	0.796571	0.0836991	family with sequence similarity 96, member B	Uncharacterized protein [Source:UniProtKB/TrEMBL;Acc:E1BWV0]
ENSGALG00000005138	416900	KCTD10	KCTD10	1.29758	0.0487524	potassium channel tetramerisation domain containing 10	potassium channel tetramerization domain containing 10 [Source:HGNC Symbol;Acc:23236]
ENSGALG00000005146	427550	PDP2	PDP2	1.87241	0.0112228	pyruvate dehyrogenase phosphatase catalytic subunit 2	pyruvate dehyrogenase phosphatase catalytic subunit 2 [Source:HGNC Symbol;Acc:30263]
ENSGALG00000005149	768548	FAM222A	C15H12orf34	1.3688	0.0764446	chromosome 15 open reading frame, human C12orf34	family with sequence similarity 222, member A [Source:HGNC Symbol;Acc:25915]
ENSGALG00000005150	417634	PTRH2	PTRH2	0.640155	0.00119027	peptidyl-tRNA hydrolase 2	peptidyl-tRNA hydrolase 2, mitochondrial [Source:RefSeq peptide;Acc:NP_001035503]
ENSGALG00000005157	374035	GIT2	GIT2	1.52249	0.000794464	G protein-coupled receptor kinase interactor 2	ARF GTPase-activating protein GIT2 [Source:RefSeq peptide;Acc:NP_989537]
ENSGALG00000005158	424806	WDFY1	WDFY1	1.30536	0.0232008	WD repeat and FYVE domain containing 1	WD repeat and FYVE domain-containing protein 1 [Source:RefSeq peptide;Acc:NP_001026481]
ENSGALG00000005163	395597	MTCH2	MTCH2	0.585753	2.9648e-08	mitochondrial carrier 2	mitochondrial carrier homolog 2 [Source:RefSeq peptide;Acc:NP_990139]
ENSGALG00000005175	769879	BAAT	BAAT	0.633997	0.0657379	bile acid CoA: amino acid N-acyltransferase (glycine N-choloyltransferase)	bile acid CoA: amino acid N-acyltransferase (glycine N-choloyltransferase) [Source:HGNC Symbol;Acc:932]
ENSGALG00000005182	428840	MRPL16	MRPL16	0.49548	2.10759e-07	mitochondrial ribosomal protein L16	mitochondrial ribosomal protein L16 [Source:HGNC Symbol;Acc:14476]
ENSGALG00000005190	425097	CCDC86	CCDC86	0.480756	1.26188e-05	coiled-coil domain containing 86	coiled-coil domain containing 86 [Source:HGNC Symbol;Acc:28359]
ENSGALG00000005200	395365	ADRM1	ADRM1	0.724787	0.0172706	adhesion regulating molecule 1	proteasomal ubiquitin receptor ADRM1 precursor [Source:RefSeq peptide;Acc:NP_989982]
ENSGALG00000005230	417639	MED13	MED13	1.3403	0.00879875	mediator complex subunit 13	Uncharacterized protein [Source:UniProtKB/TrEMBL;Acc:F1P413]
ENSGALG00000005239	423025	CYBASC3	CYBASC3	0.663547	0.0074371	cytochrome b, ascorbate dependent 3	cytochrome b, ascorbate dependent 3 [Source:RefSeq peptide;Acc:NP_001186503]
ENSGALG00000005256	395559	EPHA4	EPHA4	1.55897	9.14013e-05	EPH receptor A4	Ephrin type-A receptor 4 [Source:UniProtKB/Swiss-Prot;Acc:Q07496]
ENSGALG00000005258	427667	SS5R	SSTR5	2.36081	0.0205597	somatostatin receptor 5	somatostatin receptor type 5 [Source:RefSeq peptide;Acc:NP_001020005]
ENSGALG00000005268	420387	SEC22C	SEC22C	1.39334	0.0227903	SEC22 vesicle trafficking protein homolog C (S. cerevisiae)	SEC22 vesicle trafficking protein homolog C (S. cerevisiae) [Source:HGNC Symbol;Acc:16828]
ENSGALG00000005279	417642	BRIP1	BRIP1	1.46345	0.0231136	BRCA1 interacting protein C-terminal helicase 1	Fanconi anemia group J protein homolog [Source:UniProtKB/Swiss-Prot;Acc:Q3YK19]
ENSGALG00000005282		NKTR		1.26345	0.0347097		natural killer-tumor recognition sequence [Source:HGNC Symbol;Acc:7833]
ENSGALG00000005308	416531	CHTF18	CHTF18	0.676133	0.00356763	CTF18, chromosome transmission fidelity factor 18 homolog (S. cerevisiae)	CTF18, chromosome transmission fidelity factor 18 homolog (S. cerevisiae) [Source:HGNC Symbol;Acc:18435]
ENSGALG00000005322	415992	DCP1A	DCP1A	1.75937	0.0304877	DCP1 decapping enzyme homolog A (S. cerevisiae)	Uncharacterized protein [Source:UniProtKB/TrEMBL;Acc:E1C056]
ENSGALG00000005323	425241	DIRAS2	DIRAS2	1.36029	0.0811025	DIRAS family, GTP-binding RAS-like 2	Uncharacterized protein [Source:UniProtKB/TrEMBL;Acc:E1C055]
ENSGALG00000005326	423748	EIF3F	EIF3F	0.737359	0.00191121	eukaryotic translation initiation factor 3, subunit F	Uncharacterized protein [Source:UniProtKB/TrEMBL;Acc:E1C050]
ENSGALG00000005329		HIAT1		1.26244	0.08658		Uncharacterized protein [Source:UniProtKB/TrEMBL;Acc:E1C047]
ENSGALG00000005345		CABLES2		1.5895	0.0427786		Cdk5 and Abl enzyme substrate 2 [Source:HGNC Symbol;Acc:16143]
ENSGALG00000005347	100858277	ADAMTS18	ADAMTS18	1.38701	0.017191	ADAM metallopeptidase with thrombospondin type 1 motif, 18	ADAM metallopeptidase with thrombospondin type 1 motif, 18 [Source:HGNC Symbol;Acc:17110]
ENSGALG00000005348		C20ORF151		0.534975	1.69299e-08		Uncharacterized protein [Source:UniProtKB/TrEMBL;Acc:F1NZV8]
ENSGALG00000005352	396391	GATA5	GATA5	0.775599	0.0547495	GATA binding protein 5	transcription factor GATA-5 [Source:RefSeq peptide;Acc:NP_990752]
ENSGALG00000005353	423028	FAR1	FAR1	1.66272	1.26524e-05	fatty acyl CoA reductase 1	Fatty acyl-CoA reductase 1 [Source:UniProtKB/Swiss-Prot;Acc:Q5ZM72]
ENSGALG00000005354	431260	ZBTB5	ZBTB5	2.56486	8.03455e-06	zinc finger and BTB domain containing 5	Uncharacterized protein [Source:UniProtKB/TrEMBL;Acc:E1C020]
ENSGALG00000005367	424824	MRPS22	MRPS22	0.715844	0.00176225	mitochondrial ribosomal protein S22	Uncharacterized protein [Source:UniProtKB/TrEMBL;Acc:F1NXX2]
ENSGALG00000005383		BRCC3		0.727186	0.0238677		BRCA1/BRCA2-containing complex, subunit 3 [Source:HGNC Symbol;Acc:24185]
ENSGALG00000005390	426804	DCAF10	DCAF10	1.71813	4.90108e-05	DDB1 and CUL4 associated factor 10	DDB1 and CUL4 associated factor 10 [Source:HGNC Symbol;Acc:23686]
ENSGALG00000005391	415995	SELK	SELK	0.635978	2.37205e-05	selenoprotein K	selenoprotein K [Source:RefSeq peptide;Acc:NP_001020612]
ENSGALG00000005396	395396	WNT3A	WNT3A	0.683468	0.0930573	wingless-type MMTV integration site family, member 3A	Protein Wnt-3a [Source:UniProtKB/Swiss-Prot;Acc:Q2LMP1]
ENSGALG00000005401	395829	WNT9A	WNT9A	0.513807	0.0520071	wingless-type MMTV integration site family, member 9A	protein Wnt-9a precursor [Source:RefSeq peptide;Acc:NP_990312]
ENSGALG00000005407	424474	AGL	AGL	1.27405	0.0786535	amylo-alpha-1, 6-glucosidase, 4-alpha-glucanotransferase	amylo-alpha-1, 6-glucosidase, 4-alpha-glucanotransferase [Source:HGNC Symbol;Acc:321]
ENSGALG00000005410	395703	WNT5A	WNT5A	0.762529	0.0458796	wingless-type MMTV integration site family, member 5A	protein Wnt-5a [Source:RefSeq peptide;Acc:NP_990218]
ENSGALG00000005415	403089	TEAD1	TEAD1	1.26108	0.0578871	TEA domain family member 1 (SV40 transcriptional enhancer factor)	transcriptional enhancer factor TEF-1 [Source:RefSeq peptide;Acc:NP_001186334]
ENSGALG00000005417	420400	JMJD4	JMJD4	1.76349	0.0113274	jumonji domain containing 4	jmjC domain-containing protein 4 [Source:RefSeq peptide;Acc:NP_001026130]
ENSGALG00000005418	429082	FRRS1	FRRS1	2.34846	0.00953638	ferric-chelate reductase 1	Uncharacterized protein [Source:UniProtKB/TrEMBL;Acc:E1C859]
ENSGALG00000005422		PDLIM1		0.805605	0.0813423		Uncharacterized protein [Source:UniProtKB/TrEMBL;Acc:E1C852]
ENSGALG00000005423	426806	GRHPR	GRHPR	0.527809	0.00156022	glyoxylate reductase/hydroxypyruvate reductase	Uncharacterized protein [Source:UniProtKB/TrEMBL;Acc:F1NX57]
ENSGALG00000005426	427355	FREM1	FREM1	1.67568	5.14733e-05	FRAS1 related extracellular matrix 1	Uncharacterized protein [Source:UniProtKB/TrEMBL;Acc:F1P5W0]
ENSGALG00000005448	396067	MYL3	MYL3	0.441675	1.70302e-05	myosin, light chain 3, alkali; ventricular, skeletal, slow	myosin light chain 1, cardiac muscle [Source:RefSeq peptide;Acc:NP_990490]
ENSGALG00000005453	415805	PLCG2	PLCG2	1.49617	0.0419197	phospholipase C, gamma 2 (phosphatidylinositol-specific)	Uncharacterized protein [Source:UniProtKB/TrEMBL;Acc:E1C6E1]
ENSGALG00000005464				0.82394	0.0808761
ENSGALG00000005465	416543	NDUFB10	NDUFB10	0.668642	6.87132e-05	NADH dehydrogenase (ubiquinone) 1 beta subcomplex, 10, 22kDa	Uncharacterized protein [Source:UniProtKB/TrEMBL;Acc:E1C6C9]
ENSGALG00000005468		SYNRG		1.47589	0.0033848		synergin, gamma [Source:HGNC Symbol;Acc:557]
ENSGALG00000005475	422207	RHOG	RHOG	1.73218	3.73633e-05	ras homolog gene family, member G (rho G)	ras homolog gene family, member G (rho G) [Source:RefSeq peptide;Acc:NP_001012554]
ENSGALG00000005483	414849	CDH13	CDH13	1.45599	0.0638354	cadherin 13, H-cadherin (heart)	cadherin-13 [Source:RefSeq peptide;Acc:NP_001001760]
ENSGALG00000005487	420402	CCDC12	CCDC12	0.727022	0.00168586	coiled-coil domain containing 12	coiled-coil domain-containing protein 12 [Source:RefSeq peptide;Acc:NP_001006353]
ENSGALG00000005489	417660	DDX52	DDX52	0.771347	0.0453763	DEAD (Asp-Glu-Ala-Asp) box polypeptide 52	probable ATP-dependent RNA helicase DDX52 [Source:RefSeq peptide;Acc:NP_001025896]
ENSGALG00000005490		RPS2		0.643606	6.72122e-07		Uncharacterized protein [Source:UniProtKB/TrEMBL;Acc:E1C4M0]
ENSGALG00000005493	422208	ITGB1BP2	ITGB1BP2	0.512409	1.17757e-05	integrin beta 1 binding protein (melusin) 2	integrin beta 1 binding protein (melusin) 2 [Source:HGNC Symbol;Acc:6154]
ENSGALG00000005500	415813	HSBP1	HSBP1	0.557729	1.71614e-06	heat shock factor binding protein 1	heat shock factor-binding protein 1 [Source:RefSeq peptide;Acc:NP_001106280]
ENSGALG00000005504	427838	HNF1B	HNF1B	0.720952	0.050361	HNF1 homeobox B	Uncharacterized protein [Source:UniProtKB/TrEMBL;Acc:E1C4J3]
ENSGALG00000005507	428701	NONO	NONO	0.821663	0.0578213	non-POU domain containing, octamer-binding	non-POU domain-containing octamer-binding protein [Source:RefSeq peptide;Acc:NP_001026703]
ENSGALG00000005508	420404	SETD2	SETD2	1.2365	0.0400286	SET domain containing 2	SET domain containing 2 [Source:HGNC Symbol;Acc:18420]
ENSGALG00000005527	416002	APPL1	APPL1	1.53731	0.0453763	adaptor protein, phosphotyrosine interaction, PH domain and leucine zipper containing 1	Uncharacterized protein [Source:UniProtKB/TrEMBL;Acc:E1C411]
ENSGALG00000005530	417664	VEZF1	VEZF1	1.42895	0.0545288	vascular endothelial zinc finger 1	vascular endothelial zinc finger 1 [Source:RefSeq peptide;Acc:NP_001032916]
ENSGALG00000005533	422209	ZMYM3	ZMYM3	0.751467	0.00832524	zinc finger, MYM-type 3	zinc finger, MYM-type 3 [Source:HGNC Symbol;Acc:13054]
ENSGALG00000005535	416276	TCOF1	TCOF1	0.727125	0.00106965	Treacher Collins-Franceschetti syndrome 1	Treacher Collins-Franceschetti syndrome 1 [Source:RefSeq peptide;Acc:NP_001012803]
ENSGALG00000005538		MYO18B		0.625084	0.000118298		myosin XVIIIB [Source:HGNC Symbol;Acc:18150]
ENSGALG00000005550	396169	ST6GAL1	ST6GAL1	1.50663	0.00696094	ST6 beta-galactosamide alpha-2,6-sialyltranferase 1	beta-galactoside alpha-2,6-sialyltransferase 1 [Source:RefSeq peptide;Acc:NP_990572]
ENSGALG00000005558	416545	TBL3	TBL3	0.802813	0.0453763	transducin (beta)-like 3	transducin beta-like protein 3 [Source:RefSeq peptide;Acc:NP_001006166]
ENSGALG00000005559	417666	MRPS23	MRPS23	0.654423	8.40972e-05	mitochondrial ribosomal protein S23	Uncharacterized protein [Source:UniProtKB/TrEMBL;Acc:E1C2E9]
ENSGALG00000005576	100859316	ATP2C2	ATP2C2	1.72785	0.0457482	ATPase, Ca++ transporting, type 2C, member 2	ATPase, Ca++ transporting, type 2C, member 2 [Source:HGNC Symbol;Acc:29103]
ENSGALG00000005580	424483	TMEM56	TMEM56	2.0241	0.0818362	transmembrane protein 56	Uncharacterized protein [Source:UniProtKB/TrEMBL;Acc:F1NSV0]
ENSGALG00000005587	395905	EIF4G2	EIF4G2	1.24812	0.026779	eukaryotic translation initiation factor 4 gamma, 2	Eukaryotic translation initiation factor 4 gamma 2 [Source:UniProtKB/Swiss-Prot;Acc:O73777]
ENSGALG00000005600	420408	TBRG4	TBRG4	0.787166	0.0481531	transforming growth factor beta regulator 4	Uncharacterized protein [Source:UniProtKB/TrEMBL;Acc:E1C163]
ENSGALG00000005612	420410	CCM2	CCM2	1.30945	0.0613066	cerebral cavernous malformation 2	malcavernin [Source:RefSeq peptide;Acc:NP_001184073]
ENSGALG00000005614	416908	SRRD	SRRD	0.749065	0.0900477	SRR1 domain containing	SRR1-like protein [Source:RefSeq peptide;Acc:NP_001188374]
ENSGALG00000005615				0.614676	8.9384e-05		Uncharacterized protein [Source:UniProtKB/TrEMBL;Acc:E1C6C6]
ENSGALG00000005617	416551	CHNTHL1	NTHL1	0.653415	0.0023395	nth endonuclease III-like 1 (E. coli)	endonuclease III-like protein 1 [Source:RefSeq peptide;Acc:NP_001073043]
ENSGALG00000005628	396242	COL9A3	COL9A3	0.740196	0.0657379	collagen, type IX, alpha 3	collagen alpha-3(IX) chain precursor [Source:RefSeq peptide;Acc:NP_990636]
ENSGALG00000005637	423758	GBF1	GBF1	1.32677	0.0122081	golgi brefeldin A resistant guanine nucleotide exchange factor 1	golgi brefeldin A resistant guanine nucleotide exchange factor 1 [Source:HGNC Symbol;Acc:4181]
ENSGALG00000005642		CEP152		0.810061	0.0857248		centrosomal protein 152kDa [Source:HGNC Symbol;Acc:29298]
ENSGALG00000005645	423039	RNF141	RNF141	1.26443	0.0764429	ring finger protein 141	RING finger protein 141 [Source:UniProtKB/Swiss-Prot;Acc:Q5ZM74]
ENSGALG00000005646	416552	TSC2	TSC2	1.39634	0.00240529	tuberous sclerosis 2	Uncharacterized protein [Source:UniProtKB/TrEMBL;Acc:F1NGI4]
ENSGALG00000005647	424487	ABCD3	ABCD3	1.40723	0.00443217	ATP-binding cassette, sub-family D (ALD), member 3	ATP-binding cassette sub-family D member 3 [Source:RefSeq peptide;Acc:NP_001012615]
ENSGALG00000005651	415816	KLHL36	KLHL36	1.91421	1.10638e-05	kelch-like 36 (Drosophila)	Uncharacterized protein [Source:UniProtKB/TrEMBL;Acc:F1NGH6]
ENSGALG00000005652	419234	gga-mir-6681	DIDO1	1.59128	0.000284103	death inducer-obliterator 1	gga-mir-6681 [Source:miRBase;Acc:MI0022502]
ENSGALG00000005658		FOXO4		1.90238	0.00518763		forkhead box O4 [Source:HGNC Symbol;Acc:7139]
ENSGALG00000005659	428704	SNX12	SNX12	0.739866	0.00554193	sorting nexin 12	sorting nexin-12 [Source:RefSeq peptide;Acc:NP_001026704]
ENSGALG00000005660	396085	NF1	NF1	1.66003	3.57805e-06	neurofibromin 1	Neurofibromin [Source:UniProtKB/TrEMBL;Acc:E1C9F6]
ENSGALG00000005666	423042	ADM	ADM	0.563731	0.0457372	adrenomedullin	Uncharacterized protein [Source:UniProtKB/TrEMBL;Acc:E1C9E8]
ENSGALG00000005670	396360	gga-mir-1787	SLMAP	1.35072	0.0149605	sarcolemma associated protein	gga-mir-1787 [Source:miRBase;Acc:MI0007530]
ENSGALG00000005674	415817	USP10	USP10	1.2425	0.0452648	ubiquitin specific peptidase 10	ubiquitin carboxyl-terminal hydrolase 10 [Source:RefSeq peptide;Acc:NP_001006130]
ENSGALG00000005675	424838	PTTG1IP	LOC424838	0.713134	0.00192754	pituitary tumor-transforming gene 1 protein-interacting protein-like	Uncharacterized protein [Source:UniProtKB/TrEMBL;Acc:F1NG88]
ENSGALG00000005676	416914	TTC28	TTC28	1.7214	4.29455e-05	tetratricopeptide repeat domain 28	tetratricopeptide repeat domain 28 [Source:HGNC Symbol;Acc:29179]
ENSGALG00000005678	378913	FLNB	FLNB	1.91669	0.00130073	filamin B, beta	filamin-B [Source:RefSeq peptide;Acc:NP_001025512]
ENSGALG00000005679	395397	CDX-A	CDX1	0.523127	0.0964455	caudal type homeobox 1	Homeobox protein CDX-1 [Source:UniProtKB/Swiss-Prot;Acc:Q9DEB6]
ENSGALG00000005685	427839	KSR1	KSR1	1.42075	0.0326787	kinase suppressor of ras 1	Uncharacterized protein [Source:UniProtKB/TrEMBL;Acc:E1C7R3]
ENSGALG00000005704	423763	NDUFB8	NDUFB8	0.620925	0.000466877	NADH dehydrogenase (ubiquinone) 1 beta subcomplex, 8, 19kDa	NADH dehydrogenase [Source:RefSeq peptide;Acc:NP_001006502]
ENSGALG00000005707	417671	IFT20	IFT20	0.744511	0.0649054	intraflagellar transport 20 homolog (Chlamydomonas)	Uncharacterized protein [Source:UniProtKB/TrEMBL;Acc:F1N856]
ENSGALG00000005715	417672	TNFAIP1	TNFAIP1	1.27668	0.0427159	tumor necrosis factor, alpha-induced protein 1 (endothelial)	BTB/POZ domain-containing adapter for CUL3-mediated RhoA degradation protein 2 [Source:UniProtKB/Swiss-Prot;Acc:Q5F3E8]
ENSGALG00000005722	423764	SEC31B	SEC31B	1.55757	0.024283	SEC31 homolog B (S. cerevisiae)	SEC31 homolog B (S. cerevisiae) [Source:HGNC Symbol;Acc:23197]
ENSGALG00000005724	415823	MTHFSD	MTHFSD	0.739566	0.0502639	methenyltetrahydrofolate synthetase domain containing	Uncharacterized protein [Source:UniProtKB/TrEMBL;Acc:E1C7K5]
ENSGALG00000005727	422213	SLC7A3	SLC7A3	0.720621	0.00123272	solute carrier family 7 (cationic amino acid transporter, y+ system), member 3	solute carrier family 7 (cationic amino acid transporter, y+ system), member 3 [Source:HGNC Symbol;Acc:11061]
ENSGALG00000005730		CELSR3		1.48265	0.0106234		Cadherin; Uncharacterized protein [Source:UniProtKB/TrEMBL;Acc:Q9YGQ9]
ENSGALG00000005744	415825	EMC8	COX4NB	0.809415	0.0992456	COX4 neighbor	Uncharacterized protein [Source:UniProtKB/TrEMBL;Acc:F1N8E6]
ENSGALG00000005745	419238	YTHDF1	YTHDF1	1.54624	0.000158481	YTH domain family, member 1	YTH domain family protein 1 [Source:RefSeq peptide;Acc:NP_001012851]
ENSGALG00000005749	415826	COX4I1	COX4I1	0.732945	0.00170782	cytochrome c oxidase subunit IV isoform 1	cytochrome c oxidase subunit 4 isoform 1, mitochondrial [Source:RefSeq peptide;Acc:NP_001025748]
ENSGALG00000005763	420415	VILL	VILL	2.07394	0.00103967	villin-like	Uncharacterized protein [Source:UniProtKB/TrEMBL;Acc:E1C5U6]
ENSGALG00000005768	395749	ETV5	ETV5	0.801218	0.0600939	ets variant 5	Uncharacterized protein [Source:UniProtKB/TrEMBL;Acc:F1NEG9]
ENSGALG00000005771	100857578		LOC100857578	1.6839	0.0379541	zinc finger CCHC domain-containing protein 14-like
ENSGALG00000005777	378801	STK25	STK25	1.42702	0.00161414	serine/threonine kinase 25	serine/threonine-protein kinase 25 [Source:RefSeq peptide;Acc:NP_989705]
ENSGALG00000005781	419241	ARFGAP1	ARFGAP1	1.85851	2.00363e-08	ADP-ribosylation factor GTPase activating protein 1	ADP-ribosylation factor GTPase-activating protein 1 [Source:RefSeq peptide;Acc:NP_001026028]
ENSGALG00000005785		UBAP2		0.658789	0.000245978		Uncharacterized protein [Source:UniProtKB/TrEMBL;Acc:F1NAB1]
ENSGALG00000005788		FARP2		1.25401	0.0972903		Uncharacterized protein [Source:UniProtKB/TrEMBL;Acc:E1C5B7]
ENSGALG00000005789	416013	UQCRC1	UQCRC1	0.813578	0.0547124	ubiquinol-cytochrome c reductase core protein I	Uncharacterized protein [Source:UniProtKB/TrEMBL;Acc:F1NAC6]
ENSGALG00000005791	415830	JPH3	JPH3	1.48177	0.00784703	junctophilin 3	Uncharacterized protein [Source:UniProtKB/TrEMBL;Acc:E1C5B6]
ENSGALG00000005800	427396	DCAF12	DCAF12	1.29554	0.054366	DDB1 and CUL4 associated factor 12	DDB1- and CUL4-associated factor 12 [Source:RefSeq peptide;Acc:NP_001026615]
ENSGALG00000005802	395742	FLT4	FLT4	1.71761	0.00635574	fms-related tyrosine kinase 4	Uncharacterized protein [Source:UniProtKB/TrEMBL;Acc:F1N871]
ENSGALG00000005803	416919	ZNRF3	ZNRF3	1.64025	0.0172706	zinc and ring finger 3	zinc and ring finger 3 [Source:HGNC Symbol;Acc:18126]
ENSGALG00000005809	424843	40787	40787	1.34378	0.00895899	septin 2	Uncharacterized protein [Source:UniProtKB/TrEMBL;Acc:E1C3D2]
ENSGALG00000005815	423047	TMEM41B	TMEM41B	1.30445	0.0354072	transmembrane protein 41B	Transmembrane protein 41B [Source:UniProtKB/Swiss-Prot;Acc:Q5ZIL6]
ENSGALG00000005822	428151	KCNQ2	KCNQ2	1.89718	0.000304332	potassium voltage-gated channel, KQT-like subfamily, member 2	Uncharacterized protein [Source:UniProtKB/TrEMBL;Acc:E1C3B4]
ENSGALG00000005823	395984	HDLBP	HDLBP	1.29331	0.00805494	high density lipoprotein binding protein	vigilin [Source:RefSeq peptide;Acc:NP_990427]
ENSGALG00000005840	423048	DENND5A	DENND5A	1.65627	0.000250096	DENN/MADD domain containing 5A	DENN/MADD domain containing 5A [Source:HGNC Symbol;Acc:19344]
ENSGALG00000005843	419244	EEF1A	EEF1A2	0.712987	0.0719797	eukaryotic translation elongation factor 1 alpha 2	Elongation factor 1-alpha 1 [Source:UniProtKB/Swiss-Prot;Acc:Q90835]
ENSGALG00000005845	415832	SLC7A5	SLC7A5	1.95126	0.000308228	solute carrier family 7 (amino acid transporter light chain, L system), member 5
ENSGALG00000005848	693251	IL11RA	IL11RA	0.706049	0.0141988	interleukin 11 receptor, alpha	interleukin-11 receptor subunit alpha precursor [Source:RefSeq peptide;Acc:NP_001038139]
ENSGALG00000005854	417675	KIAA0664	KIAA0664	1.28701	0.0301466	KIAA0664	Uncharacterized protein [Source:UniProtKB/TrEMBL;Acc:F1N988]
ENSGALG00000005855	415833	CA5B	CA5B	1.78088	0.0018034	carbonic anhydrase VB, mitochondrial	Uncharacterized protein [Source:UniProtKB/TrEMBL;Acc:F1N986]
ENSGALG00000005856	416282	TBC1D9B	TBC1D9B	1.78358	3.29476e-06	TBC1 domain family, member 9B (with GRAM domain)	TBC1 domain family, member 9B (with GRAM domain) [Source:HGNC Symbol;Acc:29097]
ENSGALG00000005861	770994	HEXDC	HEXDC	0.62409	0.00660933	hexosaminidase (glycosyl hydrolase family 20, catalytic domain) containing	Uncharacterized protein [Source:UniProtKB/TrEMBL;Acc:F1NB63]
ENSGALG00000005878	416558	MLST8	MLST8	0.753348	0.0821462	MTOR associated protein, LST8 homolog (S. cerevisiae)	Uncharacterized protein [Source:UniProtKB/TrEMBL;Acc:F1NAZ4]
ENSGALG00000005882	422220	LRCH2	LRCH2	1.74798	0.00132605	leucine-rich repeats and calponin homology (CH) domain containing 2	leucine-rich repeats and calponin homology (CH) domain containing 2 [Source:HGNC Symbol;Acc:29292]
ENSGALG00000005892	423049	SCUBE2	SCUBE2	1.47981	0.034622	signal peptide, CUB domain, EGF-like 2	signal peptide, CUB domain, EGF-like 2 [Source:HGNC Symbol;Acc:30425]
ENSGALG00000005897	416015	C12H3ORF37	C12H3orf37	0.768173	0.0460142	chromosome 12 open reading frame, human C3orf37	UPF0361 protein C3orf37 homolog [Source:RefSeq peptide;Acc:NP_001006137]
ENSGALG00000005902	416016	RAB7A	RAB7A	0.749018	0.00557119	RAB7A, member RAS oncogene family	Uncharacterized protein [Source:UniProtKB/TrEMBL;Acc:E1C0F3]
ENSGALG00000005907	416017	RPN1	RPN1	0.815544	0.0480979	ribophorin I	Dolichyl-diphosphooligosaccharide--protein glycosyltransferase subunit 1 [Source:UniProtKB/TrEMBL;Acc:E1C0F1]
ENSGALG00000005922	395269	RPL5	RPL5	0.759366	0.00374814	ribosomal protein L5	60S ribosomal protein L5 [Source:UniProtKB/Swiss-Prot;Acc:P22451]
ENSGALG00000005927	423055	ST5	ST5	0.795222	0.0511828	suppression of tumorigenicity 5	suppression of tumorigenicity 5 [Source:HGNC Symbol;Acc:11350]
ENSGALG00000005929	416286	MAML1	MAML1	1.39306	0.00613041	mastermind-like 1 (Drosophila)	Uncharacterized protein [Source:UniProtKB/TrEMBL;Acc:E1C8P4]
ENSGALG00000005948	770018	RPL27A	RPL27A	0.584481	1.26215e-09	ribosomal protein L27a	ribosomal protein L27a [Source:HGNC Symbol;Acc:10329]
ENSGALG00000005966	416023	SEC61A1	SEC61A1	1.87582	4.85448e-08	Sec61 alpha 1 subunit (S. cerevisiae)	Sec61 alpha 1 subunit (S. cerevisiae) [Source:HGNC Symbol;Acc:18276]
ENSGALG00000005969	423775		ANTXRL	1.37586	0.0613307	anthrax toxin receptor-like
ENSGALG00000005976	419253	TCEA2	TCEA2	0.760596	0.0148562	transcription elongation factor A (SII), 2	transcription elongation factor A (SII), 2 [Source:HGNC Symbol;Acc:11614]
ENSGALG00000005980	425279		PA2G4	0.751963	0.00308112	proliferation-associated 2G4, 38kDa
ENSGALG00000005983	378892	SMARCB1	378892	0.811484	0.0593618		SWI/SNF-related matrix-associated actin-dependent regulator of chromatin subfamily B member 1 [Source:UniProtKB/Swiss-Prot;Acc:Q5ZK40]
ENSGALG00000006009		PODXL2		1.59095	0.0198901		podocalyxin-like 2 [Source:HGNC Symbol;Acc:17936]
ENSGALG00000006022	395874	PSMA1	PSMA1	0.78642	0.023912	proteasome (prosome, macropain) subunit, alpha type, 1	proteasome subunit alpha type-1 [Source:RefSeq peptide;Acc:NP_990351]
ENSGALG00000006035	423064	PDE3B	PDE3B	1.28517	0.0508618	phosphodiesterase 3B, cGMP-inhibited	cGMP-inhibited 3',5'-cyclic phosphodiesterase B [Source:RefSeq peptide;Acc:NP_001026353]
ENSGALG00000006038	374251	TGFBR3	TGFBR3	1.42145	0.0667192	transforming growth factor, beta receptor III	transforming growth factor beta receptor type 3 precursor [Source:RefSeq peptide;Acc:NP_989670]
ENSGALG00000006046	419256	DNAJC5	DNAJC5	1.87809	0.00180733	DnaJ (Hsp40) homolog, subfamily C, member 5	Uncharacterized protein [Source:UniProtKB/TrEMBL;Acc:E1C4G0]
ENSGALG00000006056		CHCHD6		0.727832	0.00974345		Uncharacterized protein [Source:UniProtKB/TrEMBL;Acc:E1C4D9]
ENSGALG00000006073	416571	NDUFAB1	NDUFAB1	0.608919	9.45156e-07	NADH dehydrogenase (ubiquinone) 1, alpha/beta subcomplex, 1, 8kDa	NADH dehydrogenase (ubiquinone) 1, alpha/beta subcomplex, 1, 8kDa [Source:HGNC Symbol;Acc:7694]
ENSGALG00000006074	423068	SOX6	SOX6	0.5096	0.0251024	SRY (sex determining region Y)-box 6	SRY (sex determining region Y)-box 6 [Source:HGNC Symbol;Acc:16421]
ENSGALG00000006077	395520	C5H11ORF58	C5H11orf58	0.69967	0.0159877	chromosome 5 open reading frame, human C11orf58	small acidic protein [Source:RefSeq peptide;Acc:NP_990089]
ENSGALG00000006086		FAM13B		1.55319	0.00404485		family with sequence similarity 13, member B [Source:HGNC Symbol;Acc:1335]
ENSGALG00000006094	422235	PHF6	PHF6	1.42471	0.00271815	PHD finger protein 6	Uncharacterized protein [Source:UniProtKB/TrEMBL;Acc:E1C281]
ENSGALG00000006096	414782	RPS13	RPS13	0.577875	0.0063946	ribosomal protein S13	40S ribosomal protein S13 [Source:UniProtKB/Swiss-Prot;Acc:Q6ITC7]
ENSGALG00000006097	416030	PLXNA1	PLXNA1	1.47039	0.0586341	plexin A1	plexin A1 [Source:HGNC Symbol;Acc:9099]
ENSGALG00000006108	422236	FAM122B	FAM122B	1.50252	0.00298827	family with sequence similarity 122B	Uncharacterized protein [Source:UniProtKB/TrEMBL;Acc:E1C1H5]
ENSGALG00000006109	423778	MAPK8	MAPK8	1.43863	0.00258523	mitogen-activated protein kinase 8	mitogen-activated protein kinase 8 [Source:HGNC Symbol;Acc:6881]
ENSGALG00000006114				0.71033	0.028744		Uncharacterized protein [Source:UniProtKB/TrEMBL;Acc:E1C1H0]
ENSGALG00000006117	771251	UBFD1	UBFD1	0.80084	0.0964068	ubiquitin family domain containing 1	ubiquitin family domain containing 1 [Source:HGNC Symbol;Acc:30565]
ENSGALG00000006121	423070	PIK3C2A	PIK3C2A	1.35953	0.00695067	phosphoinositide-3-kinase, class 2, alpha polypeptide	Uncharacterized protein [Source:UniProtKB/TrEMBL;Acc:E1C1G0]
ENSGALG00000006122	427672	EARS2	EARS2	0.671771	0.00393356	glutamyl-tRNA synthetase 2, mitochondrial (putative)	probable glutamyl-tRNA synthetase, mitochondrial precursor [Source:RefSeq peptide;Acc:NP_001026638]
ENSGALG00000006138	419265	HELZ2	HELZ2	1.70286	0.00635574	helicase with zinc finger 2, transcriptional coactivator	helicase with zinc finger 2, transcriptional coactivator [Source:HGNC Symbol;Acc:30021]
ENSGALG00000006139	426874	DIP2B	DIP2B	1.53999	0.000326518	DIP2 disco-interacting protein 2 homolog B (Drosophila)	Uncharacterized protein [Source:UniProtKB/TrEMBL;Acc:H9KZD4]
ENSGALG00000006141	395112	POFUT2	POFUT2	1.57066	0.0011947	protein O-fucosyltransferase 2	Uncharacterized protein [Source:UniProtKB/TrEMBL;Acc:F1NFI6]
ENSGALG00000006144	415840	CDK10	CDK10	0.671791	0.00265295	cyclin-dependent kinase 10	cyclin-dependent kinase 10 [Source:RefSeq peptide;Acc:NP_001103409]
ENSGALG00000006145	771724	STK35	STK35	1.69764	0.00728905	serine/threonine kinase 35	serine/threonine kinase 35 [Source:HGNC Symbol;Acc:16254]
ENSGALG00000006147	423071	NUCB2	NUCB2	1.3104	0.0323415	nucleobindin 2	nucleobindin-2 precursor [Source:RefSeq peptide;Acc:NP_001006468]
ENSGALG00000006149	425290	C10ORF83	MORN4	0.651118	0.000158481	MORN repeat containing 4	MORN repeat-containing protein 4 [Source:RefSeq peptide;Acc:NP_001026506]
ENSGALG00000006158	374213	ACVR2B	ACVR2B	0.61702	3.5242e-07	activin A receptor, type IIB	activin receptor type-2B precursor [Source:RefSeq peptide;Acc:NP_989648]
ENSGALG00000006160	416302	HNRNPA0	HNRNPA0	0.694714	0.000200044	heterogeneous nuclear ribonucleoprotein A0	Uncharacterized protein [Source:UniProtKB/TrEMBL;Acc:F1NCI5]
ENSGALG00000006167	424516	LRRC8B	LRRC8B	2.23206	6.25054e-12	leucine rich repeat containing 8 family, member B	Uncharacterized protein [Source:UniProtKB/TrEMBL;Acc:E1BZK2]
ENSGALG00000006169	426878	LIMA1	LIMA1	1.55042	0.000117997	LIM domain and actin binding 1	LIM domain and actin binding 1 [Source:HGNC Symbol;Acc:24636]
ENSGALG00000006172	423072	ABCC8	ABCC8	1.41382	0.0236796	ATP-binding cassette, sub-family C (CFTR/MRP), member 8	ATP-binding cassette, sub-family C (CFTR/MRP), member 8 [Source:HGNC Symbol;Acc:59]
ENSGALG00000006174	423782	VSTM4	VSTM4	1.48345	0.0629823	V-set and transmembrane domain containing 4	Uncharacterized protein [Source:UniProtKB/TrEMBL;Acc:E1C946]
ENSGALG00000006179	395849	RPL13	RPL13	0.587184	1.70625e-09	ribosomal protein L13	60S ribosomal protein L13 [Source:UniProtKB/Swiss-Prot;Acc:P41125]
ENSGALG00000006182	419268	NSFL1C	NSFL1C	0.769594	0.021899	NSFL1 (p97) cofactor (p47)	NSFL1 cofactor p47 [Source:UniProtKB/Swiss-Prot;Acc:Q5ZK10]
ENSGALG00000006197	432370	CSNK2A1	CSNK2A1	0.791529	0.0238852	casein kinase 2, alpha 1 polypeptide	Casein kinase II subunit alpha [Source:UniProtKB/Swiss-Prot;Acc:P21868]
ENSGALG00000006210	395282	ID1	ID1	0.615238	0.0121474	inhibitor of DNA binding 1, dominant negative helix-loop-helix protein	DNA-binding protein inhibitor ID-1 [Source:RefSeq peptide;Acc:NP_989921]
ENSGALG00000006211	373954	BCL2L1	BCL2L1	0.779992	0.0510089	BCL2-like 1	Bcl-2-like protein 1 [Source:UniProtKB/Swiss-Prot;Acc:Q07816]
ENSGALG00000006236	395799	TPH1	TPH1	1.81862	0.0715317	tryptophan hydroxylase 1	Tryptophan 5-hydroxylase 1 [Source:UniProtKB/Swiss-Prot;Acc:P70080]
ENSGALG00000006237	424519	PKN2	PKN2	1.39411	0.013715	protein kinase N2	protein kinase N2 [Source:HGNC Symbol;Acc:9406]
ENSGALG00000006246	770265		LOC770265	0.746052	0.0537073	mitochondrial ubiquitin ligase activator of nfkb 1-A-like
ENSGALG00000006250	415847	TRAPPC2L	TRAPPC2L	0.708153	0.0143166	trafficking protein particle complex 2-like	Uncharacterized protein [Source:UniProtKB/TrEMBL;Acc:E1BYR2]
ENSGALG00000006253	424850	ILKAP	ILKAP	0.690835	0.000371207	integrin-linked kinase-associated serine/threonine phosphatase	Uncharacterized protein [Source:UniProtKB/TrEMBL;Acc:E1BYA9]
ENSGALG00000006256	422243		LOC422243	1.30049	0.0376409	MAP7 domain-containing protein 3-like
ENSGALG00000006272	100857430	ECE2	ECE2	0.692024	0.0584705	endothelin converting enzyme 2	endothelin converting enzyme 2 [Source:HGNC Symbol;Acc:13275]
ENSGALG00000006296	770637		SON	1.25732	0.0364191	SON DNA binding protein
ENSGALG00000006303		CTU2		0.618306	3.21407e-05		cytosolic thiouridylase subunit 2 homolog (S. pombe) [Source:HGNC Symbol;Acc:28005]
ENSGALG00000006305	770258	DTYMK	DTYMK	0.641435	0.00593485	deoxythymidylate kinase (thymidylate kinase)	thymidylate kinase [Source:RefSeq peptide;Acc:NP_001104312]
ENSGALG00000006309	395679	SMAD5	SMAD5	2.08494	7.50655e-06	SMAD family member 5	Mothers against decapentaplegic homolog 5 [Source:UniProtKB/Swiss-Prot;Acc:Q56I99]
ENSGALG00000006313	416585	IL4R	IL4R	1.38926	0.0380993	interleukin 4 receptor	Uncharacterized protein [Source:UniProtKB/TrEMBL;Acc:F1P598]
ENSGALG00000006319	395897	TGFBI	TGFBI	1.24304	0.0464828	transforming growth factor, beta-induced, 68kDa	transforming growth factor-beta-induced protein ig-h3 precursor [Source:RefSeq peptide;Acc:NP_990367]
ENSGALG00000006325	416036		LOC416036	0.329146	0.0932773	netrin-4-like	Uncharacterized protein [Source:UniProtKB/TrEMBL;Acc:F1P486]
ENSGALG00000006326	100857237	MIF	MIF	0.612662	5.75107e-08	macrophage migration inhibitory factor (glycosylation-inhibiting factor)	Macrophage migration inhibitory factor [Source:UniProtKB/Swiss-Prot;Acc:Q02960]
ENSGALG00000006327	416306	FBXL21	FBXL21	1.43921	0.0231136	F-box and leucine-rich repeat protein 21	Uncharacterized protein [Source:UniProtKB/TrEMBL;Acc:E1BUJ9]
ENSGALG00000006334	425306	LAP3	LAP3	0.805258	0.0595257	leucine aminopeptidase 3	cytosol aminopeptidase [Source:RefSeq peptide;Acc:NP_001026507]
ENSGALG00000006363	416938	CABIN1	CABIN1	1.24313	0.0779205	calcineurin binding protein 1	Uncharacterized protein [Source:UniProtKB/TrEMBL;Acc:E1BUF4]
ENSGALG00000006367	374030	PCBD2	PCBD2	0.686321	0.0425122	pterin-4 alpha-carbinolamine dehydratase/dimerization cofactor of hepatocyte nuclear factor 1 alpha (TCF1) 2	pterin-4-alpha-carbinolamine dehydratase 2 [Source:RefSeq peptide;Acc:NP_989534]
ENSGALG00000006371	416311	C5orf24	C13H5orf24	2.42729	0.00364566	chromosome 13 open reading frame, human C5orf24	chromosome 5 open reading frame 24 [Source:HGNC Symbol;Acc:26746]
ENSGALG00000006379	395615	SHH	SHH	0.607839	7.22443e-06	sonic hedgehog	sonic hedgehog protein precursor [Source:RefSeq peptide;Acc:NP_990152]
ENSGALG00000006382	395330	PTPRJ	PTPRJ	1.27797	0.0687247	protein tyrosine phosphatase, receptor type, J	receptor-type tyrosine-protein phosphatase eta [Source:RefSeq peptide;Acc:NP_989952]
ENSGALG00000006385	424856	UBXN7	UBXN7	1.82879	0.0178438	UBX domain protein 7	Uncharacterized protein [Source:UniProtKB/TrEMBL;Acc:E1BTX4]
ENSGALG00000006390	416939	CRKL	CRKL	1.53722	0.000401721	v-crk sarcoma virus CT10 oncogene homolog (avian)-like	Uncharacterized protein [Source:UniProtKB/TrEMBL;Acc:F1P241]
ENSGALG00000006400	373986	LMBR1	LMBR1	1.66118	0.00125423	limb region 1 homolog (mouse)	limb region 1 protein homolog [Source:RefSeq peptide;Acc:NP_989503]
ENSGALG00000006408	424859	PIGX	PIGX	0.643763	0.000481954	phosphatidylinositol glycan anchor biosynthesis, class X	phosphatidylinositol glycan anchor biosynthesis, class X [Source:HGNC Symbol;Acc:26046]
ENSGALG00000006417	416313	SEC24A	SEC24A	1.36968	0.00581503	SEC24 family, member A (S. cerevisiae)	SEC24 family, member A (S. cerevisiae) [Source:HGNC Symbol;Acc:10703]
ENSGALG00000006418	416588	PDPK1	PDPK1	1.32819	0.00662982	3-phosphoinositide dependent protein kinase-1	3-phosphoinositide-dependent protein kinase 1 [Source:RefSeq peptide;Acc:NP_001012547]
ENSGALG00000006421	423791	SLC16A12	SLC16A12	1.50013	0.0111727	solute carrier family 16, member 12 (monocarboxylic acid transporter 12)	Uncharacterized protein [Source:UniProtKB/TrEMBL;Acc:F1P1F5]
ENSGALG00000006423	416589	KCTD5	KCTD5	1.60688	0.0542221	potassium channel tetramerisation domain containing 5	Uncharacterized protein [Source:UniProtKB/TrEMBL;Acc:F1P1F0]
ENSGALG00000006424	416315	PHF15	PHF15	1.53177	0.0596819	PHD finger protein 15	PHD finger protein 15 [Source:HGNC Symbol;Acc:22984]
ENSGALG00000006425	416041	SLC6A6	SLC6A6	3.3625	1.62206e-17	solute carrier family 6 (neurotransmitter transporter, taurine), member 6	sodium- and chloride-dependent taurine transporter [Source:RefSeq peptide;Acc:NP_001025771]
ENSGALG00000006426	424860	PAK2	PAK2	1.64346	0.000377554	p21 protein (Cdc42/Rac)-activated kinase 2	Uncharacterized protein [Source:UniProtKB/TrEMBL;Acc:E1BS97]
ENSGALG00000006441	416591	GNPTG	GNPTG	0.772733	0.0221756	N-acetylglucosamine-1-phosphate transferase, gamma subunit	Uncharacterized protein [Source:UniProtKB/TrEMBL;Acc:E1BS68]
ENSGALG00000006445	415481	ARNT2	ARNT2	1.41956	0.00146535	aryl-hydrocarbon receptor nuclear translocator 2	aryl-hydrocarbon receptor nuclear translocator 2 [Source:HGNC Symbol;Acc:16876]
ENSGALG00000006447	423088	PHLDA2	PHLDA2	0.739779	0.0248825	pleckstrin homology-like domain, family A, member 2	pleckstrin homology-like domain family A member 2 [Source:RefSeq peptide;Acc:NP_001186524]
ENSGALG00000006449				1.43577	0.018217
ENSGALG00000006453	396241	LTF	LTF	1.39405	0.0143514	lactotransferrin	ovotransferrin precursor [Source:RefSeq peptide;Acc:NP_990635]
ENSGALG00000006456	416594	C16ORF45	C14H16orf45	1.34342	0.0708215	chromosome 14 open reading frame, human C16orf45	Uncharacterized protein [Source:UniProtKB/TrEMBL;Acc:E1BZC1]
ENSGALG00000006461	420447	UBE3C	UBE3C	1.60715	0.00116125	ubiquitin protein ligase E3C	ubiquitin-protein ligase E3C [Source:RefSeq peptide;Acc:NP_001026138]
ENSGALG00000006463	770887	TMA7	CCDC72	0.549831	0.000605028	coiled-coil domain containing 72	Uncharacterized protein [Source:UniProtKB/TrEMBL;Acc:E1BZA7]
ENSGALG00000006464		PDRG1		0.668788	0.00548112		p53 and DNA-damage regulated 1 [Source:HGNC Symbol;Acc:16119]
ENSGALG00000006473	427941	PLXNA4	PLXNA4B	0.75173	0.0592864	plexin A4, B	plexin A4 [Source:HGNC Symbol;Acc:9102]
ENSGALG00000006475	416595	MARF1	MARF1	1.70574	3.33706e-05	KIAA0430	Meiosis arrest female protein 1 homolog [Source:UniProtKB/Swiss-Prot;Acc:E1BZ85]
ENSGALG00000006480	395229	TCF1	TCF7	1.37978	0.0423515	transcription factor 7 (T-cell specific, HMG-box)	transcription factor 7 (T-cell specific, HMG-box) [Source:RefSeq peptide;Acc:NP_989878]
ENSGALG00000006483	424863	AMOTL2	AMOTL2	0.700266	0.00215976	angiomotin like 2	angiomotin like 2 [Source:HGNC Symbol;Acc:17812]
ENSGALG00000006489	418435	CHCHD3	CHCHD3	0.769388	0.0137352	coiled-coil-helix-coiled-coil-helix domain containing 3	coiled-coil-helix-coiled-coil-helix domain containing 3 [Source:HGNC Symbol;Acc:21906]
ENSGALG00000006490	419744	SCN3B	SCN3B	1.53467	0.0334197	sodium channel, voltage-gated, type III, beta	Uncharacterized protein [Source:UniProtKB/TrEMBL;Acc:E1BZ61]
ENSGALG00000006497	422251	ZIC3	ZIC3	0.777459	0.0238954	Zic family member 3 heterotaxy 1 (odd-paired homolog, Drosophila)	Uncharacterized protein [Source:UniProtKB/TrEMBL;Acc:F1NYU5]
ENSGALG00000006498		PTPRN2		1.64217	1.20299e-05		Uncharacterized protein [Source:UniProtKB/TrEMBL;Acc:E1BYQ1]
ENSGALG00000006526		PLXNB1		2.24535	6.63417e-11		plexin B1 [Source:HGNC Symbol;Acc:9103]
ENSGALG00000006542		ESYT2		1.78575	0.00154756		Uncharacterized protein [Source:UniProtKB/TrEMBL;Acc:F1NW18]
ENSGALG00000006543	769850	PFKL	PFKL	0.669114	0.000452338	phosphofructokinase, liver	6-phosphofructokinase [Source:UniProtKB/TrEMBL;Acc:F1NW16]
ENSGALG00000006560	395825	SEMA3A	SEMA3A	1.44332	0.00175832	sema domain, immunoglobulin domain (Ig), short basic domain, secreted, (semaphorin) 3A	semaphorin-3A [Source:RefSeq peptide;Acc:NP_990308]
ENSGALG00000006561	374255	MRPL23	MRPL23	0.623822	0.00195508	mitochondrial ribosomal protein L23	39S ribosomal protein L23, mitochondrial [Source:RefSeq peptide;Acc:NP_001186314]
ENSGALG00000006564	424868	DNAJB11	DNAJB11	0.786433	0.0244759	DnaJ (Hsp40) homolog, subfamily B, member 11	Uncharacterized protein [Source:UniProtKB/TrEMBL;Acc:F1NVY5]
ENSGALG00000006567	419748	UBASH3B	UBASH3B	2.11423	0.00733531	ubiquitin associated and SH3 domain containing B	Uncharacterized protein [Source:UniProtKB/TrEMBL;Acc:F1NVY3]
ENSGALG00000006569		RAPGEF6		1.38163	0.00638576		Rap guanine nucleotide exchange factor (GEF) 6 [Source:HGNC Symbol;Acc:20655]
ENSGALG00000006571	416046	SETD5	SETD5	1.30509	0.0440118	SET domain containing 5	Uncharacterized protein [Source:UniProtKB/TrEMBL;Acc:E1BUU2]
ENSGALG00000006586	100859766	PLAGL2	LOC100859766	1.89066	0.00369218	zinc finger protein PLAGL2-like	Uncharacterized protein [Source:UniProtKB/TrEMBL;Acc:E1BUD7]
ENSGALG00000006592	771537		LOC771537	0.758771	0.0567702	uncharacterized LOC771537
ENSGALG00000006596	416947	SNRPD3	SNRPD3	0.702325	0.000195381	small nuclear ribonucleoprotein D3 polypeptide 18kDa	small nuclear ribonucleoprotein Sm D3 [Source:RefSeq peptide;Acc:NP_001007839]
ENSGALG00000006613	396090	CTSD	CTSD	1.85669	0.00228118	cathepsin D	Cathepsin D Cathepsin D light chain Cathepsin D heavy chain [Source:UniProtKB/Swiss-Prot;Acc:Q05744]
ENSGALG00000006623	422254	ATP11C	ATP11C	2.67953	2.00137e-13	ATPase, class VI, type 11C	Uncharacterized protein [Source:UniProtKB/TrEMBL;Acc:F1P438]
ENSGALG00000006629	396166	RBP4	RBP4	0.564042	0.02403	retinol binding protein 4, plasma	Retinol-binding protein 4 [Source:UniProtKB/Swiss-Prot;Acc:P41263]
ENSGALG00000006630	419286	COMMD7	COMMD7	0.708447	0.00583354	COMM domain containing 7	Uncharacterized protein [Source:UniProtKB/TrEMBL;Acc:E1BU89]
ENSGALG00000006640	427590	BRPF1	BRPF1	0.787641	0.0979305	bromodomain and PHD finger containing, 1	peregrin [Source:RefSeq peptide;Acc:NP_001026635]
ENSGALG00000006642	427705	ADORA2A	ADORA2A	1.47685	0.0708501	adenosine A2a receptor	Uncharacterized protein [Source:UniProtKB/TrEMBL;Acc:E1BXP5]
ENSGALG00000006643	418802	HSPA14	HSPA14	0.812533	0.0808761	heat shock 70kDa protein 14	heat shock 70kDa protein 14 [Source:HGNC Symbol;Acc:29526]
ENSGALG00000006646	395416	ABCC1	ABCC1	1.27532	0.0330326	ATP-binding cassette, sub-family C (CFTR/MRP), member 1	multidrug resistance-associated protein 1 [Source:RefSeq peptide;Acc:NP_001012540]
ENSGALG00000006647	770435	DUSP8	DUSP8	1.40858	0.0861465	dual specificity phosphatase 8	Uncharacterized protein [Source:UniProtKB/TrEMBL;Acc:E1C2M2]
ENSGALG00000006648	416950	SPECC1L	SPECC1L	1.63487	0.000204468	sperm antigen with calponin homology and coiled-coil domains 1-like	Cytospin-A [Source:UniProtKB/Swiss-Prot;Acc:Q2KN97]
ENSGALG00000006651	771001	OGG1	OGG1	0.53983	0.000745972	8-oxoguanine DNA glycosylase	Uncharacterized protein [Source:UniProtKB/TrEMBL;Acc:F1P1Z7]
ENSGALG00000006657	419288	MAPRE1	MAPRE1	0.83224	0.0904947	microtubule-associated protein, RP/EB family, member 1	Microtubule-associated protein RP/EB family member 1 [Source:UniProtKB/Swiss-Prot;Acc:Q5ZLC7]
ENSGALG00000006663	419752	ARHGEF12	ARHGEF12	1.48558	0.00117036	Rho guanine nucleotide exchange factor (GEF) 12	Uncharacterized protein [Source:UniProtKB/TrEMBL;Acc:F1P1Y1]
ENSGALG00000006665	429501	GALNT6	GALNT6	0.780499	0.0254733	UDP-N-acetyl-alpha-D-galactosamine:polypeptide N-acetylgalactosaminyltransferase 6 (GalNAc-T6)	polypeptide N-acetylgalactosaminyltransferase 6 [Source:RefSeq peptide;Acc:NP_001026749]
ENSGALG00000006672	420457	LARP4B	LARP4B	1.37019	0.0690274	La ribonucleoprotein domain family, member 4B	La ribonucleoprotein domain family, member 4B [Source:HGNC Symbol;Acc:28987]
ENSGALG00000006689	415493	ABHD2	ABHD2	4.51122	0.000111616	abhydrolase domain containing 2	Uncharacterized protein [Source:UniProtKB/TrEMBL;Acc:F1P1V6]
ENSGALG00000006691		ARPC4		0.664135	4.44677e-05		actin related protein 2/3 complex, subunit 4, 20kDa [Source:HGNC Symbol;Acc:707]
ENSGALG00000006695	416952	BCR	BCR	1.66669	0.000391068	breakpoint cluster region	Uncharacterized protein [Source:UniProtKB/TrEMBL;Acc:E1C0M5]
ENSGALG00000006697	423099	TOLLIP	TOLLIP	1.6444	0.000118897	toll interacting protein	toll-interacting protein [Source:RefSeq peptide;Acc:NP_001006471]
ENSGALG00000006703	420458	GTPBP4	GTPBP4	0.793499	0.0294182	GTP binding protein 4	nucleolar GTP-binding protein 1 [Source:RefSeq peptide;Acc:NP_001006354]
ENSGALG00000006705	423805	MYOF	MYOF	1.42378	0.00920326	myoferlin	myoferlin [Source:HGNC Symbol;Acc:3656]
ENSGALG00000006708		COL23A1		0.808614	0.0489523		collagen, type XXIII, alpha 1 [Source:HGNC Symbol;Acc:22990]
ENSGALG00000006714	424880	CCDC61	CCDC61	0.624823	6.68477e-06	coiled-coil domain containing 61	Coiled-coil domain-containing protein 61 [Source:UniProtKB/Swiss-Prot;Acc:Q5ZJ07]
ENSGALG00000006726	419106	GATA3	GATA3	0.619711	3.86798e-06	GATA binding protein 3	GATA-binding factor 3 [Source:UniProtKB/Swiss-Prot;Acc:P23825]
ENSGALG00000006742	100857875	PVRL1	LOC100857875	1.78814	0.00930874	poliovirus receptor-related protein 1-like	Uncharacterized protein [Source:UniProtKB/TrEMBL;Acc:E1C015]
ENSGALG00000006749	420460	WDR37	WDR37	1.60895	0.0216159	WD repeat domain 37	Uncharacterized protein [Source:UniProtKB/TrEMBL;Acc:E1C008]
ENSGALG00000006750	415497	DET1	DET1	1.48621	0.0937183	de-etiolated homolog 1 (Arabidopsis)	Uncharacterized protein [Source:UniProtKB/TrEMBL;Acc:F1NZA5]
ENSGALG00000006753	419108	ATP5C1	ATP5C1	0.76741	0.00870755	ATP synthase, H+ transporting, mitochondrial F1 complex, gamma polypeptide 1	ATP synthase, H+ transporting, mitochondrial F1 complex, gamma polypeptide 1 [Source:HGNC Symbol;Acc:833]
ENSGALG00000006760	422258	CSTF2	CSTF2	0.691961	0.000582924	cleavage stimulation factor, 3' pre-RNA, subunit 2, 64kDa	cleavage stimulation factor subunit 2 [Source:RefSeq peptide;Acc:NP_001006433]
ENSGALG00000006767	419758	UBE4A	UBE4A	1.21367	0.0884145	ubiquitination factor E4A	ubiquitin conjugation factor E4 A [Source:RefSeq peptide;Acc:NP_001026081]
ENSGALG00000006771	427675	RPS15A	RPS15A	0.587532	0.0191019	ribosomal protein S15a	ribosomal protein S15a [Source:HGNC Symbol;Acc:10389]
ENSGALG00000006775	396432	TGM2	TGM2	0.613859	0.00117036	transglutaminase 2 (C polypeptide, protein-glutamine-gamma-glutamyltransferase)	protein-glutamine gamma-glutamyltransferase 2 [Source:RefSeq peptide;Acc:NP_990779]
ENSGALG00000006776	416054	KLHDC8B	KLHDC8B	0.634882	0.06545	kelch domain containing 8B	Uncharacterized protein [Source:UniProtKB/TrEMBL;Acc:E1C8A4]
ENSGALG00000006777	415498	MRPS11	MRPS11	0.689969	0.000980291	mitochondrial ribosomal protein S11	28S ribosomal protein S11, mitochondrial [Source:RefSeq peptide;Acc:NP_001005821]
ENSGALG00000006782	415499	MRPL46	MRPL46	0.61309	1.05033e-05	mitochondrial ribosomal protein L46	Uncharacterized protein [Source:UniProtKB/TrEMBL;Acc:E1C892]
ENSGALG00000006787	100858691	CCDC71	LOC100858691	2.0657	0.00526934	coiled-coil domain-containing protein 71-like	Uncharacterized protein [Source:UniProtKB/TrEMBL;Acc:E1C881]
ENSGALG00000006812	419757	TTC36	TTC36	0.336717	1.5502e-06	tetratricopeptide repeat domain 36	Uncharacterized protein [Source:UniProtKB/TrEMBL;Acc:F1NET8]
ENSGALG00000006818		KMT2A		1.399	0.0100707		lysine (K)-specific methyltransferase 2A [Source:HGNC Symbol;Acc:7132]
ENSGALG00000006822	422263	PCDH19	PCDH19	2.51351	2.32988e-06	protocadherin 19	protocadherin-19 precursor [Source:RefSeq peptide;Acc:NP_001092077]
ENSGALG00000006829	416605	SMG1	SMG1	1.39158	0.00245183	smg-1 homolog, phosphatidylinositol 3-kinase-related kinase (C. elegans)	SMG1 phosphatidylinositol 3-kinase-related kinase [Source:HGNC Symbol;Acc:30045]
ENSGALG00000006832		WFDC2		0.436929	0.0163343		WAP four-disulfide core domain 2 [Source:HGNC Symbol;Acc:15939]
ENSGALG00000006835	396434	TNNC2	TNNC2	0.458701	4.37122e-09	troponin C type 2 (fast)	Troponin C, skeletal muscle [Source:UniProtKB/Swiss-Prot;Acc:P02588]
ENSGALG00000006837	423104	TSPAN4	TSPAN4	1.52942	0.00151844	tetraspanin 4	tetraspanin 4 [Source:HGNC Symbol;Acc:11859]
ENSGALG00000006839	374040	DIAPH1	DIAPH1	1.99503	1.67282e-05	diaphanous homolog 1 (Drosophila)	protein diaphanous homolog 1 [Source:RefSeq peptide;Acc:NP_989541]
ENSGALG00000006840	415502	ARHGEF2	AKAP13	2.0383	4.80112e-05	A kinase (PRKA) anchor protein 13	Uncharacterized protein [Source:UniProtKB/TrEMBL;Acc:F1NIT0]
ENSGALG00000006841	770704	POLR2L	POLR2L	0.569049	5.16461e-06	polymerase (RNA) II (DNA directed) polypeptide L, 7.6kDa	Uncharacterized protein [Source:UniProtKB/TrEMBL;Acc:E1BSY6]
ENSGALG00000006842	419303	ACOT8	ACOT8	0.632496	0.000240959	acyl-CoA thioesterase 8	Uncharacterized protein [Source:UniProtKB/TrEMBL;Acc:E1BVK8]
ENSGALG00000006851	422264		LOC422264	1.62908	0.0430116	protocadherin-11 X-linked-like
ENSGALG00000006853	416057	QARS	QARS	0.640899	0.000185511	glutaminyl-tRNA synthetase	glutamine-rich protein 1 [Source:RefSeq peptide;Acc:NP_001012800]
ENSGALG00000006857	422100	SPATA20	SPATA20	0.745702	0.0647312	spermatogenesis associated 20	spermatogenesis associated 20 [Source:HGNC Symbol;Acc:26125]
ENSGALG00000006863	395934	SHC1	SHC1	0.756389	0.01474	SHC (Src homology 2 domain containing) transforming protein 1	SHC (Src homology 2 domain containing) transforming protein 1 [Source:HGNC Symbol;Acc:10840]
ENSGALG00000006865	423814	IDE	IDE	1.51239	0.000620016	insulin-degrading enzyme	insulin-degrading enzyme [Source:HGNC Symbol;Acc:5381]
ENSGALG00000006876	428163	CTSA	CTSA	0.663046	1.46507e-05	cathepsin A	lysosomal protective protein precursor [Source:RefSeq peptide;Acc:NP_001026662]
ENSGALG00000006882	414336	ST8SIA2	ST8SIA2	1.63319	0.00919799	ST8 alpha-N-acetyl-neuraminide alpha-2,8-sialyltransferase 2	alpha-2,8-sialyltransferase 8B precursor [Source:RefSeq peptide;Acc:NP_001001604]
ENSGALG00000006883		ENTHD2		0.541209	1.80837e-05		ENTH domain containing 2 [Source:HGNC Symbol;Acc:26458]
ENSGALG00000006885	396229	HRAS1	HRAS	0.660805	3.28597e-05	v-Ha-ras Harvey rat sarcoma viral oncogene homolog	GTPase HRas [Source:UniProtKB/Swiss-Prot;Acc:P08642]
ENSGALG00000006887	415505	FAM174B	FAM174B	1.60475	0.000318076	family with sequence similarity 174, member B	family with sequence similarity 174, member B [Source:HGNC Symbol;Acc:34339]
ENSGALG00000006894	428164	PLTP	PLTP	0.784964	0.09505	phospholipid transfer protein	phospholipid transfer protein precursor [Source:RefSeq peptide;Acc:NP_001155878]
ENSGALG00000006895	422074	AZI1	AZI1	0.710823	0.000516074	5-azacytidine induced 1	5-azacytidine induced 1 [Source:HGNC Symbol;Acc:29511]
ENSGALG00000006898	416961	EIF4ENIF1	EIF4ENIF1	1.33446	0.0779205	eukaryotic translation initiation factor 4E nuclear import factor 1	Uncharacterized protein [Source:UniProtKB/TrEMBL;Acc:E1BTK8]
ENSGALG00000006899				0.535683	1.03177e-08
ENSGALG00000006900	422075		LOC422075	0.544673	0.0652694	alpha-N-acetylgalactosaminide alpha-2,6-sialyltransferase 2-like	Uncharacterized protein [Source:UniProtKB/TrEMBL;Acc:E1C1N0]
ENSGALG00000006902	396131	ZNF335	ZNF335	0.756005	0.00787055	zinc finger protein 335	zinc finger protein ZFP [Source:RefSeq peptide;Acc:NP_990541]
ENSGALG00000006904	423111	RNH1	RNH1	0.795558	0.033802	ribonuclease/angiogenin inhibitor 1	ribonuclease inhibitor [Source:RefSeq peptide;Acc:NP_001006473]
ENSGALG00000006908	424890	DLG1	DLG1	1.34972	0.0104892	discs, large homolog 1 (Drosophila)	discs, large homolog 1 (Drosophila) [Source:HGNC Symbol;Acc:2900]
ENSGALG00000006921	416962	DRG1	DRG1	0.771567	0.0277448	developmentally regulated GTP binding protein 1	developmentally regulated GTP binding protein 1 [Source:RefSeq peptide;Acc:NP_001027533]
ENSGALG00000006925	416613	CCP110	CCP110	1.50913	0.0108937	centriolar coiled coil protein 110kDa	centriolar coiled coil protein 110kDa [Source:HGNC Symbol;Acc:24342]
ENSGALG00000006928		DALRD3		0.712155	0.0129355		DALR anticodon binding domain containing 3 [Source:HGNC Symbol;Acc:25536]
ENSGALG00000006934	416963	PATZ1	PATZ1	1.41677	0.00293238	POZ (BTB) and AT hook containing zinc finger 1	POZ (BTB) and AT hook containing zinc finger 1 [Source:HGNC Symbol;Acc:13071]
ENSGALG00000006936	416060	WDR6	WDR6	0.611494	1.00593e-05	WD repeat domain 6	WD repeat domain 6 [Source:HGNC Symbol;Acc:12758]
ENSGALG00000006937	100859583	P4HTM	LOC100859583	0.63964	0.00125423	transmembrane prolyl 4-hydroxylase-like	prolyl 4-hydroxylase, transmembrane (endoplasmic reticulum) [Source:HGNC Symbol;Acc:28858]
ENSGALG00000006947	424891	BDH1	BDH1	0.763906	0.0131971	3-hydroxybutyrate dehydrogenase, type 1	D-beta-hydroxybutyrate dehydrogenase, mitochondrial precursor [Source:RefSeq peptide;Acc:NP_001006547]
ENSGALG00000006955	423821	CCNJ	CCNJ	1.53109	0.00606234	cyclin J	cyclin J [Source:HGNC Symbol;Acc:23434]
ENSGALG00000006966				1.57607	0.0173314
ENSGALG00000006974	419308	DDX27	DDX27	0.814719	0.0608717	DEAD (Asp-Glu-Ala-Asp) box polypeptide 27	probable ATP-dependent RNA helicase DDX27 [Source:RefSeq peptide;Acc:NP_001006293]
ENSGALG00000006978	422271	APOOL	APOOL	1.60418	0.0108937	apolipoprotein O-like	apolipoprotein O-like precursor [Source:RefSeq peptide;Acc:NP_001006434]
ENSGALG00000006982	416619	EEF2K	EEF2K	1.62589	0.00319846	eukaryotic elongation factor-2 kinase	Uncharacterized protein [Source:UniProtKB/TrEMBL;Acc:E1C172]
ENSGALG00000007023	100858827	PRKAR2A	LOC100858827	1.70727	7.33832e-06	cAMP-dependent protein kinase type II-alpha regulatory subunit-like	Uncharacterized protein [Source:UniProtKB/TrEMBL;Acc:E1C9H8]
ENSGALG00000007024	419761	REXO2	REXO2	0.703255	0.00170782	REX2, RNA exonuclease 2 homolog (S. cerevisiae)	Uncharacterized protein [Source:UniProtKB/TrEMBL;Acc:F1NGJ1]
ENSGALG00000007027	422081	SGSH	SGSH	0.61486	5.90588e-05	N-sulfoglucosamine sulfohydrolase	Uncharacterized protein [Source:UniProtKB/TrEMBL;Acc:F1NGI6]
ENSGALG00000007036	420462	PITRM1	PITRM1	1.29026	0.0381345	pitrilysin metallopeptidase 1	Uncharacterized protein [Source:UniProtKB/TrEMBL;Acc:E1C9F5]
ENSGALG00000007046	428248	BUD13	BUD13	0.697909	0.00107097	BUD13 homolog (S. cerevisiae)	BUD13 homolog [Source:RefSeq peptide;Acc:NP_001034408]
ENSGALG00000007047	423117	GAL	GAL	1.98352	0.066753	galanin prepropeptide	Galanin [Source:UniProtKB/Swiss-Prot;Acc:P30802]
ENSGALG00000007048	395599	DMN	SYNM	3.50088	9.39652e-05	synemin, intermediate filament protein	synemin [Source:RefSeq peptide;Acc:NP_990140]
ENSGALG00000007058	424897	LSG1	LSG1	0.782847	0.0260085	large subunit GTPase 1 homolog (S. cerevisiae)	large subunit GTPase 1 homolog [Source:RefSeq peptide;Acc:NP_001006549]
ENSGALG00000007075	424898	ATP13A3	ATP13A3	1.79382	4.34518e-07	ATPase type 13A3	Uncharacterized protein [Source:UniProtKB/TrEMBL;Acc:E1C7N6]
ENSGALG00000007077	423118	CPT1A	CPT1A	1.58739	9.19259e-05	carnitine palmitoyltransferase 1A (liver)	carnitine O-palmitoyltransferase 1, liver isoform [Source:RefSeq peptide;Acc:NP_001012916]
ENSGALG00000007078	423826	ENTPD1	ENTPD1	1.57813	0.0247411	ectonucleoside triphosphate diphosphohydrolase 1	ectonucleoside triphosphate diphosphohydrolase 1 [Source:RefSeq peptide;Acc:NP_001012925]
ENSGALG00000007079	417245	PAPPA	PAPPA	0.784445	0.0921297	pregnancy-associated plasma protein A, pappalysin 1	pregnancy-associated plasma protein A, pappalysin 1 [Source:HGNC Symbol;Acc:8602]
ENSGALG00000007097	422273	RPS6KA6	RPS6KA6	1.97559	7.33125e-05	ribosomal protein S6 kinase, 90kDa, polypeptide 6	ribosomal protein S6 kinase, 90kDa, polypeptide 6 [Source:HGNC Symbol;Acc:10435]
ENSGALG00000007101	428256	ZNF259	ZNF259	0.716259	0.00345289	zinc finger protein 259	Uncharacterized protein [Source:UniProtKB/TrEMBL;Acc:Q5ZJF7]
ENSGALG00000007113	396440	TNC	TNC	0.737058	0.0253255	tenascin C	tenascin precursor [Source:RefSeq peptide;Acc:NP_990787]
ENSGALG00000007114	396536	APOA1	APOA1	0.486327	5.66808e-05	apolipoprotein A-I	Apolipoprotein A-I [Source:UniProtKB/Swiss-Prot;Acc:P08250]
ENSGALG00000007124	416973	POP5	POP5	0.497369	5.75107e-08	processing of precursor 5, ribonuclease P/MRP subunit (S. cerevisiae)	Uncharacterized protein [Source:UniProtKB/TrEMBL;Acc:E1C5W3]
ENSGALG00000007125	420468	PARD3	PARD3	0.788211	0.0324429	par-3 partitioning defective 3 homolog (C. elegans)	partitioning defective 3 homolog [Source:RefSeq peptide;Acc:NP_001034369]
ENSGALG00000007126	416337	AFF4	AFF4	1.34269	0.0156253	AF4/FMR2 family, member 4	AF4/FMR2 family, member 4 [Source:HGNC Symbol;Acc:17869]
ENSGALG00000007127	423120	FADS1	FADS1	1.28693	0.0160381	fatty acid desaturase 1	Fatty acid desaturase 1 [Source:UniProtKB/TrEMBL;Acc:E7EDS8]
ENSGALG00000007138	425350	MED28	MED28	0.775943	0.0844789	mediator complex subunit 28	mediator complex subunit 28 [Source:HGNC Symbol;Acc:24628]
ENSGALG00000007142	417694	ABCD2	ABCD2	1.43603	0.00731272	ATP-binding cassette, sub-family D (ALD), member 2	ATP-binding cassette sub-family D member 2 [Source:RefSeq peptide;Acc:NP_001186324]
ENSGALG00000007153	427708	GGA.46920	DYNLL1	0.727722	0.000948752	dynein, light chain, LC8-type 1	Uncharacterized protein [Source:UniProtKB/TrEMBL;Acc:Q5F412]
ENSGALG00000007158	416630	SOCS1	SOCS1	0.284108	0.00953568	suppressor of cytokine signaling 1	suppressor of cytokine signaling 1 [Source:RefSeq peptide;Acc:NP_001131120]
ENSGALG00000007167	416632	CLEC16A	CLEC16A	1.50757	0.0123713	C-type lectin domain family 16, member A	Uncharacterized protein [Source:UniProtKB/TrEMBL;Acc:E1BUK0]
ENSGALG00000007170	415523	SNRPA1	SNRPA1	0.708308	0.000960585	small nuclear ribonucleoprotein polypeptide A'	U2 small nuclear ribonucleoprotein A' [Source:RefSeq peptide;Acc:NP_001005823]
ENSGALG00000007185	416975	COQ5	COQ5	0.798782	0.0975538	coenzyme Q5 homolog, methyltransferase (S. cerevisiae)	2-methoxy-6-polyprenyl-1,4-benzoquinol methylase, mitochondrial precursor [Source:RefSeq peptide;Acc:NP_001006194]
ENSGALG00000007190	417249	ATP6V1G1	ATP6V1G1	0.680796	0.0522278	ATPase, H+ transporting, lysosomal 13kDa, V1 subunit G1	Uncharacterized protein [Source:UniProtKB/TrEMBL;Acc:E1C3C6]
ENSGALG00000007195	416976	GATC	GATC	0.752882	0.0677221	glutamyl-tRNA(Gln) amidotransferase, subunit C homolog (bacterial)	Uncharacterized protein [Source:UniProtKB/TrEMBL;Acc:F1NBA1]
ENSGALG00000007197	422090		LOC422090	0.606674	0.0396526	uncharacterized LOC422090	uncharacterized protein LOC422090 [Source:RefSeq peptide;Acc:NP_001006423]
ENSGALG00000007203	423123	RAB3IL1	RAB3IL1	1.39005	0.017191	RAB3A interacting protein (rabin3)-like 1	guanine nucleotide exchange factor for Rab-3A [Source:RefSeq peptide;Acc:NP_001186568]
ENSGALG00000007205	416978	COX6A1	COX6A1	0.552357	2.1881e-10	cytochrome c oxidase subunit VIa polypeptide 1	Cytochrome c oxidase subunit 6A, mitochondrial [Source:UniProtKB/TrEMBL;Acc:E1C3B2]
ENSGALG00000007215	420472	KIF5B	KIF5B	1.28859	0.0245964	kinesin family member 5B	Uncharacterized protein [Source:UniProtKB/TrEMBL;Acc:E1C3A1]
ENSGALG00000007220	395970	FTH	FTH1	0.665279	7.71356e-06	ferritin, heavy polypeptide 1	Ferritin heavy chain [Source:UniProtKB/Swiss-Prot;Acc:P08267]
ENSGALG00000007237	769169	ALYREF	THOC4	0.529931	2.02157e-12	THO complex 4	Aly/REF export factor [Source:HGNC Symbol;Acc:19071]
ENSGALG00000007241	416634	NUBP1	NUBP1	0.713077	0.00559549	nucleotide binding protein 1	nucleotide binding protein 1 (MinD homolog, E. coli) [Source:RefSeq peptide;Acc:NP_001185570]
ENSGALG00000007242	422287	SLITRK4	SLITRK4	1.61733	0.0359498	SLIT and NTRK-like family, member 4	Uncharacterized protein [Source:UniProtKB/TrEMBL;Acc:E1C125]
ENSGALG00000007244	416981	SIRT4	SIRT4	0.645158	0.0832325	sirtuin 4	Uncharacterized protein [Source:UniProtKB/TrEMBL;Acc:F1NB70]
ENSGALG00000007246	419307	ELMO2	ELMO2	0.82416	0.095816	engulfment and cell motility 2	Uncharacterized protein [Source:UniProtKB/TrEMBL;Acc:E1BSX1]
ENSGALG00000007250	395298	SNRPB	SNRPB	0.636169	2.51106e-06	small nuclear ribonucleoprotein polypeptides B and B1	Small nuclear ribonucleoprotein-associated protein B' [Source:UniProtKB/Swiss-Prot;Acc:Q9PV94]
ENSGALG00000007254	420473	ARHGAP12	ARHGAP12	1.30555	0.0631819	Rho GTPase activating protein 12	Uncharacterized protein [Source:UniProtKB/TrEMBL;Acc:F1NB60]
ENSGALG00000007262	415526	SPG21	SPG21	1.32657	0.0822419	spastic paraplegia 21 (autosomal recessive, Mast syndrome)	spastic paraplegia 21, maspardin (autosomal recessive, Mast syndrome) isoform 2 [Source:RefSeq peptide;Acc:NP_001185533]
ENSGALG00000007267	425359	MVD	MVD	0.531943	8.12256e-05	mevalonate (diphospho) decarboxylase	Uncharacterized protein [Source:UniProtKB/TrEMBL;Acc:F1NAY8]
ENSGALG00000007269	422289	GABRA3	GABRA3	1.4117	0.00235863	gamma-aminobutyric acid (GABA) A receptor, alpha 3	Uncharacterized protein [Source:UniProtKB/TrEMBL;Acc:F1NAX6]
ENSGALG00000007286	422093	PCYT2	PCYT2	0.735803	0.0443055	phosphate cytidylyltransferase 2, ethanolamine	NAD-dependent deacetylase sirtuin-7 [Source:RefSeq peptide;Acc:NP_001026277]
ENSGALG00000007291		C16orf72		1.28165	0.0398947		chromosome 16 open reading frame 72 [Source:HGNC Symbol;Acc:30103]
ENSGALG00000007298	419768	BACE1	BACE1	1.69938	0.00427309	beta-site APP-cleaving enzyme 1	beta-site APP-cleaving enzyme 1 [Source:HGNC Symbol;Acc:933]
ENSGALG00000007300	769203	PYCR2	PYCR2	0.595694	8.24182e-07	pyrroline-5-carboxylate reductase family, member 2	Uncharacterized protein [Source:UniProtKB/TrEMBL;Acc:F1N914]
ENSGALG00000007303	414143	LEPREL1	LEPREL1	0.696965	0.0699701	leprecan-like 1	prolyl 3-hydroxylase 2 precursor [Source:RefSeq peptide;Acc:NP_001001530]
ENSGALG00000007337	429148	LPP	LPP	0.66307	0.00924675	LIM domain containing preferred translocation partner in lipoma	Lipoma-preferred partner homolog [Source:UniProtKB/Swiss-Prot;Acc:Q5F464]
ENSGALG00000007341	428854	MED19	MED19	0.626975	0.000151029	mediator complex subunit 19	Uncharacterized protein [Source:UniProtKB/TrEMBL;Acc:F1NC09]
ENSGALG00000007346	420476	KIAA1462	KIAA1462	1.32195	0.0099841	KIAA1462	Uncharacterized protein [Source:UniProtKB/TrEMBL;Acc:F1NBX5]
ENSGALG00000007350	428853	TXNDC14	TMX2	0.690109	0.000387901	thioredoxin-related transmembrane protein 2	Uncharacterized protein [Source:UniProtKB/TrEMBL;Acc:E1C8J7]
ENSGALG00000007352	422095	SPAG9	SPAG9	1.49382	7.71376e-05	sperm associated antigen 9	sperm associated antigen 9 [Source:HGNC Symbol;Acc:14524]
ENSGALG00000007361	396279	SST	SST	0.522788	1.03513e-06	somatostatin	Somatostatin Somatostatin-28 Somatostatin-14 [Source:UniProtKB/Swiss-Prot;Acc:P33094]
ENSGALG00000007366	416645	RBFOX1	RBFOX1	0.59819	0.00015943	RNA binding protein, fox-1 homolog (C. elegans) 1	RNA binding protein, fox-1 homolog (C. elegans) 1 [Source:HGNC Symbol;Acc:18222]
ENSGALG00000007378		FAM162A		0.7154	0.00794341		family with sequence similarity 162, member A [Source:HGNC Symbol;Acc:17865]
ENSGALG00000007379	428414	WAC	WAC	1.29761	0.0307232	WW domain containing adaptor with coiled-coil	WW domain containing adaptor with coiled-coil [Source:HGNC Symbol;Acc:17327]
ENSGALG00000007382	771849	CDA	CDA	0.608041	0.00622812	cytidine deaminase	cytidine deaminase [Source:RefSeq peptide;Acc:NP_001139516]
ENSGALG00000007383	416988	HSPB8	HSPB8	0.602893	0.00832549	heat shock 22kDa protein 8	Uncharacterized protein [Source:UniProtKB/TrEMBL;Acc:E1C6V0]
ENSGALG00000007387		GTF3C1		0.819229	0.0864305		general transcription factor IIIC, polypeptide 1, alpha 220kDa [Source:HGNC Symbol;Acc:4664]
ENSGALG00000007389	428678	ANKRD40	ANKRD40	0.685829	0.0117766	ankyrin repeat domain 40	ankyrin repeat domain-containing protein 40 [Source:RefSeq peptide;Acc:NP_001026702]
ENSGALG00000007403	416990	PEBP1	PEBP1	0.678769	3.48809e-05	phosphatidylethanolamine binding protein 1	phosphatidylethanolamine-binding protein 1 [Source:RefSeq peptide;Acc:NP_001185571]
ENSGALG00000007410		IGDCC4		1.40558	0.00229186		immunoglobulin superfamily, DCC subclass, member 4 [Source:HGNC Symbol;Acc:13770]
ENSGALG00000007412	419779	MPZL2	MPZL2	0.724126	0.0817305	myelin protein zero-like 2	myelin protein zero-like 2 precursor [Source:RefSeq peptide;Acc:NP_001239213]
ENSGALG00000007418	396518	CD3D	CD3D	0.412244	0.0450051	CD3d molecule, delta (CD3-TCR complex)	T-cell surface glycoprotein CD3 delta chain precursor [Source:RefSeq peptide;Acc:NP_990843]
ENSGALG00000007424	423829	CUTC	CUTC	0.735456	0.00518763	cutC copper transporter homolog (E. coli)	copper homeostasis protein cutC homolog [Source:RefSeq peptide;Acc:NP_001006503]
ENSGALG00000007437	427512	DPP8	DPP8	1.31921	0.0392933	dipeptidyl-peptidase 8	Uncharacterized protein [Source:UniProtKB/TrEMBL;Acc:F1NMX9]
ENSGALG00000007438	419780	IFT46	IFT46	0.781668	0.0832325	intraflagellar transport 46 homolog (Chlamydomonas)	Uncharacterized protein [Source:UniProtKB/TrEMBL;Acc:F1NMX8]
ENSGALG00000007463	100858044	HBAD	LOC100858044	0.409055	0.034622	hemoglobin subunit alpha-D-like	Hemoglobin subunit alpha-D [Source:UniProtKB/Swiss-Prot;Acc:P02001]
ENSGALG00000007465	423830	COX15	COX15	0.664959	0.0187147	COX15 homolog, cytochrome c oxidase assembly protein (yeast)	COX15 homolog, cytochrome c oxidase assembly protein [Source:RefSeq peptide;Acc:NP_001107598]
ENSGALG00000007470		POLR1D		0.684578	0.00974345		Uncharacterized protein [Source:UniProtKB/TrEMBL;Acc:E1C277]
ENSGALG00000007471				2.02494	0.0351198
ENSGALG00000007473	426121	MRPL28	MRPL28	0.658873	0.0815929	mitochondrial ribosomal protein L28	39S ribosomal protein L28, mitochondrial [Source:RefSeq peptide;Acc:NP_001026530]
ENSGALG00000007473	100858238	MRPL28	LOC100858238			39S ribosomal protein L28, mitochondrial-like	39S ribosomal protein L28, mitochondrial [Source:RefSeq peptide;Acc:NP_001026530]
ENSGALG00000007473	100858251	MRPL28	LOC100858251			39S ribosomal protein L28, mitochondrial-like	39S ribosomal protein L28, mitochondrial [Source:RefSeq peptide;Acc:NP_001026530]
ENSGALG00000007473	100859438	MRPL28	LOC100859438			39S ribosomal protein L28, mitochondrial-like	39S ribosomal protein L28, mitochondrial [Source:RefSeq peptide;Acc:NP_001026530]
ENSGALG00000007477	419312	TH1L	TH1L	1.27501	0.0497058	TH1-like (Drosophila)	TH1-like [Source:RefSeq peptide;Acc:NP_001006294]
ENSGALG00000007479	423832	SLC25A28	SLC25A28	0.605364	1.12993e-06	solute carrier family 25, member 28	Uncharacterized protein [Source:UniProtKB/TrEMBL;Acc:F1NGA8]
ENSGALG00000007481	415539	PTPLAD1	PTPLAD1	1.35013	0.0093622	protein tyrosine phosphatase-like A domain containing 1	Very-long-chain (3R)-3-hydroxyacyl-[acyl-carrier protein] dehydratase [Source:UniProtKB/Swiss-Prot;Acc:Q5ZM57]
ENSGALG00000007484	396261	GOT1	GOT1	0.67335	4.90108e-05	glutamic-oxaloacetic transaminase 1, soluble (aspartate aminotransferase 1)	aspartate aminotransferase, cytoplasmic [Source:RefSeq peptide;Acc:NP_990652]
ENSGALG00000007485	396191	TFRC	TFRC	1.61494	0.0430116	transferrin receptor (p90, CD71)	transferrin receptor protein 1 [Source:RefSeq peptide;Acc:NP_990587]
ENSGALG00000007490	416992	DDX54	DDX54	0.751308	0.0187147	DEAD (Asp-Glu-Ala-Asp) box polypeptide 54	DEAD (Asp-Glu-Ala-Asp) box polypeptide 54 [Source:HGNC Symbol;Acc:20084]
ENSGALG00000007500	415541	DENND4A	DENND4A	1.8909	0.000271258	DENN/MADD domain containing 4A	Uncharacterized protein [Source:UniProtKB/TrEMBL;Acc:F1NM82]
ENSGALG00000007501	428856	P2RX3	P2RX3	0.637273	0.0111727	purinergic receptor P2X, ligand-gated ion channel, 3	purinergic receptor P2X, ligand-gated ion channel, 3 [Source:HGNC Symbol;Acc:8534]
ENSGALG00000007509	419313		GNAS	0.760355	0.0684716	GNAS complex locus
ENSGALG00000007510	422303		CETN2	0.712664	0.0359259	centrin, EF-hand protein, 2
ENSGALG00000007512	100858829	MORC2	MORC2	0.747696	0.00817349	MORC family CW-type zinc finger 2	MORC family CW-type zinc finger 2 [Source:HGNC Symbol;Acc:23573]
ENSGALG00000007515	423838	SFRP5	SFRP5	0.451204	0.0326177	secreted frizzled-related protein 5	Uncharacterized protein [Source:UniProtKB/TrEMBL;Acc:F1NM64]
ENSGALG00000007520	396509	SSRP1	SSRP1	0.748262	0.00318494	structure specific recognition protein 1	FACT complex subunit SSRP1 [Source:RefSeq peptide;Acc:NP_001005796]
ENSGALG00000007525	100858274		LOC100858274	0.708632	0.0786282	inner centromere protein-like	Uncharacterized protein [Source:UniProtKB/TrEMBL;Acc:F1NBT8]
ENSGALG00000007531	423839	ZFYVE27	ZFYVE27	0.742348	0.0457572	zinc finger, FYVE domain containing 27	protrudin [Source:RefSeq peptide;Acc:NP_001034393]
ENSGALG00000007534	416654	gga-mir-1564	LUC7L	0.824464	0.0979305	LUC7-like (S. cerevisiae)	gga-mir-1564 [Source:miRBase;Acc:MI0007289]
ENSGALG00000007550	423141	TPCN2	TPCN2	1.29311	0.0520071	two pore segment channel 2	two pore segment channel 2 [Source:HGNC Symbol;Acc:20820]
ENSGALG00000007554	419318	RAB22A	RAB22A	2.23559	4.42286e-05	RAB22A, member RAS oncogene family	ras-related protein Rab-22A [Source:RefSeq peptide;Acc:NP_001026038]
ENSGALG00000007557	424920	KIAA0226	KIAA0226	0.680261	0.00272364	KIAA0226	Uncharacterized protein [Source:UniProtKB/TrEMBL;Acc:F1NS82]
ENSGALG00000007572	423842	MMS19	MMS19	0.755484	0.0149988	MMS19 nucleotide excision repair homolog (S. cerevisiae)	MMS19 nucleotide excision repair homolog (S. cerevisiae) [Source:HGNC Symbol;Acc:13824]
ENSGALG00000007575		PPP4R1L		1.59861	0.00403854		protein phosphatase 4, regulatory subunit 1-like [Source:HGNC Symbol;Acc:15755]
ENSGALG00000007585	429566	NIT1	LOC429566	0.639039	0.0279199	nitrilase homolog 1-like	nitrilase 1 [Source:HGNC Symbol;Acc:7828]
ENSGALG00000007591	416658	C7orf26	C14H7orf26	0.758343	0.048402	chromosome 14 open reading frame, human C7orf26	chromosome 7 open reading frame 26 [Source:HGNC Symbol;Acc:21702]
ENSGALG00000007593	416352	JAKMIP2	JAKMIP2	1.34729	0.020302	janus kinase and microtubule interacting protein 2	janus kinase and microtubule interacting protein 2 [Source:HGNC Symbol;Acc:29067]
ENSGALG00000007594	422313	ASB12	ASB12	0.613856	0.00393356	ankyrin repeat and SOCS box containing 12	Uncharacterized protein [Source:UniProtKB/TrEMBL;Acc:E1BZS4]
ENSGALG00000007595	424922	LRCH3	LRCH3	1.76175	0.00104462	leucine-rich repeats and calponin homology (CH) domain containing 3	leucine-rich repeats and calponin homology (CH) domain containing 3 [Source:HGNC Symbol;Acc:28637]
ENSGALG00000007599		AMER1		1.5875	0.00265832		APC membrane recruitment protein 1 [Source:HGNC Symbol;Acc:26837]
ENSGALG00000007603	423845	RRP12	RRP12	0.807406	0.0516414	ribosomal RNA processing 12 homolog (S. cerevisiae)	RRP12-like protein [Source:RefSeq peptide;Acc:NP_001012926]
ENSGALG00000007606	428969	PGAM1	PGAM1	0.730222	0.00110683	phosphoglycerate mutase 1 (brain)	Phosphoglycerate mutase 1 [Source:UniProtKB/Swiss-Prot;Acc:Q5ZLN1]
ENSGALG00000007611	424924	RPL35A	RPL35A	0.582491	2.08213e-05	ribosomal protein L35a	ribosomal protein L35a [Source:HGNC Symbol;Acc:10345]
ENSGALG00000007617		ANO1		0.605018	0.00880206		anoctamin 1, calcium activated chloride channel [Source:HGNC Symbol;Acc:21625]
ENSGALG00000007619	416661	FAM100A	UBALD1	0.572364	2.45258e-06	UBA-like domain containing 1	Uncharacterized protein [Source:UniProtKB/TrEMBL;Acc:F1NKR2]
ENSGALG00000007625	423146	FADD	FADD	1.66666	0.0175095	Fas (TNFRSF6)-associated via death domain	Uncharacterized protein [Source:UniProtKB/TrEMBL;Acc:F1NKQ7]
ENSGALG00000007645	423849		LOC423849	0.561846	0.0143166	prominin 1-like	Uncharacterized protein [Source:UniProtKB/TrEMBL;Acc:E1BTU7]
ENSGALG00000007647		MYO3A		0.732236	0.0187145		myosin IIIA [Source:HGNC Symbol;Acc:7601]
ENSGALG00000007650	422108	SLC9A3R1	SLC9A3R1	0.745224	0.00632205	solute carrier family 9 (sodium/hydrogen exchanger), member 3 regulator 1	Na(+)/H(+) exchange regulatory cofactor NHE-RF1 [Source:RefSeq peptide;Acc:NP_001006424]
ENSGALG00000007669	373931	EGR1	EGR1	1.85381	0.0282064	early growth response 1	Early growth response protein 1 [Source:UniProtKB/Swiss-Prot;Acc:O73691]
ENSGALG00000007686	416666	TRAP1	TRAP1	0.817288	0.0648037	TNF receptor-associated protein 1	TNF receptor-associated protein 1 [Source:RefSeq peptide;Acc:NP_001006175]
ENSGALG00000007691	424929	ARMC9	ARMC9	1.55992	0.0146377	armadillo repeat containing 9	Uncharacterized protein [Source:UniProtKB/TrEMBL;Acc:E1C5K4]
ENSGALG00000007697	423851	MGEA5	MGEA5	1.29733	0.0143266	meningioma expressed antigen 5 (hyaluronidase)	bifunctional protein NCOAT [Source:RefSeq peptide;Acc:NP_001034394]
ENSGALG00000007699	770722	RPS25	RPS25	0.594827	4.88979e-08	ribosomal protein S25	ribosomal protein S25 [Source:HGNC Symbol;Acc:10413]
ENSGALG00000007700	396455	CTTN	CTTN	1.27983	0.0292791	cortactin	src substrate protein p85 precursor [Source:RefSeq peptide;Acc:NP_990799]
ENSGALG00000007704	770430	NPM3	NPM3	0.581131	2.14651e-09	nucleophosmin/nucleoplasmin 3	nucleophosmin/nucleoplasmin 3 [Source:HGNC Symbol;Acc:7931]
ENSGALG00000007706	396313	FGF8	FGF8	0.645045	0.0035354	fibroblast growth factor 8 (androgen-induced)	fibroblast growth factor 8 precursor [Source:RefSeq peptide;Acc:NP_001012785]
ENSGALG00000007707	419788	TRAPPC4	TRAPPC4	0.712547	0.00469445	trafficking protein particle complex 4	trafficking protein particle complex subunit 4 [Source:RefSeq peptide;Acc:NP_001006320]
ENSGALG00000007711	415551	RPL4	RPL4	0.690831	4.90912e-05	ribosomal protein L4	60S ribosomal protein L4 [Source:RefSeq peptide;Acc:NP_001007480]
ENSGALG00000007728	770734	PRODH	PRODH	0.536905	0.000100192	proline dehydrogenase (oxidase) 1	Uncharacterized protein [Source:UniProtKB/TrEMBL;Acc:F1NRZ9]
ENSGALG00000007731	423852	DPCD	DPCD	0.621614	6.13177e-05	deleted in primary ciliary dyskinesia homolog (mouse)	Uncharacterized protein [Source:UniProtKB/TrEMBL;Acc:E1C3U1]
ENSGALG00000007737	416657	ECI1	ECI1	0.654855	6.10857e-05	enoyl-CoA delta isomerase 1	enoyl-CoA delta isomerase 1 [Source:HGNC Symbol;Acc:2703]
ENSGALG00000007742	424932	PDE6D	PDE6D	0.722416	0.0147191	phosphodiesterase 6D, cGMP-specific, rod, delta	phosphodiesterase 6D, cGMP-specific, rod, delta [Source:HGNC Symbol;Acc:8788]
ENSGALG00000007748	428716	SLC16A2	SLC16A2	1.63338	0.000216942	solute carrier family 16, member 2 (monocarboxylic acid transporter 8)	Uncharacterized protein [Source:UniProtKB/TrEMBL;Acc:E1C3S1]
ENSGALG00000007762	416667	CREBBP	CREBBP	1.40635	0.0674117	CREB binding protein	Uncharacterized protein [Source:UniProtKB/TrEMBL;Acc:F1NGB5]
ENSGALG00000007777	429005	SLC39A10	SLC39A10	1.88555	6.9751e-07	solute carrier family 39 (zinc transporter), member 10	Uncharacterized protein [Source:UniProtKB/TrEMBL;Acc:F1NP59]
ENSGALG00000007778	770808	PES1	PES1	0.760215	0.00629182	pescadillo homolog 1, containing BRCT domain (zebrafish)	pescadillo ribosomal biogenesis factor 1 [Source:HGNC Symbol;Acc:8848]
ENSGALG00000007779	395339	ADCY9	ADCY9	1.35849	0.0208227	adenylate cyclase 9	adenylate cyclase type 9 [Source:RefSeq peptide;Acc:NP_989961]
ENSGALG00000007788	422326	ABCB7	ABCB7	1.35943	0.0597808	ATP-binding cassette, sub-family B (MDR/TAP), member 7	Uncharacterized protein [Source:UniProtKB/TrEMBL;Acc:E1C0W9]
ENSGALG00000007799	419340	ZNF217	ZNF217	1.22549	0.0675632	zinc finger protein 217	zinc finger protein 217 [Source:HGNC Symbol;Acc:13009]
ENSGALG00000007800	422329	ZDHHC15	ZDHHC15	2.90769	0.00314297	zinc finger, DHHC-type containing 15	zinc finger, DHHC-type containing 15 [Source:HGNC Symbol;Acc:20342]
ENSGALG00000007801	416670	CORO7	CORO7	0.660113	0.00254883	coronin 7	coronin-7 [Source:RefSeq peptide;Acc:NP_001006176]
ENSGALG00000007804	416097	GXYLT2	GXYLT2	1.75932	8.70593e-05	glucoside xylosyltransferase 2	Uncharacterized protein [Source:UniProtKB/TrEMBL;Acc:F1NNI4]
ENSGALG00000007822	422114	ICT1	ICT1	0.623501	0.00186434	immature colon carcinoma transcript 1	Uncharacterized protein [Source:UniProtKB/TrEMBL;Acc:F1NND9]
ENSGALG00000007835	421198	PUS10	PUS10	1.3746	0.0304877	pseudouridylate synthase 10	putative tRNA pseudouridine synthase Pus10 [Source:RefSeq peptide;Acc:NP_001186378]
ENSGALG00000007840				0.674275	0.0229421
ENSGALG00000007855				1.73386	0.0243917		Uncharacterized protein [Source:UniProtKB/TrEMBL;Acc:F1NL94]
ENSGALG00000007860	415831	KLHDC4	KLHDC4	0.791941	0.0356056	kelch domain containing 4	kelch domain-containing protein 4 [Source:RefSeq peptide;Acc:NP_001025749]
ENSGALG00000007863	771947		LOC771947	0.639044	0.00296729	cytochrome c oxidase subunit 7B, mitochondrial-like
ENSGALG00000007868	419792	BCDO2	BCO2	1.72861	0.0393806	beta-carotene oxygenase 2	Uncharacterized protein [Source:UniProtKB/TrEMBL;Acc:E1C8E0]
ENSGALG00000007877	420504	PIP4K2A	PIP4K2A	1.28527	0.097651	phosphatidylinositol-5-phosphate 4-kinase, type II, alpha	Phosphatidylinositol 5-phosphate 4-kinase type-2 alpha [Source:UniProtKB/Swiss-Prot;Acc:Q5F356]
ENSGALG00000007878	419793	SDHD	SDHD	0.696937	0.000486803	succinate dehydrogenase complex, subunit D, integral membrane protein	succinate dehydrogenase [Source:RefSeq peptide;Acc:NP_001006321]
ENSGALG00000007887		AAGAB		1.39635	0.0304877		Uncharacterized protein [Source:UniProtKB/TrEMBL;Acc:E1C7X1]
ENSGALG00000007891	417009	RNF215	RNF215	0.747381	0.0289322	ring finger protein 215	ring finger protein 215 [Source:HGNC Symbol;Acc:33434]
ENSGALG00000007900		COMMD3		0.629327	0.00027715		COMM domain containing 3 [Source:HGNC Symbol;Acc:23332]
ENSGALG00000007902		ATP7A		2.124	2.63941e-06		Uncharacterized protein [Source:UniProtKB/TrEMBL;Acc:F1NJ24]
ENSGALG00000007903	423161	COMMD9	COMMD9	0.755085	0.0351378	COMM domain containing 9	Uncharacterized protein [Source:UniProtKB/TrEMBL;Acc:E1C6N6]
ENSGALG00000007907		CCDC157		0.667001	0.0223185		Uncharacterized protein [Source:UniProtKB/TrEMBL;Acc:F1NJ21]
ENSGALG00000007911	416102	CHL1	CHL1	1.6769	0.000171025	cell adhesion molecule with homology to L1CAM (close homolog of L1)	cell adhesion molecule L1-like [Source:HGNC Symbol;Acc:1939]
ENSGALG00000007919	424941	EIF4E2	EIF4E2	0.747321	0.00940598	eukaryotic translation initiation factor 4E family member 2	eukaryotic translation initiation factor 4E family member 2 [Source:HGNC Symbol;Acc:3293]
ENSGALG00000007920	423162	PRR5L	PRR5L	2.19094	0.0012548	proline rich 5 like	Uncharacterized protein [Source:UniProtKB/TrEMBL;Acc:E1C6K7]
ENSGALG00000007926	422115	ATP5H	ATP5H	0.683112	0.000155055	ATP synthase, H+ transporting, mitochondrial Fo complex, subunit d	Uncharacterized protein [Source:UniProtKB/TrEMBL;Acc:E1C658]
ENSGALG00000007929	419798	DIXDC1	DIXDC1	1.63965	0.000738609	DIX domain containing 1	Uncharacterized protein [Source:UniProtKB/TrEMBL;Acc:E1C642]
ENSGALG00000007932	423163	TRAF6	TRAF6	1.76114	0.0131073	TNF receptor-associated factor 6	Uncharacterized protein [Source:UniProtKB/TrEMBL;Acc:E1C626]
ENSGALG00000007952	422336	AMOT	AMOT	1.4192	0.00189644	angiomotin	Uncharacterized protein [Source:UniProtKB/TrEMBL;Acc:E1C5Z2]
ENSGALG00000007963	419346	NFATC2	NFATC2	2.8149	0.0650241	nuclear factor of activated T-cells, cytoplasmic, calcineurin-dependent 2	Uncharacterized protein [Source:UniProtKB/TrEMBL;Acc:E1C473]
ENSGALG00000007970	427514	PIAS1	PIAS1	1.43392	0.049279	protein inhibitor of activated STAT, 1	E3 SUMO-protein ligase PIAS1 [Source:RefSeq peptide;Acc:NP_001026627]
ENSGALG00000007971	770125	SUMO2	SUMO2	0.681857	0.000330828	SMT3 suppressor of mif two 3 homolog 2 (S. cerevisiae)	Small ubiquitin-related modifier 2 [Source:UniProtKB/Swiss-Prot;Acc:Q5ZJM9]
ENSGALG00000007974	422120	NUP85	NUP85	0.754791	0.00561751	nucleoporin 85kDa	nuclear pore complex protein Nup85 [Source:RefSeq peptide;Acc:NP_001006426]
ENSGALG00000007979	427515	CALML4	CALML4	0.51724	0.000161609	calmodulin-like 4	Uncharacterized protein [Source:UniProtKB/TrEMBL;Acc:F1NRU7]
ENSGALG00000007994	419352	PARD6B	PARD6B	2.20475	0.0338961	par-6 partitioning defective 6 homolog beta (C. elegans)	partitioning defective 6 homolog beta [Source:RefSeq peptide;Acc:NP_001038106]
ENSGALG00000007996	424055	ANKRD44	ANKRD44	1.72526	0.00510262	ankyrin repeat domain 44	Serine/threonine-protein phosphatase 6 regulatory ankyrin repeat subunit B [Source:UniProtKB/Swiss-Prot;Acc:Q5F478]
ENSGALG00000007999	422122	MRPS7	MRPS7	0.798087	0.0768819	mitochondrial ribosomal protein S7	28S ribosomal protein S7, mitochondrial [Source:UniProtKB/Swiss-Prot;Acc:Q5ZMU0]
ENSGALG00000008000		EXT2		2.01904	4.01248e-05		exostosin glycosyltransferase 2 [Source:HGNC Symbol;Acc:3513]
ENSGALG00000008003	416679	ZC3HC1	ZC3HC1	0.692824	0.0071467	zinc finger, C3HC-type containing 1	nuclear-interacting partner of ALK [Source:RefSeq peptide;Acc:NP_001186366]
ENSGALG00000008010	395688	PTPN1	PTPN1	1.8073	0.000264734	protein tyrosine phosphatase, non-receptor type 1	Tyrosine-protein phosphatase non-receptor type 1 [Source:UniProtKB/Swiss-Prot;Acc:O13016]
ENSGALG00000008011	422123	SLC25A19	SLC25A19	2.11835	0.0233406	solute carrier family 25 (mitochondrial thiamine pyrophosphate carrier), member 19	Uncharacterized protein [Source:UniProtKB/TrEMBL;Acc:E1C309]
ENSGALG00000008016	386572	GRB2	GRB2	1.551	0.0012548	growth factor receptor-bound protein 2	growth factor receptor-bound protein 2 [Source:RefSeq peptide;Acc:NP_989742]
ENSGALG00000008023	422124	KIAA0195	KIAA0195	1.65611	0.00653514	KIAA0195	KIAA0195 [Source:HGNC Symbol;Acc:28983]
ENSGALG00000008036	416681	TMEM209	TMEM209	1.23693	0.095347	transmembrane protein 209	Uncharacterized protein [Source:UniProtKB/TrEMBL;Acc:F1N9C5]
ENSGALG00000008051	417015	MTMR3	MTMR3	1.41923	0.00622812	myotubularin related protein 3	myotubularin related protein 3 [Source:HGNC Symbol;Acc:7451]
ENSGALG00000008056	419358	B4GALT5	B4GALT5	1.84267	0.0180108	UDP-Gal:betaGlcNAc beta 1,4- galactosyltransferase, polypeptide 5	Uncharacterized protein [Source:UniProtKB/TrEMBL;Acc:E1C298]
ENSGALG00000008057	422127	LLGL2	LLGL2	1.67362	4.36524e-05	lethal giant larvae homolog 2 (Drosophila)	lethal giant larvae homolog 2 (Drosophila) [Source:HGNC Symbol;Acc:6629]
ENSGALG00000008058	422342	PAK3	PAK3	1.73431	0.000355599	p21 protein (Cdc42/Rac)-activated kinase 3	Uncharacterized protein [Source:UniProtKB/TrEMBL;Acc:F1N8W8]
ENSGALG00000008061	423176	ASTL	ASTL	0.745957	0.0530771	astacin-like metallo-endopeptidase (M12 family)	Astacin-like metalloendopeptidase [Source:UniProtKB/Swiss-Prot;Acc:P0DJJ2]
ENSGALG00000008066	770937	UQCR10	UQCR10	0.513791	1.57848e-11	ubiquinol-cytochrome c reductase, complex III subunit X	ubiquinol-cytochrome c reductase, complex III subunit X [Source:HGNC Symbol;Acc:30863]
ENSGALG00000008076	422344	TMEM164	TMEM164	1.84473	2.85975e-05	transmembrane protein 164	transmembrane protein 164 [Source:RefSeq peptide;Acc:NP_001012904]
ENSGALG00000008081	417706	PIK3CG	PIK3CG	1.73686	0.0504235	phosphoinositide-3-kinase, catalytic, gamma polypeptide	phosphatidylinositol-4,5-bisphosphate 3-kinase catalytic subunit gamma isoform [Source:RefSeq peptide;Acc:NP_001186467]
ENSGALG00000008082	417019	THOC5	THOC5	0.802049	0.0433459	THO complex 5	THO complex subunit 5 homolog [Source:UniProtKB/Swiss-Prot;Acc:Q5ZJK1]
ENSGALG00000008084	423179	NDUFS3	NDUFS3	0.722494	0.00248566	NADH dehydrogenase (ubiquinone) Fe-S protein 3, 30kDa (NADH-coenzyme Q reductase)	NADH dehydrogenase [Source:RefSeq peptide;Acc:NP_001139804]
ENSGALG00000008088	422345	ACSL4	ACSL4	1.39525	0.0255007	acyl-CoA synthetase long-chain family member 4	Uncharacterized protein [Source:UniProtKB/TrEMBL;Acc:F1ND19]
ENSGALG00000008091	423181	PTPMT1	PTPMT1	0.692056	0.0125907	protein tyrosine phosphatase, mitochondrial 1	protein tyrosine phosphatase, mitochondrial 1 [Source:HGNC Symbol;Acc:26965]
ENSGALG00000008097	373923	CELF1	CELF1	1.37759	0.0299954	CUGBP, Elav-like family member 1	CUGBP Elav-like family member 1 [Source:RefSeq peptide;Acc:NP_001012539]
ENSGALG00000008098	417707	PBEF1	NAMPT	1.48045	0.00441745	nicotinamide phosphoribosyltransferase	nicotinamide phosphoribosyltransferase [Source:RefSeq peptide;Acc:NP_001025899]
ENSGALG00000008107	422347	IRS4	LOC422347	1.81085	0.000229456	insulin receptor substrate 2-B-like	insulin receptor substrate 4 [Source:HGNC Symbol;Acc:6128]
ENSGALG00000008108	423182	PSMC3	PSMC3	0.746212	0.0033945	proteasome (prosome, macropain) 26S subunit, ATPase, 3	26S protease regulatory subunit 6A [Source:RefSeq peptide;Acc:NP_001026361]
ENSGALG00000008114	423866	SFXN2	SFXN2	0.577341	7.7227e-07	sideroflexin 2	Uncharacterized protein [Source:UniProtKB/TrEMBL;Acc:F1NDD1]
ENSGALG00000008121	425056	CYP17A1	CYP17A1	1.93409	0.0522278	cytochrome P450, family 17, subfamily A, polypeptide 1	steroid 17-alpha-hydroxylase/17,20 lyase precursor [Source:RefSeq peptide;Acc:NP_001001901]
ENSGALG00000008122	423183	SLC39A13	SLC39A13	1.26183	0.0979206	solute carrier family 39 (zinc transporter), member 13	Zinc transporter ZIP13 [Source:UniProtKB/Swiss-Prot;Acc:Q5ZI20]
ENSGALG00000008124	423869	C10ORF32	C6H10orf32	0.714114	0.00756164	chromosome 6 open reading frame, human C10orf32	Uncharacterized protein [Source:UniProtKB/TrEMBL;Acc:F1NCP6]
ENSGALG00000008125	395796	RPS27A	RPS27A	0.620902	0.000539949	ribosomal protein S27a	Ubiquitin-40S ribosomal protein S27a Ubiquitin 40S ribosomal protein S27a [Source:UniProtKB/Swiss-Prot;Acc:P79781]
ENSGALG00000008133	423870	AS3MT	AS3MT	0.634034	0.00624194	arsenic (+3 oxidation state) methyltransferase	Uncharacterized protein [Source:UniProtKB/TrEMBL;Acc:F1NCJ8]
ENSGALG00000008143	415569	UACA	UACA	1.36774	0.00351412	uveal autoantigen with coiled-coil domains and ankyrin repeats	uveal autoantigen with coiled-coil domains and ankyrin repeats [Source:HGNC Symbol;Acc:15947]
ENSGALG00000008148		MYBPC3		0.531796	0.00622824		myosin binding protein C, cardiac [Source:HGNC Symbol;Acc:7551]
ENSGALG00000008151	417023	WSB2	WSB2	0.781089	0.049953	WD repeat and SOCS box containing 2	Uncharacterized protein [Source:UniProtKB/TrEMBL;Acc:E1C7S9]
ENSGALG00000008156	421216	SPTBN1	SPTBN1	1.24353	0.035149	spectrin, beta, non-erythrocytic 1	spectrin beta chain, brain 1 [Source:RefSeq peptide;Acc:NP_001186354]
ENSGALG00000008164		ADAMTS7		1.6538	0.0355737		Uncharacterized protein [Source:UniProtKB/TrEMBL;Acc:F1ND06]
ENSGALG00000008171		FAM208B		1.32503	0.0585702		family with sequence similarity 208, member B [Source:HGNC Symbol;Acc:23484]
ENSGALG00000008187	415573	EIF3J	EIF3J	0.73442	0.00438566	eukaryotic translation initiation factor 3, subunit J	Eukaryotic translation initiation factor 3 subunit J [Source:UniProtKB/Swiss-Prot;Acc:Q5ZKA4]
ENSGALG00000008206	771113	TESC	TESC	0.487863	4.34443e-07	tescalcin	tescalcin [Source:RefSeq peptide;Acc:NP_001074353]
ENSGALG00000008208	415575	CASC4	CASC4	1.63484	0.0283899	cancer susceptibility candidate 4	protein CASC4 precursor [Source:RefSeq peptide;Acc:NP_001025727]
ENSGALG00000008211	428864	ACP2	ACP2	1.26321	0.0697891	acid phosphatase 2, lysosomal	lysosomal acid phosphatase precursor [Source:RefSeq peptide;Acc:NP_001026719]
ENSGALG00000008212		RPL30		0.559618	3.08595e-10		ribosomal protein L30 [Source:HGNC Symbol;Acc:10333]
ENSGALG00000008215	415576	FRMD5	FRMD5	2.08673	0.028558	FERM domain containing 5	FERM domain containing 5 [Source:HGNC Symbol;Acc:28214]
ENSGALG00000008216		ANXA4		0.760664	0.0375284		annexin A4 [Source:HGNC Symbol;Acc:542]
ENSGALG00000008222	417715	SLC26A5	SLC26A5	1.75703	5.10821e-05	solute carrier family 26, member 5 (prestin)	prestin [Source:RefSeq peptide;Acc:NP_001072945]
ENSGALG00000008239	424078	NDUFB3	NDUFB3	0.655819	0.000121917	NADH dehydrogenase (ubiquinone) 1 beta subcomplex, 3, 12kDa	Uncharacterized protein [Source:UniProtKB/TrEMBL;Acc:E1C4U7]
ENSGALG00000008240	424080	CFLAR	CFLAR	1.61919	0.00123114	CASP8 and FADD-like apoptosis regulator	CASP8 and FADD-like apoptosis regulator [Source:RefSeq peptide;Acc:NP_001189391]
ENSGALG00000008249	417717	DNAJC2	DNAJC2	0.753284	0.0063876	DnaJ (Hsp40) homolog, subfamily C, member 2	dnaJ homolog subfamily C member 2 [Source:RefSeq peptide;Acc:NP_001186254]
ENSGALG00000008250	374202	TBX3	TBX3	0.625628	8.07764e-06	T-box 3	T-box 3 [Source:HGNC Symbol;Acc:11602]
ENSGALG00000008253	373988	TBX5	TBX5	0.68221	0.000756527	T-box 5	T-box transcription factor TBX5 [Source:UniProtKB/Swiss-Prot;Acc:Q9PWE8]
ENSGALG00000008263	396149	FAR-1	CNTN4	1.40697	0.00158346	contactin 4	FAR-1 protein; Uncharacterized protein [Source:UniProtKB/TrEMBL;Acc:Q90842]
ENSGALG00000008274	416104	CRBN	CRBN	1.611	0.0219925	cereblon	cereblon [Source:HGNC Symbol;Acc:30185]
ENSGALG00000008279	771599	LRRN1	LRRN1	1.47731	3.37027e-05	leucine rich repeat neuronal 1	leucine-rich repeat neuronal protein 1 precursor [Source:RefSeq peptide;Acc:NP_001091008]
ENSGALG00000008287	422351	PSMD10	PSMD10	0.661148	0.000767982	proteasome (prosome, macropain) 26S subunit, non-ATPase, 10	Uncharacterized protein [Source:UniProtKB/TrEMBL;Acc:F1P1R3]
ENSGALG00000008291	415581	AP3S2	AP3S2	0.414896	6.56124e-07	adaptor-related protein complex 3, sigma 2 subunit	adaptor-related protein complex 3, sigma 2 subunit [Source:RefSeq peptide;Acc:NP_001152814]
ENSGALG00000008302	770162	CIB1	CIB1	0.730277	0.00539843	calcium and integrin binding 1 (calmyrin)	Uncharacterized protein [Source:UniProtKB/TrEMBL;Acc:F1P103]
ENSGALG00000008314	416109	ARL8A	ARL8B	1.61694	0.0108538	ADP-ribosylation factor-like 8B	ADP-ribosylation factor-like protein 8A [Source:RefSeq peptide;Acc:NP_001012886]
ENSGALG00000008314	421175	ARL8A	ARL8A			ADP-ribosylation factor-like 8A	ADP-ribosylation factor-like protein 8A [Source:RefSeq peptide;Acc:NP_001012886]
ENSGALG00000008318	423878	SLK	SLK	1.39752	0.00531414	STE20-like kinase	STE20-like kinase [Source:HGNC Symbol;Acc:11088]
ENSGALG00000008319	417031	PLBD2	PLBD2	0.648792	2.11589e-05	phospholipase B domain containing 2	phospholipase B domain containing 2 [Source:HGNC Symbol;Acc:27283]
ENSGALG00000008320	416110	EDEM1	EDEM1	1.72436	5.60807e-05	ER degradation enhancer, mannosidase alpha-like 1	ER degradation-enhancing alpha-mannosidase-like 1 [Source:RefSeq peptide;Acc:NP_001006143]
ENSGALG00000008321	424946	RNPEPL1	RNPEPL1	1.48897	0.0324482	arginyl aminopeptidase (aminopeptidase B)-like 1	Uncharacterized protein [Source:UniProtKB/TrEMBL;Acc:F1P0Y3]
ENSGALG00000008347	423192	ATG13	ATG13	1.27097	0.0304877	ATG13 autophagy related 13 homolog (S. cerevisiae)	autophagy related 13 [Source:HGNC Symbol;Acc:29091]
ENSGALG00000008357	417033	TPCN1	TPCN1	1.34629	0.0342292	two pore segment channel 1	Uncharacterized protein [Source:UniProtKB/TrEMBL;Acc:E1BQ97]
ENSGALG00000008367	423196	MDK	MDK	0.63896	1.40898e-06	midkine (neurite growth-promoting factor 2)	midkine precursor [Source:RefSeq peptide;Acc:NP_001106760]
ENSGALG00000008381	424084	TMEM237	TMEM237	1.34175	0.0438437	transmembrane protein 237	transmembrane protein 237 [Source:HGNC Symbol;Acc:14432]
ENSGALG00000008382	374097	GNAI3	GNAI3	1.33704	0.0278865	guanine nucleotide binding protein (G protein), alpha inhibiting activity polypeptide 3	guanine nucleotide-binding protein G(i) subunit alpha-1 [Source:RefSeq peptide;Acc:NP_990734]
ENSGALG00000008382	396368	GNAI3	GNAI1			guanine nucleotide binding protein (G protein), alpha inhibiting activity polypeptide 1	guanine nucleotide-binding protein G(i) subunit alpha-1 [Source:RefSeq peptide;Acc:NP_990734]
ENSGALG00000008393	100859610	CREB3L1	LOC100859610	1.84872	0.0217968	cyclic AMP-responsive element-binding protein 3-like protein 1-like	Uncharacterized protein [Source:UniProtKB/TrEMBL;Acc:F1P5T0]
ENSGALG00000008400	374024	TWSG1	TWSG1	1.44561	0.000831105	twisted gastrulation homolog 1 (Drosophila)	Twisted gastrulation protein homolog 1 [Source:UniProtKB/Swiss-Prot;Acc:Q98T89]
ENSGALG00000008404	772071		LOC772071	1.76399	0.0406245	uncharacterized LOC772071	uncharacterized protein LOC772071 [Source:RefSeq peptide;Acc:NP_001073230]
ENSGALG00000008410		RALGAPA2		1.71068	6.48974e-05		Ral GTPase activating protein, alpha subunit 2 (catalytic) [Source:HGNC Symbol;Acc:16207]
ENSGALG00000008419	416119	SEC13	SEC13	0.75245	0.00473103	SEC13 homolog (S. cerevisiae)	Uncharacterized protein [Source:UniProtKB/TrEMBL;Acc:E1BVC4]
ENSGALG00000008420		CAND2		1.44337	0.0177727		cullin-associated and neddylation-dissociated 2 (putative) [Source:HGNC Symbol;Acc:30689]
ENSGALG00000008421	423201	PEX16	PEX16	0.668813	0.000120818	peroxisomal biogenesis factor 16	Uncharacterized protein [Source:UniProtKB/TrEMBL;Acc:E1BVC0]
ENSGALG00000008433	374061	FZD2	FZD2	0.685995	0.0877339	frizzled family receptor 2	frizzled-2 precursor [Source:RefSeq peptide;Acc:NP_989553]
ENSGALG00000008443	769231	ARHGDIA	ARHGDIA	0.832052	0.0946856	Rho GDP dissociation inhibitor (GDI) alpha	rho GDP-dissociation inhibitor 1 [Source:RefSeq peptide;Acc:NP_001074340]
ENSGALG00000008454	424087	NOP58	NOP58	0.741774	0.00629182	NOP58 ribonucleoprotein homolog (yeast)	NOP58 ribonucleoprotein [Source:HGNC Symbol;Acc:29926]
ENSGALG00000008457	421245	RIN2	LOC421245	1.49622	0.00206421	uncharacterized LOC421245	Ras and Rab interactor 2 [Source:HGNC Symbol;Acc:18750]
ENSGALG00000008457	421246	RIN2	RIN2			Ras and Rab interactor 2	Ras and Rab interactor 2 [Source:HGNC Symbol;Acc:18750]
ENSGALG00000008459	374147	BMPR-II	BMPR2	1.88212	5.13591e-05	bone morphogenetic protein receptor, type II (serine/threonine kinase)	bone morphogenetic protein receptor type-2 [Source:RefSeq peptide;Acc:NP_001001465]
ENSGALG00000008466	424088	FAM117B	FAM117B	1.9921	1.65978e-05	family with sequence similarity 117, member B	family with sequence similarity 117, member B [Source:HGNC Symbol;Acc:14440]
ENSGALG00000008473	416124	PLXND1	PLXND1	1.61307	0.0762449	plexin D1	plexin D1 [Source:HGNC Symbol;Acc:9107]
ENSGALG00000008477	416700	EXOC4	EXOC4	0.753967	0.00924378	exocyst complex component 4	exocyst complex component 4 [Source:RefSeq peptide;Acc:NP_001186249]
ENSGALG00000008486	768444	CACNA2D1	CACNA2D1	0.733517	0.0239911	calcium channel, voltage-dependent, alpha 2/delta subunit 1	calcium channel, voltage-dependent, alpha 2/delta subunit 1 preproprotein [Source:RefSeq peptide;Acc:NP_001170793]
ENSGALG00000008487	416125	TMCC1	TMCC1	1.29268	0.0496183	transmembrane and coiled-coil domain family 1	Uncharacterized protein [Source:UniProtKB/TrEMBL;Acc:E1BST3]
ENSGALG00000008494	395099	CREB1	CREB1	1.6632	2.61074e-05	cAMP responsive element binding protein 1	cyclic AMP-responsive element-binding protein 1 [Source:RefSeq peptide;Acc:NP_989781]
ENSGALG00000008496	423207	VPS18	VPS18	1.62213	0.00843866	vacuolar protein sorting 18 homolog (S. cerevisiae)	vacuolar protein sorting-associated protein 18 homolog [Source:RefSeq peptide;Acc:NP_001186584]
ENSGALG00000008497	417807	SLC38A2	SLC38A2	1.59221	1.6542e-06	solute carrier family 38, member 2	sodium-coupled neutral amino acid transporter 2 [Source:RefSeq peptide;Acc:NP_001025912]
ENSGALG00000008503	424952	ALG3	ALG3	0.672923	0.0183263	asparagine-linked glycosylation 3, alpha-1,3- mannosyltransferase homolog (S. cerevisiae)	ALG3, alpha-1,3- mannosyltransferase [Source:HGNC Symbol;Acc:23056]
ENSGALG00000008506	416129	MRPS25	MRPS25	0.698387	0.0580919	mitochondrial ribosomal protein S25	Uncharacterized protein [Source:UniProtKB/TrEMBL;Acc:E1BSI6]
ENSGALG00000008530	416704	EIF4A3	EIF4A3	0.718887	0.00055531	eukaryotic translation initiation factor 4A3	Eukaryotic initiation factor 4A-III [Source:UniProtKB/Swiss-Prot;Acc:Q5ZM36]
ENSGALG00000008534	424954	POLR2H	POLR2H	0.689771	0.000877914	polymerase (RNA) II (DNA directed) polypeptide H	Uncharacterized protein [Source:UniProtKB/TrEMBL;Acc:E1BSD8]
ENSGALG00000008538	425297	GINS1	GINS1	0.592913	1.06253e-06	GINS complex subunit 1 (Psf1 homolog)	GINS complex subunit 1 [Source:RefSeq peptide;Acc:NP_001012621]
ENSGALG00000008539	417733	ALG12	ALG12	1.4677	0.00267794	asparagine-linked glycosylation 12, alpha-1,6-mannosyltransferase homolog (S. cerevisiae)	alpha-1,6-mannosyltransferase ALG12 precursor [Source:RefSeq peptide;Acc:NP_001034359]
ENSGALG00000008544	395760	NCX1	SLC8A1	0.77084	0.0875699	solute carrier family 8 (sodium/calcium exchanger), member 1	sodium/calcium exchanger 1 precursor [Source:RefSeq peptide;Acc:NP_001072941]
ENSGALG00000008546	416130	FGD5	FGD5	1.29855	0.0711538	FYVE, RhoGEF and PH domain containing 5	FYVE, RhoGEF and PH domain containing 5 [Source:HGNC Symbol;Acc:19117]
ENSGALG00000008547	417734	ZBED4	ZBED4	1.35596	0.0130242	zinc finger, BED-type containing 4	zinc finger BED domain-containing protein 4 [Source:RefSeq peptide;Acc:NP_001186470]
ENSGALG00000008550	416706	MRPS5	MRPS5	0.73965	0.00450542	mitochondrial ribosomal protein S5	28S ribosomal protein S5, mitochondrial [Source:RefSeq peptide;Acc:NP_001186319]
ENSGALG00000008553	423210	INO80	INO80	1.38887	0.0290799	INO80 homolog (S. cerevisiae)	putative DNA helicase INO80 complex homolog 1 [Source:RefSeq peptide;Acc:NP_001186586]
ENSGALG00000008563		ENTPD6		1.4835	0.00487812		Uncharacterized protein [Source:UniProtKB/TrEMBL;Acc:E1BQJ8]
ENSGALG00000008567	421254		PACS1	0.786815	0.0328062	phosphofurin acidic cluster sorting protein 1
ENSGALG00000008575	769542	GNMT	GNMT	0.530435	1.66293e-06	glycine N-methyltransferase	glycine N-methyltransferase [Source:HGNC Symbol;Acc:4415]
ENSGALG00000008582	424099	ADAM23	ADAM23	1.43165	0.0419372	ADAM metallopeptidase domain 23	disintegrin and metalloproteinase domain-containing protein 23 [Source:RefSeq peptide;Acc:NP_001138702]
ENSGALG00000008586	396254	TUBB2C	TUBB	0.74309	0.002081	tubulin, beta class I	tubulin beta-3 chain [Source:RefSeq peptide;Acc:NP_001074329]
ENSGALG00000008586	417255	TUBB2C	TUBB2C			tubulin, beta 2C	tubulin beta-3 chain [Source:RefSeq peptide;Acc:NP_001074329]
ENSGALG00000008586	431043	TUBB2C	TUBB3			tubulin, beta 3	tubulin beta-3 chain [Source:RefSeq peptide;Acc:NP_001074329]
ENSGALG00000008597	421256	MRPL2	MRPL2	0.527325	1.5989e-09	mitochondrial ribosomal protein L2	Uncharacterized protein [Source:UniProtKB/TrEMBL;Acc:F1NY85]
ENSGALG00000008600	415591	IQGAP1	IQGAP1	1.7495	4.63987e-08	IQ motif containing GTPase activating protein 1	Uncharacterized protein [Source:UniProtKB/TrEMBL;Acc:F1NY82]
ENSGALG00000008602	420514	SLC39A12	SLC39A12	1.6286	0.0071907	solute carrier family 39 (zinc transporter), member 12	Uncharacterized protein [Source:UniProtKB/TrEMBL;Acc:E1BZE0]
ENSGALG00000008603	395694	ITPKA	ITPKA	1.73323	8.02367e-05	inositol 1,4,5-trisphosphate 3-kinase A	inositol-trisphosphate 3-kinase A [Source:RefSeq peptide;Acc:NP_990212]
ENSGALG00000008604	422366	FAM70A	FAM70A	1.55999	0.0105129	family with sequence similarity 70, member A	Uncharacterized protein [Source:UniProtKB/TrEMBL;Acc:E1BZD9]
ENSGALG00000008611	422367	ZBTB33	ZBTB33	2.0416	0.00562265	zinc finger and BTB domain containing 33	transcriptional regulator Kaiso [Source:RefSeq peptide;Acc:NP_001073197]
ENSGALG00000008613	772150	NDUFA1	NDUFA1	0.540259	1.25736e-09	NADH dehydrogenase (ubiquinone) 1 alpha subcomplex, 1, 7.5kDa	Uncharacterized protein [Source:UniProtKB/TrEMBL;Acc:E1BQ44]
ENSGALG00000008614	416711	TTL	TTL	1.20983	0.0919668	tubulin tyrosine ligase	tubulin--tyrosine ligase [Source:RefSeq peptide;Acc:NP_001186321]
ENSGALG00000008618	100858231	UPF3B	UPF3B	0.727883	0.0817004	UPF3 regulator of nonsense transcripts homolog B (yeast)	Uncharacterized protein [Source:UniProtKB/TrEMBL;Acc:E1BZ48]
ENSGALG00000008620	374132	RPL39	RPL39	0.639489	0.0517741	ribosomal protein L39	60S ribosomal protein L39 [Source:UniProtKB/Swiss-Prot;Acc:Q98TF5]
ENSGALG00000008625	417258	ANAPC2	ANAPC2	0.729744	0.0035707	anaphase promoting complex subunit 2	Uncharacterized protein [Source:UniProtKB/TrEMBL;Acc:F1NLT0]
ENSGALG00000008631	395336	TYRO3	TYRO3	1.84333	0.00366496	TYRO3 protein tyrosine kinase	tyrosine-protein kinase receptor TYRO3 precursor [Source:RefSeq peptide;Acc:NP_989958]
ENSGALG00000008632	416714	ACSS1	ACSS1	1.91882	0.000188272	acyl-CoA synthetase short-chain family member 1	acyl-CoA synthetase short-chain family member 1 [Source:HGNC Symbol;Acc:16091]
ENSGALG00000008651	416715	APMAP	C3H20orf3	1.47272	0.0283078	chromosome 3 open reading frame, human C20orf3	Adipocyte plasma membrane-associated protein [Source:UniProtKB/Swiss-Prot;Acc:Q5ZIF1]
ENSGALG00000008652	428719	CXORF56	C4HXorf56	0.745603	0.012943	chromosome 4 open reading frame, human CXorf56	Uncharacterized protein [Source:UniProtKB/TrEMBL;Acc:E1BYZ0]
ENSGALG00000008653		MGA		1.6805	5.17596e-05		MGA, MAX dimerization protein [Source:HGNC Symbol;Acc:14010]
ENSGALG00000008654	420517	STAM	STAM	1.40098	0.00247061	signal transducing adaptor molecule (SH3 domain and ITAM motif) 1	Uncharacterized protein [Source:UniProtKB/TrEMBL;Acc:F1NL22]
ENSGALG00000008657		TUBGCP6		0.758482	0.0229933		tubulin, gamma complex associated protein 6 [Source:HGNC Symbol;Acc:18127]
ENSGALG00000008667	396539	DSTN	DSTN	0.779891	0.0716836	destrin (actin depolymerizing factor)	Destrin [Source:UniProtKB/Swiss-Prot;Acc:P18359]
ENSGALG00000008670	424529	C1orf52	C8H1orf52	0.72229	0.0289069	chromosome 8 open reading frame, human C1orf52	chromosome 1 open reading frame 52 [Source:HGNC Symbol;Acc:24871]
ENSGALG00000008671	414335	ST8SIA6	ST8SIA6	2.31949	0.0138767	ST8 alpha-N-acetyl-neuraminide alpha-2,8-sialyltransferase 6	alpha-2,8-sialyltransferase 8F [Source:RefSeq peptide;Acc:NP_001001603]
ENSGALG00000008675	374072	SLC25A6	SLC25A6	0.620593	2.43498e-07	solute carrier family 25 (mitochondrial carrier; adenine nucleotide translocator), member 6	adenine nucleotide translocator 3 [Source:RefSeq peptide;Acc:NP_989562]
ENSGALG00000008682	422371	SLC25A43	SLC25A43	2.37352	0.00169756	solute carrier family 25, member 43	Uncharacterized protein [Source:UniProtKB/TrEMBL;Acc:E1BX35]
ENSGALG00000008692		MAPKBP1		1.44453	0.0302262		mitogen-activated protein kinase binding protein 1 [Source:HGNC Symbol;Acc:29536]
ENSGALG00000008713	374078	BIRC5	BIRC5	0.612804	7.61657e-05	baculoviral IAP repeat containing 5	survivin isoform 1 [Source:RefSeq peptide;Acc:NP_001012318]
ENSGALG00000008714		ABI2		1.6136	0.00356596		abl-interactor 2 [Source:HGNC Symbol;Acc:24011]
ENSGALG00000008720	420524	RSU1	RSU1	0.711215	0.00271815	Ras suppressor protein 1	ras suppressor protein 1 [Source:RefSeq peptide;Acc:NP_001186520]
ENSGALG00000008744		MCF2L2		1.24176	0.056897		MCF.2 cell line derived transforming sequence-like 2 [Source:HGNC Symbol;Acc:30319]
ENSGALG00000008746	417261	MRPL41	MRPL41	0.461526	2.37205e-05	mitochondrial ribosomal protein L41	Uncharacterized protein [Source:UniProtKB/TrEMBL;Acc:E1BU45]
ENSGALG00000008747	396225	ITGA8	ITGA8	1.44722	0.022496	integrin, alpha 8	integrin alpha-8 precursor [Source:RefSeq peptide;Acc:NP_990619]
ENSGALG00000008749	416723	POLR3F	POLR3F	0.79994	0.0984338	polymerase (RNA) III (DNA directed) polypeptide F, 39 kDa	DNA-directed RNA polymerase III subunit RPC6 [Source:RefSeq peptide;Acc:NP_001186330]
ENSGALG00000008750	417262	WDR85	WDR85	1.34902	0.0512332	WD repeat domain 85	Uncharacterized protein [Source:UniProtKB/TrEMBL;Acc:F1NSA3]
ENSGALG00000008761	417749	SPAM1	SPAM1	1.65067	0.00441699	sperm adhesion molecule 1 (PH-20 hyaluronidase, zona pellucida binding)	sperm adhesion molecule 1 (PH-20 hyaluronidase, zona pellucida binding) [Source:HGNC Symbol;Acc:11217]
ENSGALG00000008765	421267	C1D	C1D	0.770788	0.0915585	C1D nuclear receptor corepressor	nuclear nucleic acid-binding protein C1D [Source:RefSeq peptide;Acc:NP_001026207]
ENSGALG00000008771	423894	SHOC2	SHOC2	1.37176	0.0121474	soc-2 suppressor of clear homolog (C. elegans)	leucine-rich repeat protein SHOC-2 [Source:RefSeq peptide;Acc:NP_001026407]
ENSGALG00000008774		MEIS1		0.679071	8.53373e-05		Meis homeobox 1 [Source:HGNC Symbol;Acc:7000]
ENSGALG00000008778	421271	SPRED2	SPRED2	1.58451	0.000307979	sprouty-related, EVH1 domain containing 2	Uncharacterized protein [Source:UniProtKB/TrEMBL;Acc:F1NRN5]
ENSGALG00000008786		NBEAL1		2.12727	2.60898e-09		Uncharacterized protein [Source:UniProtKB/TrEMBL;Acc:F1NRL3]
ENSGALG00000008791	420529	NMT2	NMT2	1.38378	0.0429688	N-myristoyltransferase 2	Glycylpeptide N-tetradecanoyltransferase [Source:UniProtKB/TrEMBL;Acc:E1BTJ1]
ENSGALG00000008795	423895	GPAM	GPAM	2.18353	1.78063e-06	glycerol-3-phosphate acyltransferase, mitochondrial	Uncharacterized protein [Source:UniProtKB/TrEMBL;Acc:E1BTI0]
ENSGALG00000008798	395088	ZMYND19	ZMYND19	0.777792	0.0580919	zinc finger, MYND-type containing 19	zinc finger MYND domain-containing protein 19 [Source:RefSeq peptide;Acc:NP_989774]
ENSGALG00000008806	417264	RPL12	RPL12	0.607	2.02415e-08	ribosomal protein L12	ribosomal protein L12 [Source:HGNC Symbol;Acc:10302]
ENSGALG00000008811	769612	SLC1A4	SLC1A4	1.49525	0.000755995	solute carrier family 1 (glutamate/neutral amino acid transporter), member 4	Uncharacterized protein [Source:UniProtKB/TrEMBL;Acc:E1BRV6]
ENSGALG00000008839	424964	ATP11B	ATP11B	1.43446	0.000344464	ATPase, class VI, type 11B	ATPase, class VI, type 11B [Source:HGNC Symbol;Acc:13553]
ENSGALG00000008842	424114	PIKFYVE	PIKFYVE	1.53829	0.0162435	phosphoinositide kinase, FYVE finger containing	Uncharacterized protein [Source:UniProtKB/TrEMBL;Acc:F1NNU6]
ENSGALG00000008844	417268	SLC31A1	SLC31A1	1.26711	0.0890909	solute carrier family 31 (copper transporters), member 1	Uncharacterized protein [Source:UniProtKB/TrEMBL;Acc:F1NNU5]
ENSGALG00000008856				0.732805	0.0836991
ENSGALG00000008857	417270	PRPF4	PRPF4	0.719938	0.00255721	PRP4 pre-mRNA processing factor 4 homolog (yeast)	PRP4 pre-mRNA processing factor 4 homolog (yeast) [Source:HGNC Symbol;Acc:17349]
ENSGALG00000008858	421281	MDH1	MDH1	0.768266	0.0524748	malate dehydrogenase 1, NAD (soluble)	Malate dehydrogenase, cytoplasmic [Source:UniProtKB/Swiss-Prot;Acc:Q5ZME2]
ENSGALG00000008860		LONRF3		1.78273	0.0114499		LON peptidase N-terminal domain and ring finger 3 [Source:HGNC Symbol;Acc:21152]
ENSGALG00000008862	424115	DNAJC10	DNAJC10	1.62554	6.23341e-06	DnaJ (Hsp40) homolog, subfamily C, member 10	Uncharacterized protein [Source:UniProtKB/TrEMBL;Acc:E1BRA6]
ENSGALG00000008865	417273	HDHD3	HDHD3	0.666018	0.000368905	haloacid dehalogenase-like hydrolase domain containing 3	Uncharacterized protein [Source:UniProtKB/TrEMBL;Acc:F1NN49]
ENSGALG00000008872	422377	FAM199X	FAM199X	1.65855	0.0219327	family with sequence similarity 199, X-linked	Uncharacterized protein [Source:UniProtKB/TrEMBL;Acc:F1NN36]
ENSGALG00000008875	427687	PLCB1	PLCB1	0.743669	0.0511467	phospholipase C, beta 1 (phosphoinositide-specific)	phospholipase C, beta 1 (phosphoinositide-specific) [Source:HGNC Symbol;Acc:15917]
ENSGALG00000008881	395110	RGS3	RGS3	0.718479	0.0327998	regulator of G-protein signaling 3	regulator of G-protein signaling 3 RGS3L isoform [Source:RefSeq peptide;Acc:NP_989790]
ENSGALG00000008883	395508	TCF7L2	TCF7L2	0.78764	0.0279126	transcription factor 7-like 2 (T-cell specific, HMG-box)	transcription factor 7-like 2 [Source:RefSeq peptide;Acc:NP_001193439]
ENSGALG00000008887		PIK3C3		1.61211	0.00197296		phosphatidylinositol 3-kinase, catalytic subunit type 3 [Source:HGNC Symbol;Acc:8974]
ENSGALG00000008898	404296	GRIN1	GRIN1	1.33351	0.00918257	glutamate receptor, ionotropic, N-methyl D-aspartate 1	glutamate [Source:RefSeq peptide;Acc:NP_996862]
ENSGALG00000008920	417280	NDOR1	NDOR1	0.724231	0.0139752	NADPH dependent diflavin oxidoreductase 1	Uncharacterized protein [Source:UniProtKB/TrEMBL;Acc:E1BY65]
ENSGALG00000008925		TMEM203		0.686251	0.0187225		Uncharacterized protein [Source:UniProtKB/TrEMBL;Acc:E1C0S1]
ENSGALG00000008926	417756	CADPS2	CADPS2	1.30218	0.0786994	Ca++-dependent secretion activator 2	Ca++-dependent secretion activator 2 [Source:HGNC Symbol;Acc:16018]
ENSGALG00000008934	424971	PIK3CA	PIK3CA	1.53145	0.0054556	phosphoinositide-3-kinase, catalytic, alpha polypeptide	phosphatidylinositol-4,5-bisphosphate 3-kinase catalytic subunit alpha isoform [Source:RefSeq peptide;Acc:NP_001004410]
ENSGALG00000008936	417281	ENTPD8	LOC417281	0.71243	0.0726917	ectonucleoside triphosphate diphosphohydrolase 8-like	Ectonucleoside triphosphate diphosphohydrolase 8 [Source:UniProtKB/TrEMBL;Acc:F1NV60]
ENSGALG00000008939	424551	FUBP1	FUBP1	1.58375	1.79998e-06	far upstream element (FUSE) binding protein 1	far upstream element-binding protein 1 [Source:RefSeq peptide;Acc:NP_001006535]
ENSGALG00000008942	421288	FOXN2	FOXN2	1.96411	0.000159837	forkhead box N2	forkhead box protein N2 [Source:RefSeq peptide;Acc:NP_001034373]
ENSGALG00000008945	424552	NEXN	NEXN	0.647231	0.0214879	nexilin (F actin binding protein)	nexilin (F actin binding protein) [Source:HGNC Symbol;Acc:29557]
ENSGALG00000008950	100859860	EHD4	LOC100859860	2.77602	0.000630872	EH domain-containing protein 4-like	EH-domain containing 4 [Source:HGNC Symbol;Acc:3245]
ENSGALG00000008974	424553	USP33	USP33	1.27396	0.0653656	ubiquitin specific peptidase 33	Ubiquitin carboxyl-terminal hydrolase [Source:UniProtKB/TrEMBL;Acc:E1BWB2]
ENSGALG00000008978	424121	ITGA4	ITGA4	1.62235	3.01979e-05	integrin, alpha 4 (antigen CD49D, alpha 4 subunit of VLA-4 receptor)	Uncharacterized protein [Source:UniProtKB/TrEMBL;Acc:F1NUE3]
ENSGALG00000008983	424974	GNB4	GNB4	2.12823	3.11613e-05	guanine nucleotide binding protein (G protein), beta polypeptide 4	Uncharacterized protein [Source:UniProtKB/TrEMBL;Acc:E1BW98]
ENSGALG00000008989	421295	WDR43	WDR43	0.832478	0.0984402	WD repeat domain 43	WD repeat-containing protein 43 [Source:RefSeq peptide;Acc:NP_001006396]
ENSGALG00000009004		ZNF804B		0.71814	0.0311831		Uncharacterized protein [Source:UniProtKB/TrEMBL;Acc:F1NI51]
ENSGALG00000009008	417286	EDF1	EDF1	0.717224	0.000985772	endothelial differentiation-related factor 1	Endothelial differentiation-related factor 1 homolog [Source:UniProtKB/Swiss-Prot;Acc:Q5ZMC0]
ENSGALG00000009017	420541	STEAP2	STEAP2	2.42905	0.00265441	six transmembrane epithelial antigen of the prostate 2	Uncharacterized protein [Source:UniProtKB/TrEMBL;Acc:E1BTX2]
ENSGALG00000009033	424557		FAM183A	0.499773	0.0979617	family with sequence similarity 183, member A	Uncharacterized protein [Source:UniProtKB/TrEMBL;Acc:F1P3Y5]
ENSGALG00000009038	771872	CLDN12	CLDN12	2.14534	4.21856e-06	claudin 12	Uncharacterized protein [Source:UniProtKB/TrEMBL;Acc:E1BTT6]
ENSGALG00000009039	770620	NPDC1	NPDC1	0.787474	0.0862894	neural proliferation, differentiation and control, 1	Uncharacterized protein [Source:UniProtKB/TrEMBL;Acc:F1NHR0]
ENSGALG00000009045	424558	EBNA1BP2	EBNA1BP2	0.744456	0.00640931	EBNA1 binding protein 2	Uncharacterized protein [Source:UniProtKB/TrEMBL;Acc:E1BSA2]
ENSGALG00000009054	417294	TMEM141	TMEM141	0.536361	1.6752e-06	transmembrane protein 141	transmembrane protein 141 [Source:HGNC Symbol;Acc:28211]
ENSGALG00000009056	421303	LCLAT1	LCLAT1	1.2243	0.0817305	lysocardiolipin acyltransferase 1	Lysocardiolipin acyltransferase 1 [Source:UniProtKB/Swiss-Prot;Acc:Q5F3X0]
ENSGALG00000009058	395797	ENTPD2	ENTPD2	0.609941	0.000203003	ectonucleoside triphosphate diphosphohydrolase 2	ectonucleoside triphosphate diphosphohydrolase 2 precursor [Source:RefSeq peptide;Acc:NP_990285]
ENSGALG00000009064	374062	FZD1	FZD1	1.31482	0.0262392	frizzled family receptor 1	frizzled-1 precursor [Source:RefSeq peptide;Acc:NP_001025508]
ENSGALG00000009070	395948	HSPE1	HSPE1	0.648628	6.70578e-06	heat shock 10kDa protein 1 (chaperonin 10)	10 kDa heat shock protein, mitochondrial [Source:RefSeq peptide;Acc:NP_990398]
ENSGALG00000009073	374188	PSEN2	PSEN2	1.53571	0.0383707	presenilin 2 (Alzheimer disease 4)	presenilin-2 [Source:RefSeq peptide;Acc:NP_989633]
ENSGALG00000009076	424978	NDUFB5	NDUFB5	0.624599	0.00186291	NADH dehydrogenase (ubiquinone) 1 beta subcomplex, 5, 16kDa	NADH dehydrogenase [Source:RefSeq peptide;Acc:NP_001006553]
ENSGALG00000009079	417296	MAN1B1	MAN1B1	1.27723	0.0274135	mannosidase, alpha, class 1B, member 1	Uncharacterized protein [Source:UniProtKB/TrEMBL;Acc:F1NGN6]
ENSGALG00000009081	423234	ZNF106	ZFP106	1.71659	1.945e-06	zinc finger protein 106 homolog (mouse)	zinc finger protein 106 [Source:HGNC Symbol;Acc:12886]
ENSGALG00000009083	423912	FAM160B1	FAM160B1	1.25579	0.0823928	family with sequence similarity 160, member B1	Uncharacterized protein [Source:UniProtKB/TrEMBL;Acc:E1BRP4]
ENSGALG00000009085	422387	MTMR1	MTMR1	1.60717	0.000433919	myotubularin related protein 1	myotubularin related protein 1 [Source:HGNC Symbol;Acc:7449]
ENSGALG00000009090	417295	UAP1L1	UAP1L1	1.45813	0.0412705	UDP-N-acteylglucosamine pyrophosphorylase 1-like 1	Uncharacterized protein [Source:UniProtKB/TrEMBL;Acc:E1BZG2]
ENSGALG00000009093	769547	PNO1	PNO1	0.667835	0.000173039	partner of NOB1 homolog (S. cerevisiae)	RNA-binding protein PNO1 [Source:UniProtKB/Swiss-Prot;Acc:Q5F414]
ENSGALG00000009096	422388	MTM1	MTM1	1.39994	0.0929081	myotubularin 1	Uncharacterized protein [Source:UniProtKB/TrEMBL;Acc:E1BRL5]
ENSGALG00000009097	423235	SNAP23	SNAP23	1.60657	0.000249496	synaptosomal-associated protein, 23kDa	synaptosomal-associated protein 23 [Source:RefSeq peptide;Acc:NP_001186595]
ENSGALG00000009105	417297	DPP7	DPP7	0.742033	0.00769206	dipeptidyl-peptidase 7	Uncharacterized protein [Source:UniProtKB/TrEMBL;Acc:E1BZ81]
ENSGALG00000009110	417765	NAA38	NAA38	0.708067	0.0954381	N(alpha)-acetyltransferase 38, NatC auxiliary subunit	Uncharacterized protein [Source:UniProtKB/TrEMBL;Acc:E1BZ75]
ENSGALG00000009163	396075	S100A11	S100A11	0.590889	0.0001041	S100 calcium binding protein A11	Protein S100-A11 [Source:UniProtKB/Swiss-Prot;Acc:P24479]
ENSGALG00000009170	429158	NCEH1	NCEH1	1.52366	0.0149439	neutral cholesterol ester hydrolase 1	neutral cholesterol ester hydrolase 1 [Source:HGNC Symbol;Acc:29260]
ENSGALG00000009177		FMR1		1.29737	0.0397492		Uncharacterized protein [Source:UniProtKB/TrEMBL;Acc:Q5ZHM3]
ENSGALG00000009179	378894	TNFSF10	TNFSF10	1.45632	0.00550776	tumor necrosis factor (ligand) superfamily, member 10	tumor necrosis factor ligand superfamily member 10 [Source:RefSeq peptide;Acc:NP_989710]
ENSGALG00000009192	422396	SLITRK2	SLITRK2	1.3883	0.0165628	SLIT and NTRK-like family, member 2	Uncharacterized protein [Source:UniProtKB/TrEMBL;Acc:F1NEZ4]
ENSGALG00000009201	416749	CCNF	CCNF	1.43683	0.00267794	cyclin F	cyclin F [Source:HGNC Symbol;Acc:1591]
ENSGALG00000009205	416752		LOC416752	0.69772	0.00566176	ankyrin repeat and fibronectin type-III domain-containing protein 1-like
ENSGALG00000009207	100857562	TRIM2	TRIM2	1.91499	0.00237114	tripartite motif containing 2	Uncharacterized protein [Source:UniProtKB/TrEMBL;Acc:F1NEW3]
ENSGALG00000009217	100859828	TBC1D24	TBC1D24	1.83321	0.00901155	TBC1 domain family, member 24	Uncharacterized protein [Source:UniProtKB/TrEMBL;Acc:F1NEU9]
ENSGALG00000009227				0.642889	0.00279871
ENSGALG00000009229	416753	ATP6V0C	ATP6V0C	0.813822	0.0522278	ATPase, H+ transporting, lysosomal 16kDa, V0 subunit c	ATPase, H+ transporting, lysosomal 16kDa, V0 subunit c [Source:HGNC Symbol;Acc:855]
ENSGALG00000009234	770465	AMDHD2	AMDHD2	0.776977	0.0690395	amidohydrolase domain containing 2	N-acetylglucosamine-6-phosphate deacetylase [Source:UniProtKB/TrEMBL;Acc:F1P5J8]
ENSGALG00000009237		TLR2-1		2.66064	1.79599e-06		Toll-like receptor 2 type-1 [Source:UniProtKB/Swiss-Prot;Acc:Q9DD78]
ENSGALG00000009250	100859627	HNRNPA3	LOC100859627	0.748477	0.0208063	heterogeneous nuclear ribonucleoprotein A3 homolog 1-like	Uncharacterized protein [Source:UniProtKB/TrEMBL;Acc:E1BZE6]
ENSGALG00000009260	423243	TMEM62	TMEM62	1.76976	9.89374e-05	transmembrane protein 62	Uncharacterized protein [Source:UniProtKB/TrEMBL;Acc:F1P5G1]
ENSGALG00000009282	423245	ELMSAN1	ELMSAN1	1.73536	0.0183189	ELM2 and Myb/SANT-like domain containing 1	ELM2 and Myb/SANT-like domain containing 1 [Source:HGNC Symbol;Acc:19853]
ENSGALG00000009286	424142	ATP5G3	ATP5G3	0.709581	0.000471294	ATP synthase, H+ transporting, mitochondrial Fo complex, subunit C3 (subunit 9)	Uncharacterized protein [Source:UniProtKB/TrEMBL;Acc:E1BV48]
ENSGALG00000009291	421321	EPHX1	EPHX1	1.46448	0.0569207	epoxide hydrolase 1, microsomal (xenobiotic)	Uncharacterized protein [Source:UniProtKB/TrEMBL;Acc:F1P4R1]
ENSGALG00000009303	374180	ENAH	ENAH	1.25909	0.033902	enabled homolog (Drosophila)	protein enabled homolog [Source:RefSeq peptide;Acc:NP_989631]
ENSGALG00000009304	423924	RAB11FIP2	RAB11FIP2	1.31279	0.0516376	RAB11 family interacting protein 2 (class I)	RAB11 family interacting protein 2 (class I) [Source:HGNC Symbol;Acc:29152]
ENSGALG00000009312	100858296	RPL22L1	LOC100858296	0.687479	0.00624194	60S ribosomal protein L22-like 1-like	ribosomal protein L22-like 1 [Source:HGNC Symbol;Acc:27610]
ENSGALG00000009320	373977	PSEN1	PSEN1	2.74536	2.06512e-09	presenilin 1	Presenilin-1 Presenilin-1 NTF subunit Presenilin-1 CTF subunit [Source:UniProtKB/Swiss-Prot;Acc:Q4JIM4]
ENSGALG00000009340	426754	TRIM63	TRIM63	0.677949	0.0305353	tripartite motif containing 63	Uncharacterized protein [Source:UniProtKB/TrEMBL;Acc:E1BSQ2]
ENSGALG00000009341	416762	CRAMP1L	CRAMP1L	1.42144	0.0395925	Crm, cramped-like (Drosophila)	Uncharacterized protein [Source:UniProtKB/TrEMBL;Acc:F1P2P0]
ENSGALG00000009361		GUCY1B3		1.41981	0.0119461		guanylate cyclase 1, soluble, beta 3 [Source:HGNC Symbol;Acc:4687]
ENSGALG00000009362	396226	ITGA6	ITGA6	1.64478	5.08547e-06	integrin, alpha 6	integrin alpha-6 precursor [Source:RefSeq peptide;Acc:NP_990620]
ENSGALG00000009369	428986	PRDX3	PRDX3	0.752182	0.0480896	peroxiredoxin 3	Uncharacterized protein [Source:UniProtKB/TrEMBL;Acc:E1BR10]
ENSGALG00000009378	395469	PDGFC	PDGFC	1.38413	0.0494958	platelet derived growth factor C	Platelet-derived growth factor C Platelet-derived growth factor C, latent form Platelet-derived growth factor C, receptor-binding form [Source:UniProtKB/Swiss-Prot;Acc:Q9I946]
ENSGALG00000009393	373996	CAV1	CAV1	1.94427	0.0721521	caveolin 1, caveolae protein, 22kDa	caveolin-1 [Source:RefSeq peptide;Acc:NP_001099134]
ENSGALG00000009394	420550	ANKIB1	ANKIB1	1.58349	0.00103055	ankyrin repeat and IBR domain containing 1	ankyrin repeat and IBR domain containing 1 [Source:HGNC Symbol;Acc:22215]
ENSGALG00000009399	420551	GATAD1	GATAD1	0.738438	0.0433459	GATA zinc finger domain containing 1	GATA zinc finger domain containing 1 [Source:HGNC Symbol;Acc:29941]
ENSGALG00000009409	771218	MYNN	MYNN	1.37055	0.0994541	myoneurin	Uncharacterized protein [Source:UniProtKB/TrEMBL;Acc:E1BY09]
ENSGALG00000009413	421334	BROX	BROX	1.62466	0.0494886	BRO1 domain and CAAX motif containing	Uncharacterized protein [Source:UniProtKB/TrEMBL;Acc:E1BY06]
ENSGALG00000009415	768688	SMOC1	SMOC1	1.45287	0.0467066	SPARC related modular calcium binding 1	SPARC related modular calcium binding 1 [Source:HGNC Symbol;Acc:20318]
ENSGALG00000009428	423259	KIAA0247	KIAA0247	1.99522	0.000518247	KIAA0247	KIAA0247 [Source:HGNC Symbol;Acc:19956]
ENSGALG00000009434		MIA3		1.2263	0.0979305		melanoma inhibitory activity family, member 3 [Source:HGNC Symbol;Acc:24008]
ENSGALG00000009437	424997	MECOM	MECOM	0.756124	0.0281382	MDS1 and EVI1 complex locus	Uncharacterized protein [Source:UniProtKB/TrEMBL;Acc:E1BXX4]
ENSGALG00000009440	417776	C1H7ORF60	C1H7orf60	1.83456	0.00526934	chromosome 1 open reading frame, human C7orf60	UPF0532 protein C7orf60 homolog [Source:RefSeq peptide;Acc:NP_001025905]
ENSGALG00000009445	423932	INPP5F	INPP5F	1.46587	0.0312586	inositol polyphosphate-5-phosphatase F	Uncharacterized protein [Source:UniProtKB/TrEMBL;Acc:F1NY27]
ENSGALG00000009448	395226	IFRD1	IFRD1	0.772674	0.0202838	interferon-related developmental regulator 1	interferon-related developmental regulator 1 [Source:RefSeq peptide;Acc:NP_001001468]
ENSGALG00000009466		SEC23IP		1.43629	0.0223899		SEC23 interacting protein [Source:HGNC Symbol;Acc:17018]
ENSGALG00000009470	425002	SERPINI1	SERPINI1	1.36842	0.0171861	serpin peptidase inhibitor, clade I (neuroserpin), member 1	Neuroserpin [Source:UniProtKB/Swiss-Prot;Acc:Q90935]
ENSGALG00000009476	420558	CDK6	CDK6	0.699067	0.0836991	cyclin-dependent kinase 6	cell division protein kinase 6 [Source:RefSeq peptide;Acc:NP_001007893]
ENSGALG00000009478	395358	BCHE	BCHE	1.68932	0.0305353	butyrylcholinesterase	cholinesterase precursor [Source:RefSeq peptide;Acc:NP_989977]
ENSGALG00000009489	428726	FSTL5	FSTL5	2.55116	0.00357575	follistatin-like 5	follistatin-like 5 [Source:HGNC Symbol;Acc:21386]
ENSGALG00000009492	417783	DNAJB9	DNAJB9	1.38239	0.0149439	DnaJ (Hsp40) homolog, subfamily B, member 9	dnaJ homolog subfamily B member 9 precursor [Source:RefSeq peptide;Acc:NP_001025906]
ENSGALG00000009493	423269	TMEM229B	TMEM229B	1.66837	0.00231784	transmembrane protein 229B	Transmembrane protein 229B [Source:UniProtKB/Swiss-Prot;Acc:Q5F3L7]
ENSGALG00000009503	421343	RAB3GAP2	RAB3GAP2	1.35613	0.0230319	RAB3 GTPase activating protein subunit 2 (non-catalytic)	rab3 GTPase-activating protein non-catalytic subunit [Source:RefSeq peptide;Acc:NP_001157272]
ENSGALG00000009514		NRCAM		1.73797	0.00291955		neuronal cell adhesion molecule [Source:HGNC Symbol;Acc:7994]
ENSGALG00000009530	417787	PDZRN4	PDZRN4	0.642117	0.00744046	PDZ domain containing RING finger 4	Uncharacterized protein [Source:UniProtKB/TrEMBL;Acc:E1BZ54]
ENSGALG00000009532	417789	GLT8D3	GXYLT1	1.54668	2.09019e-05	glucoside xylosyltransferase 1	glucoside xylosyltransferase 1 [Source:RefSeq peptide;Acc:NP_001025907]
ENSGALG00000009534		PLEKHA1		1.75071	1.34664e-05		pleckstrin homology domain containing, family A (phosphoinositide binding specific) member 1 [Source:HGNC Symbol;Acc:14335]
ENSGALG00000009536	429737	TCN2	TCN2	0.508023	0.000438308	transcobalamin II	transcobalamin II [Source:HGNC Symbol;Acc:11653]
ENSGALG00000009537	429162	PPM1L	PPM1L	1.69146	0.0696431	protein phosphatase, Mg2+/Mn2+ dependent, 1L	Uncharacterized protein [Source:UniProtKB/TrEMBL;Acc:E1BTL4]
ENSGALG00000009549	425012	KPNA4	KPNA4	1.44985	0.000798841	karyopherin alpha 4 (importin alpha 3)	importin subunit alpha-4 [Source:RefSeq peptide;Acc:NP_001007964]
ENSGALG00000009551	424151	DYNC1I2	DYNC1I2	1.34901	0.00978073	dynein, cytoplasmic 1, intermediate chain 2	cytoplasmic dynein 1 intermediate chain 2 [Source:RefSeq peptide;Acc:NP_001006519]
ENSGALG00000009554	422422	KLHL2	KLHL2	1.30079	0.0369304	kelch-like 2, Mayven (Drosophila)	kelch-like family member 2 [Source:HGNC Symbol;Acc:6353]
ENSGALG00000009560	422423	SC4MOL	SC4MOL	0.791344	0.0334099	sterol-C4-methyl oxidase-like	methylsterol monooxygenase 1 [Source:RefSeq peptide;Acc:NP_001006438]
ENSGALG00000009566	421346	IARS2	IARS2	0.821591	0.0829453	isoleucyl-tRNA synthetase 2, mitochondrial	isoleucyl-tRNA synthetase, mitochondrial precursor [Source:RefSeq peptide;Acc:NP_001006397]
ENSGALG00000009568	422425	SPOCK3	SPOCK3	1.36806	0.00897262	sparc/osteonectin, cwcv and kazal-like domains proteoglycan (testican) 3	Uncharacterized protein [Source:UniProtKB/TrEMBL;Acc:F1P397]
ENSGALG00000009579	425016		SCHIP1	0.748598	0.00589864	schwannomin interacting protein 1
ENSGALG00000009581	423281	MPP5	MPP5	1.54482	0.0200399	membrane protein, palmitoylated 5 (MAGUK p55 subfamily member 5)	membrane protein, palmitoylated 5 (MAGUK p55 subfamily member 5) [Source:RefSeq peptide;Acc:NP_001186634]
ENSGALG00000009592	423284	SRP14	SRP14	0.773864	0.0276989	signal recognition particle 14kDa (homologous Alu RNA binding protein)	signal recognition particle 14 kDa protein [Source:RefSeq peptide;Acc:NP_001006478]
ENSGALG00000009594	395209	RARRES1	RARRES1	0.657649	0.00131381	retinoic acid receptor responder (tazarotene induced) 1	ovocalyxin-32 precursor [Source:RefSeq peptide;Acc:NP_989865]
ENSGALG00000009595	417797	TWF1	TWF1	2.23453	0.002901	twinfilin, actin-binding protein, homolog 1 (Drosophila)	twinfilin 1 [Source:RefSeq peptide;Acc:NP_001025910]
ENSGALG00000009608	424158	ZNF650	ZNF650	1.44856	0.00531414	zinc finger protein 650	Uncharacterized protein [Source:UniProtKB/TrEMBL;Acc:F1P164]
ENSGALG00000009610	771778	PSTK	PSTK	0.649316	0.00610628	phosphoseryl-tRNA kinase	Uncharacterized protein [Source:UniProtKB/TrEMBL;Acc:F1N975]
ENSGALG00000009616	421354	SPATA17	SPATA17	0.599375	0.0279814	spermatogenesis associated 17	spermatogenesis associated 17 [Source:HGNC Symbol;Acc:25184]
ENSGALG00000009621	396526	gga-mir-3533	ACTB	0.739413	0.00117036	actin, beta	gga-mir-3533 [Source:miRBase;Acc:MI0015386]
ENSGALG00000009667	428729	MFAP3L	MFAP3L	1.75827	0.0798777	microfibrillar-associated protein 3-like	microfibrillar-associated protein 3-like [Source:HGNC Symbol;Acc:29083]
ENSGALG00000009668	422431	C4ORF27	C4H4orf27	0.768137	0.0184524	chromosome 4 open reading frame, human C4orf27	Uncharacterized protein [Source:UniProtKB/TrEMBL;Acc:F1NZ67]
ENSGALG00000009674	422432	CLCN3	CLCN3	1.33582	0.00532073	chloride channel 3	Uncharacterized protein [Source:UniProtKB/TrEMBL;Acc:E1C9F3]
ENSGALG00000009676	771367	METTL5	METTL5	0.801048	0.0824981	methyltransferase like 5	Uncharacterized protein [Source:UniProtKB/TrEMBL;Acc:F1NZ60]
ENSGALG00000009698	417806	SLC38A1	SLC38A1	1.74472	6.77487e-07	solute carrier family 38, member 1	sodium-coupled neutral amino acid transporter 1 [Source:RefSeq peptide;Acc:NP_001186532]
ENSGALG00000009703	770724	NDUFS7	NDUFS7	0.652963	5.13591e-05	NADH dehydrogenase (ubiquinone) Fe-S protein 7, 20kDa (NADH-coenzyme Q reductase)	NADH dehydrogenase (ubiquinone) Fe-S protein 7, 20kDa (NADH-coenzyme Q reductase) [Source:HGNC Symbol;Acc:7714]
ENSGALG00000009707	426281	SRCIN1	SRCIN1	1.9163	0.0129526	SRC kinase signaling inhibitor 1	SRC kinase signaling inhibitor 1 [Source:HGNC Symbol;Acc:29506]
ENSGALG00000009752	420575	C1GALT1	C1GALT1	1.36484	0.0034002	core 1 synthase, glycoprotein-N-acetylgalactosamine 3-beta-galactosyltransferase, 1	Glycoprotein-N-acetylgalactosamine 3-beta-galactosyltransferase 1 [Source:UniProtKB/Swiss-Prot;Acc:Q5F3G7]
ENSGALG00000009770	426865		RABL2B	0.665527	0.00473565	RAB, member of RAS oncogene family-like 2B
ENSGALG00000009795	417818	MON2	MON2	1.28495	0.057832	MON2 homolog (S. cerevisiae)	protein MON2 homolog [Source:RefSeq peptide;Acc:NP_001186534]
ENSGALG00000009799	395588	MEIS2	MEIS2	0.802358	0.0378511	Meis homeobox 2	homeobox protein Meis2 [Source:RefSeq peptide;Acc:NP_990134]
ENSGALG00000009800	422443	SETD7	SETD7	1.85723	4.17729e-06	SET domain containing (lysine methyltransferase) 7	SET domain containing (lysine methyltransferase) 7 [Source:HGNC Symbol;Acc:30412]
ENSGALG00000009807	421365	FLVCR1	FLVCR1	1.8166	0.0019645	feline leukemia virus subgroup C cellular receptor 1	Uncharacterized protein [Source:UniProtKB/TrEMBL;Acc:F1P548]
ENSGALG00000009811	421366	TATDN3	TATDN3	0.678823	0.00949919	TatD DNase domain containing 3	TatD DNase domain containing 3 [Source:HGNC Symbol;Acc:27010]
ENSGALG00000009816		BATF3		0.477913	0.0153696		Uncharacterized protein [Source:UniProtKB/TrEMBL;Acc:E1C2K1]
ENSGALG00000009829	417823	RPL18A	RPL18A	0.637356	6.58212e-07	ribosomal protein L18a	60S ribosomal protein L18a [Source:UniProtKB/TrEMBL;Acc:F1NPD3]
ENSGALG00000009835	417824	XPOT	XPOT	1.23987	0.0846299	exportin, tRNA (nuclear export receptor for tRNAs)	exportin-T [Source:RefSeq peptide;Acc:NP_001186535]
ENSGALG00000009836	422449	ELMOD2	ELMOD2	2.37452	0.000382027	ELMO/CED-12 domain containing 2	Uncharacterized protein [Source:UniProtKB/TrEMBL;Acc:E1C592]
ENSGALG00000009838	423296	AQR	AQR	1.30508	0.0275239	aquarius homolog (mouse)	aquarius homolog (mouse) [Source:HGNC Symbol;Acc:29513]
ENSGALG00000009843	421374	INTS7	INTS7	0.803308	0.0732277	integrator complex subunit 7	integrator complex subunit 7 [Source:RefSeq peptide;Acc:NP_001006399]
ENSGALG00000009844	423298	ACTC1	ACTC1	0.541773	0.00861216	actin, alpha, cardiac muscle 1	Actin, alpha cardiac muscle 1 [Source:UniProtKB/Swiss-Prot;Acc:P68034]
ENSGALG00000009847	423299	STXBP6	STXBP6	1.54586	0.0332094	syntaxin binding protein 6 (amisyn)	syntaxin-binding protein 6 [Source:RefSeq peptide;Acc:NP_001186640]
ENSGALG00000009855	422452	TBC1D9	TBC1D9	1.46056	0.00234047	TBC1 domain family, member 9 (with GRAM domain)	Uncharacterized protein [Source:UniProtKB/TrEMBL;Acc:F1NI67]
ENSGALG00000009856	417829	GNS	GNS	1.37354	0.00256278	glucosamine (N-acetyl)-6-sulfatase	N-acetylglucosamine-6-sulfatase precursor [Source:RefSeq peptide;Acc:NP_001186488]
ENSGALG00000009858	421377	SLC30A1	SLC30A1	1.57177	0.0245206	solute carrier family 30 (zinc transporter), member 1	Uncharacterized protein [Source:UniProtKB/TrEMBL;Acc:F1NHZ7]
ENSGALG00000009863				0.693762	0.0142342
ENSGALG00000009886	422455	USP38	USP38	1.47641	0.0383707	ubiquitin specific peptidase 38	ubiquitin specific peptidase 38 [Source:HGNC Symbol;Acc:20067]
ENSGALG00000009890	421385	MRPS10	MRPS10	0.795113	0.0849272	mitochondrial ribosomal protein S10	Uncharacterized protein [Source:UniProtKB/TrEMBL;Acc:E1C1Y5]
ENSGALG00000009895		GRIP1		1.29396	0.0524748		glutamate receptor interacting protein 1 [Source:HGNC Symbol;Acc:18708]
ENSGALG00000009905		MDM1		1.98659	0.000160133		Mdm1 nuclear protein homolog (mouse) [Source:HGNC Symbol;Acc:29917]
ENSGALG00000009915		EML4		1.46996	0.000185511		Uncharacterized protein [Source:UniProtKB/TrEMBL;Acc:E1BX88]
ENSGALG00000009941	395185	SLC35B1	SLC35B1	0.754666	0.00704476	solute carrier family 35, member B1	solute carrier family 35 member B1 [Source:RefSeq peptide;Acc:NP_989845]
ENSGALG00000009942	395609	MDM2	MDM2	1.46845	0.00326955	Mdm2 p53 binding protein homolog (mouse)	Mdm2, transformed 3T3 cell double minute 2, p53 binding protein [Source:RefSeq peptide;Acc:NP_001186313]
ENSGALG00000009946	423310	HECTD1	HECTD1	1.23368	0.0700788	HECT domain containing 1	HECT domain containing E3 ubiquitin protein ligase 1 [Source:HGNC Symbol;Acc:20157]
ENSGALG00000009954	421400	DYNC2LI1	DYNC2LI1	1.76367	0.00985286	dynein, cytoplasmic 2, light intermediate chain 1	dynein, cytoplasmic 2, light intermediate chain 1 [Source:HGNC Symbol;Acc:24595]
ENSGALG00000009956	425536	ESPL1	ESPL1	0.756569	0.0152053	extra spindle pole bodies homolog 1 (S. cerevisiae)	extra spindle pole bodies homolog 1 (S. cerevisiae) [Source:HGNC Symbol;Acc:16856]
ENSGALG00000009966	417845	FRS2	FRS2	2.31063	0.00231663	fibroblast growth factor receptor substrate 2	fibroblast growth factor receptor substrate 2 [Source:RefSeq peptide;Acc:NP_001186555]
ENSGALG00000009971	424563	CDC20	CDC20	0.795047	0.029552	cell division cycle 20 homolog (S. cerevisiae)	cell division cycle protein 20 homolog [Source:RefSeq peptide;Acc:NP_001006536]
ENSGALG00000009972	423311	HEATR5A	HEATR5A	1.28685	0.0906423	HEAT repeat containing 5A	HEAT repeat containing 5A [Source:HGNC Symbol;Acc:20276]
ENSGALG00000009988	424564	ELOVL1	ELOVL1	0.782464	0.0354072	ELOVL fatty acid elongase 1	elongation of very long chain fatty acids protein 1 [Source:RefSeq peptide;Acc:NP_001012616]
ENSGALG00000009992	428883	ARHGAP5	ARHGAP5	2.028	1.5989e-09	Rho GTPase activating protein 5	Uncharacterized protein [Source:UniProtKB/TrEMBL;Acc:F1NG56]
ENSGALG00000010006	422467	SLC10A7	SLC10A7	1.34494	0.0221676	solute carrier family 10 (sodium/bile acid cotransporter family), member 7	Sodium/bile acid cotransporter 7 [Source:UniProtKB/Swiss-Prot;Acc:Q5ZJH8]
ENSGALG00000010021		HYI		0.545971	3.19656e-06		hydroxypyruvate isomerase (putative) [Source:HGNC Symbol;Acc:26948]
ENSGALG00000010026	396019	PPP1CB	PPP1CB	1.35157	0.00421361	protein phosphatase 1, catalytic subunit, beta isozyme	Serine/threonine-protein phosphatase PP1-beta catalytic subunit [Source:UniProtKB/Swiss-Prot;Acc:P62207]
ENSGALG00000010046	423323	FAM177A1	FAM177A1	1.26596	0.0834036	family with sequence similarity 177, member A1	uncharacterized protein LOC423323 [Source:RefSeq peptide;Acc:NP_001026373]
ENSGALG00000010048	421421	SUPT7L	SUPT7L	2.13891	0.0238401	suppressor of Ty 7 (S. cerevisiae)-like	Uncharacterized protein [Source:UniProtKB/TrEMBL;Acc:F1N8A3]
ENSGALG00000010051		MOCS1		1.61819	0.0218023		Uncharacterized protein [Source:UniProtKB/TrEMBL;Acc:F1N8A1]
ENSGALG00000010060	423326	PSMA6	PSMA6	0.737014	0.00270165	proteasome (prosome, macropain) subunit, alpha type, 6	Proteasome subunit alpha type [Source:UniProtKB/TrEMBL;Acc:F1NEQ6]
ENSGALG00000010072	425541	DDI2	DDI2	1.99537	7.62288e-07	DNA-damage inducible 1 homolog 2 (S. cerevisiae)	Uncharacterized protein [Source:UniProtKB/TrEMBL;Acc:E1C2C2]
ENSGALG00000010077	422477	RPS3A	RPS3A	0.707859	0.00015225	ribosomal protein S3A	ribosomal protein S3A [Source:RefSeq peptide;Acc:NP_001075886]
ENSGALG00000010081		SH3D19		1.80479	0.000746031		Uncharacterized protein [Source:UniProtKB/TrEMBL;Acc:F1N8H5]
ENSGALG00000010084	425544	EIF4G3	EIF4G3	1.29962	0.0130747	eukaryotic translation initiation factor 4 gamma, 3	eukaryotic translation initiation factor 4 gamma, 3 [Source:HGNC Symbol;Acc:3298]
ENSGALG00000010089	424574	DPH2	DPH2	0.573543	0.000179668	DPH2 homolog (S. cerevisiae)	diphthamide biosynthesis protein 2 [Source:RefSeq peptide;Acc:NP_001006538]
ENSGALG00000010097	422480	PET112	PET112	1.42203	0.0701859	PET112 homolog (yeast)	PET112 homolog (yeast) [Source:HGNC Symbol;Acc:8849]
ENSGALG00000010103	422481	FBXW7	FBXW7	0.774135	0.0943524	F-box and WD repeat domain containing 7	F-box and WD repeat domain containing 7, E3 ubiquitin protein ligase [Source:HGNC Symbol;Acc:16712]
ENSGALG00000010107	422484	FHDC1	FHDC1	1.39198	0.0130242	FH2 domain containing 1	Uncharacterized protein [Source:UniProtKB/TrEMBL;Acc:F1NBT1]
ENSGALG00000010113				0.411735	0.041221		Uncharacterized protein [Source:UniProtKB/TrEMBL;Acc:F1NB11]
ENSGALG00000010124	424584	RPS8	RPS8	0.599315	5.10309e-09	ribosomal protein S8	40S ribosomal protein S8 [Source:RefSeq peptide;Acc:NP_001239055]
ENSGALG00000010131	421429	BTBD9	BTBD9	1.65162	0.00175883	BTB (POZ) domain containing 9	BTB/POZ domain-containing protein 9 [Source:RefSeq peptide;Acc:NP_001008459]
ENSGALG00000010133	374187	PTCH2	PTCH2	0.756721	0.0721521	patched 2	patched 2 [Source:HGNC Symbol;Acc:9586]
ENSGALG00000010136	422490	HGSNAT	HGSNAT	1.3617	0.0526248	heparan-alpha-glucosaminide N-acetyltransferase	heparan-alpha-glucosaminide N-acetyltransferase [Source:HGNC Symbol;Acc:26527]
ENSGALG00000010139	771648	SS1R	SSTR1	1.9655	0.0128017	somatostatin receptor 1	somatostatin receptor type 1 [Source:RefSeq peptide;Acc:NP_001106638]
ENSGALG00000010140	424587	EIF2B3	EIF2B3	0.810029	0.0979305	eukaryotic translation initiation factor 2B, subunit 3 gamma, 58kDa	translation initiation factor eIF-2B subunit gamma [Source:RefSeq peptide;Acc:NP_001026451]
ENSGALG00000010142	422492	C8ORF40	C4H8orf40	0.715886	0.00825265	chromosome 4 open reading frame, human C8orf40	UPF0697 protein C8orf40 homolog [Source:RefSeq peptide;Acc:NP_001183985]
ENSGALG00000010149	421434	FTSJD2	FTSJD2	1.50074	0.01397	FtsJ methyltransferase domain containing 2	FtsJ methyltransferase domain containing 2 [Source:HGNC Symbol;Acc:21077]
ENSGALG00000010152	417854	TSPAN8	TSPAN8	0.705568	0.0905059	tetraspanin 8	tetraspanin-8 [Source:RefSeq peptide;Acc:NP_001186579]
ENSGALG00000010153	429828	CYP21A2	CYP21A2	0.537797	7.7839e-05	cytochrome P450, family 21, subfamily A, polypeptide 2	uncharacterized protein LOC429828 precursor [Source:RefSeq peptide;Acc:NP_001092828]
ENSGALG00000010167		PNN		0.794092	0.0277343		pinin, desmosome associated protein [Source:HGNC Symbol;Acc:9162]
ENSGALG00000010169	428574	TMEM151B	TMEM151B	5.22084	0.00262638	transmembrane protein 151B	Uncharacterized protein [Source:UniProtKB/TrEMBL;Acc:F1NC44]
ENSGALG00000010170	422494	INTU	INTU	1.38062	0.0764057	inturned planar cell polarity effector homolog (Drosophila)	inturned planar cell polarity protein [Source:HGNC Symbol;Acc:29239]
ENSGALG00000010177	417855	ZFC3H1	ZFC3H1	1.70366	1.49633e-06	zinc finger, C3H1-type containing	zinc finger, C3H1-type containing [Source:HGNC Symbol;Acc:28328]
ENSGALG00000010179	427351	RFX3	RFX3	1.46789	0.0756689	regulatory factor X, 3 (influences HLA class II expression)	regulatory factor X, 3 (influences HLA class II expression) [Source:HGNC Symbol;Acc:9984]
ENSGALG00000010185	422496	HSPA4L	HSPA4L	1.29796	0.0193653	heat shock 70kDa protein 4-like	heat shock 70 kDa protein 4L [Source:RefSeq peptide;Acc:NP_001012594]
ENSGALG00000010197	423342	COQ6	COQ6	0.739988	0.0176949	coenzyme Q6 homolog, monooxygenase (S. cerevisiae)	Uncharacterized protein [Source:UniProtKB/TrEMBL;Acc:F1NBR7]
ENSGALG00000010204	772061	KCNC2	KCNC2	1.43746	0.0389294	potassium voltage-gated channel, Shaw-related subfamily, member 2	potassium voltage-gated channel, Shaw-related subfamily, member 2 [Source:HGNC Symbol;Acc:6234]
ENSGALG00000010219	424590	UROD	UROD	0.670967	0.000393357	uroporphyrinogen decarboxylase	Uroporphyrinogen decarboxylase [Source:UniProtKB/TrEMBL;Acc:F1NBI2]
ENSGALG00000010225	423347		LOC423347	0.692344	0.0152645	acyl-CoA synthetase short-chain family member 1-like	Uncharacterized protein [Source:UniProtKB/TrEMBL;Acc:E1BZT9]
ENSGALG00000010226	424594	MUTYH	MUTYH	0.563093	0.0023577	mutY homolog (E. coli)	mutY homolog (E. coli) [Source:HGNC Symbol;Acc:7527]
ENSGALG00000010235	426504	DDX19B	DDX19B	0.767573	0.00721046	DEAD (Asp-Glu-Ala-Asp) box polypeptide 19B	ATP-dependent RNA helicase DDX19B [Source:RefSeq peptide;Acc:NP_001006568]
ENSGALG00000010242				0.619109	0.00102985
ENSGALG00000010255	424600	NASP	NASP	0.676851	1.59784e-05	nuclear autoantigenic sperm protein (histone-binding)	nuclear autoantigenic sperm protein (histone-binding) [Source:HGNC Symbol;Acc:7644]
ENSGALG00000010265	417868	E2F7	E2F7	1.31405	0.0450954	E2F transcription factor 7	E2F transcription factor 7 [Source:HGNC Symbol;Acc:23820]
ENSGALG00000010269	395730	KCNAB1	KCNAB1	1.62027	0.000784122	potassium voltage-gated channel, shaker-related subfamily, beta member 1	Voltage-gated potassium channel subunit beta-1 [Source:UniProtKB/Swiss-Prot;Acc:Q9PWR1]
ENSGALG00000010272	424601	CCDC17	CCDC17	0.591765	0.0324429	coiled-coil domain containing 17	Uncharacterized protein [Source:UniProtKB/TrEMBL;Acc:E1C981]
ENSGALG00000010275	423355	FCF1	FCF1	0.775995	0.0277267	FCF1 small subunit (SSU) processome component homolog (S. cerevisiae)	Uncharacterized protein [Source:UniProtKB/TrEMBL;Acc:F1N963]
ENSGALG00000010291	428738	RBPMS	RBPMS	0.676943	0.000316178	RNA binding protein with multiple splicing	RNA-binding protein with multiple-splicing [Source:UniProtKB/TrEMBL;Acc:F1NAP9]
ENSGALG00000010293		RD		0.483347	0.0522239		Riboflavin-binding protein Riboflavin-binding protein, plasma form Riboflavin-binding protein, yolk major form Riboflavin-binding protein, yolk minor form [Source:UniProtKB/Swiss-Prot;Acc:P02752]
ENSGALG00000010298	771257	DCTN6	DCTN6	0.69106	0.000843339	dynactin 6	Uncharacterized protein [Source:UniProtKB/TrEMBL;Acc:F1NAP2]
ENSGALG00000010304		MLH3		1.43534	0.00635179		mutL homolog 3 (E. coli) [Source:HGNC Symbol;Acc:7128]
ENSGALG00000010307	423361	ACYP1	ACYP1	0.597985	0.00478304	acylphosphatase 1, erythrocyte (common) type	Acylphosphatase-1 [Source:UniProtKB/Swiss-Prot;Acc:P07032]
ENSGALG00000010314	428891	NEK9	NEK9	1.73957	1.61502e-06	NIMA (never in mitosis gene a)- related kinase 9	Uncharacterized protein [Source:UniProtKB/TrEMBL;Acc:F1NAG9]
ENSGALG00000010317		POLH		0.697351	0.0012548		polymerase (DNA directed), eta [Source:HGNC Symbol;Acc:9181]
ENSGALG00000010319	396083	SYT1	SYT1	0.6462	0.00135321	synaptotagmin I	Synaptotagmin-1 [Source:UniProtKB/Swiss-Prot;Acc:P47191]
ENSGALG00000010326	423365	FLVCR2	FLVCR2	1.81289	0.0467316	feline leukemia virus subgroup C cellular receptor family, member 2	Uncharacterized protein [Source:UniProtKB/TrEMBL;Acc:F1NA70]
ENSGALG00000010340	423367	TTLL5	TTLL5	1.28776	0.0307232	tubulin tyrosine ligase-like family, member 5	tubulin polyglutamylase TTLL5 [Source:RefSeq peptide;Acc:NP_001026375]
ENSGALG00000010349	421452	POLR1C	POLR1C	0.716463	0.00184411	polymerase (RNA) I polypeptide C, 30kDa	Uncharacterized protein [Source:UniProtKB/TrEMBL;Acc:E1C548]
ENSGALG00000010350	423368	C14ORF118	GPATCH2L	1.62445	0.0389535	G patch domain containing 2-like	Uncharacterized protein [Source:UniProtKB/TrEMBL;Acc:E1C534]
ENSGALG00000010351	429097	POMGNT1	POMGNT1	1.69748	0.0216574	protein O-linked mannose beta1,2-N-acetylglucosaminyltransferase	Uncharacterized protein [Source:UniProtKB/TrEMBL;Acc:E1C532]
ENSGALG00000010355	421453	YIPF3	YIPF3	0.790368	0.0392734	Yip1 domain family, member 3	protein YIPF3 [Source:RefSeq peptide;Acc:NP_001012584]
ENSGALG00000010360	424613	NSUN4	NSUN4	0.717072	0.0107888	NOP2/Sun domain family, member 4	Uncharacterized protein [Source:UniProtKB/TrEMBL;Acc:E1C522]
ENSGALG00000010368	423369	VASH1	VASH1	2.22458	5.31219e-15	vasohibin 1	vasohibin 1 [Source:HGNC Symbol;Acc:19964]
ENSGALG00000010372	423370	ANGEL1	ANGEL1	1.47158	0.000923038	angel homolog 1 (Drosophila)	protein angel homolog 1 precursor [Source:RefSeq peptide;Acc:NP_001026376]
ENSGALG00000010390	771996	KIAA1737	KIAA1737	2.14875	0.000600157	KIAA1737	Uncharacterized protein [Source:UniProtKB/TrEMBL;Acc:F1NAE8]
ENSGALG00000010392	422518	CCSER1	FAM190A	0.717901	0.0103541	family with sequence similarity 190, member A	coiled-coil serine-rich protein 1 [Source:HGNC Symbol;Acc:29349]
ENSGALG00000010399	425041	SELT	SELT	0.783265	0.019658	selenoprotein T	Selenoprotein T [Source:UniProtKB/Swiss-Prot;Acc:Q5ZJN8]
ENSGALG00000010400	422522	SMARCAD1	SMARCAD1	1.34216	0.020702	SWI/SNF-related, matrix-associated actin-dependent regulator of chromatin, subfamily a, containing DEAD/H box 1	SWI/SNF-related, matrix-associated actin-dependent regulator of chromatin, subfamily a, containing DEAD/H box 1 [Source:HGNC Symbol;Acc:18398]
ENSGALG00000010406	423372	TMEM63C	TMEM63C	1.87126	0.000421865	transmembrane protein 63C	Uncharacterized protein [Source:UniProtKB/TrEMBL;Acc:F1NA48]
ENSGALG00000010423	423373	POMT2	POMT2	2.2616	2.69097e-05	protein-O-mannosyltransferase 2	protein-O-mannosyltransferase 2 [Source:HGNC Symbol;Acc:19743]
ENSGALG00000010426	421457	ZNF318	ZNF318	1.33665	0.0148562	zinc finger protein 318	zinc finger protein 318 [Source:HGNC Symbol;Acc:13578]
ENSGALG00000010426	100859159	ZNF318	LOC100859159			uncharacterized LOC100859159	zinc finger protein 318 [Source:HGNC Symbol;Acc:13578]
ENSGALG00000010436	395271	DMBX1	DMBX1	3.50459	4.79728e-11	diencephalon/mesencephalon homeobox 1	diencephalon/mesencephalon homeobox 1 [Source:HGNC Symbol;Acc:19026]
ENSGALG00000010442	100857182	MOB3A	LOC100857182	0.65583	0.0025228	mps one binder kinase activator-like 2A-like	MOB kinase activator 3A [Source:HGNC Symbol;Acc:29802]
ENSGALG00000010459	423377	VIPAS39	VIPAR	0.776001	0.0323018	VPS33B interacting protein, apical-basolateral polarity regulator	VPS33B interacting protein, apical-basolateral polarity regulator, spe-39 homolog [Source:HGNC Symbol;Acc:20347]
ENSGALG00000010461	395175	EBF3	EBF3	0.691143	0.00421708	early B-cell factor 3	early B-cell factor 3 [Source:HGNC Symbol;Acc:19087]
ENSGALG00000010471	423970	PPP2R2D	PPP2R2D	1.51766	0.0322815	protein phosphatase 2, regulatory subunit B, delta	serine/threonine-protein phosphatase 2A 55 kDa regulatory subunit B delta isoform [Source:RefSeq peptide;Acc:NP_001006507]
ENSGALG00000010473	424619	PDZK1IP1	PDZK1IP1	0.445311	0.0216871	PDZK1 interacting protein 1	Uncharacterized protein [Source:UniProtKB/TrEMBL;Acc:E1C111]
ENSGALG00000010494	424625	SLC5A9	SLC5A9	0.700226	0.0306535	solute carrier family 5 (sodium/glucose cotransporter), member 9	Uncharacterized protein [Source:UniProtKB/TrEMBL;Acc:F1NNK3]
ENSGALG00000010502	424626	SPATA6	SPATA6	2.26234	0.0217881	spermatogenesis associated 6	Uncharacterized protein [Source:UniProtKB/TrEMBL;Acc:Q5ZMP8]
ENSGALG00000010507	425592	FCRL2	FCRL2	0.702942	0.00233404	Fc receptor-like 2	Fc receptor family member [Source:RefSeq peptide;Acc:NP_001090998]
ENSGALG00000010518	423385		NRXN3	0.555316	0.00707512	neurexin 3
ENSGALG00000010526	422525	OSTC	OSTC	0.813924	0.0778935	oligosaccharyltransferase complex subunit	Oligosaccharyltransferase complex subunit OSTC [Source:UniProtKB/Swiss-Prot;Acc:Q5ZJR3]
ENSGALG00000010533	395634	ELAVL4	ELAVL4	1.5917	0.00291955	ELAV (embryonic lethal, abnormal vision, Drosophila)-like 4 (Hu antigen D)	ELAV-like protein 4 [Source:RefSeq peptide;Acc:NP_990161]
ENSGALG00000010535	422529	SGMS2	SGMS2	1.51909	0.0864305	sphingomyelin synthase 2	Uncharacterized protein [Source:UniProtKB/TrEMBL;Acc:F1NLG9]
ENSGALG00000010536	424629	FAF1	FAF1	1.29723	0.0474072	Fas (TNFRSF6) associated factor 1	Fas (TNFRSF6) associated factor 1 [Source:HGNC Symbol;Acc:3578]
ENSGALG00000010553	422533	AIMP1	AIMP1	0.796827	0.0517474	aminoacyl tRNA synthetase complex-interacting multifunctional protein 1	aminoacyl tRNA synthetase complex-interacting multifunctional protein 1 [Source:HGNC Symbol;Acc:10648]
ENSGALG00000010569	772208	TXNDC12	TXNDC12	0.811012	0.0520071	thioredoxin domain containing 12 (endoplasmic reticulum)	Uncharacterized protein [Source:UniProtKB/TrEMBL;Acc:F1NLC7]
ENSGALG00000010571	421469	HEATR5B	HEATR5B	1.41441	0.00912614	HEAT repeat containing 5B	HEAT repeat containing 5B [Source:HGNC Symbol;Acc:29273]
ENSGALG00000010576	423389	GTF2A1	GTF2A1	1.31954	0.0447931	general transcription factor IIA, 1, 19/37kDa	transcription initiation factor IIA subunit 1 [Source:RefSeq peptide;Acc:NP_001026378]
ENSGALG00000010579	423390	STON2	STON2	1.76173	0.0023822	stonin 2	stonin 2 [Source:HGNC Symbol;Acc:30652]
ENSGALG00000010581	423391	SEL1L	SEL1L	2.15208	1.00984e-08	sel-1 suppressor of lin-12-like (C. elegans)	Uncharacterized protein [Source:UniProtKB/TrEMBL;Acc:E1C6X2]
ENSGALG00000010589	428901	FLRT2	FLRT2	1.87181	0.0170579	fibronectin leucine rich transmembrane protein 2	Uncharacterized protein [Source:UniProtKB/TrEMBL;Acc:E1C6W5]
ENSGALG00000010592		TET2		1.59244	0.0163343		Uncharacterized protein [Source:UniProtKB/TrEMBL;Acc:F1NJ90]
ENSGALG00000010593	423394	GALC	GALC	1.6051	0.0394523	galactosylceramidase	galactosylceramidase [Source:HGNC Symbol;Acc:4115]
ENSGALG00000010598	428902	KCNK10	KCNK10	1.85879	0.0154088	potassium channel, subfamily K, member 10	Uncharacterized protein [Source:UniProtKB/TrEMBL;Acc:F1NUZ5]
ENSGALG00000010612	421478	PRKD3	PRKD3	1.68023	0.00473328	protein kinase D3	Serine/threonine-protein kinase D [Source:UniProtKB/TrEMBL;Acc:E1C6T4]
ENSGALG00000010613	424639	ZFYVE9	ZFYVE9	1.36226	0.00735206	zinc finger, FYVE domain containing 9	zinc finger, FYVE domain containing 9 [Source:HGNC Symbol;Acc:6775]
ENSGALG00000010616	423398	PTPN21	PTPN21	2.04384	0.01045	protein tyrosine phosphatase, non-receptor type 21	Uncharacterized protein [Source:UniProtKB/TrEMBL;Acc:E1C5H0]
ENSGALG00000010620		SPAST		1.47644	0.00201997		spastin [Source:HGNC Symbol;Acc:11233]
ENSGALG00000010627	771795	PRPF38A	PRPF38A	0.793977	0.089663	PRP38 pre-mRNA processing factor 38 (yeast) domain containing A	Uncharacterized protein [Source:UniProtKB/TrEMBL;Acc:E1C6A8]
ENSGALG00000010628	422547	ACSL1	ACSL1	1.35252	0.00880206	acyl-CoA synthetase long-chain family member 1	long-chain-fatty-acid--CoA ligase 1 [Source:RefSeq peptide;Acc:NP_001012596]
ENSGALG00000010629		ZCCHC11		1.60272	9.87185e-05		zinc finger, CCHC domain containing 11 [Source:HGNC Symbol;Acc:28981]
ENSGALG00000010637	429105	SELRC1	SELRC1	0.698003	0.00844958	Sel1 repeat containing 1	Uncharacterized protein [Source:UniProtKB/TrEMBL;Acc:E1C691]
ENSGALG00000010646	769288	STOX2	STOX2	1.39411	0.0195355	storkhead box 2	storkhead box 2 [Source:HGNC Symbol;Acc:25450]
ENSGALG00000010647	424646	ECHDC2	ECHDC2	0.71583	0.0193278	enoyl CoA hydratase domain containing 2	Uncharacterized protein [Source:UniProtKB/TrEMBL;Acc:F1NSS6]
ENSGALG00000010649	421487	CNST	CNST	1.65722	0.0633345	consortin, connexin sorting protein	consortin, connexin sorting protein [Source:HGNC Symbol;Acc:26486]
ENSGALG00000010675	395804	PSMC1	PSMC1	0.774549	0.0142602	proteasome (prosome, macropain) 26S subunit, ATPase, 1	26S protease regulatory subunit 4 [Source:RefSeq peptide;Acc:NP_990289]
ENSGALG00000010678	421494	DESI2	DESI2	1.84707	0.0162805	PPPDE peptidase domain containing 1	Desumoylating isopeptidase 2 [Source:UniProtKB/Swiss-Prot;Acc:Q5ZIV7]
ENSGALG00000010689	374226	MAGOH	MAGOH	0.649949	1.15784e-05	mago-nashi homolog, proliferation-associated (Drosophila)	Protein mago nashi homolog [Source:UniProtKB/Swiss-Prot;Acc:P50594]
ENSGALG00000010709	421497	AKT3	AKT3	0.738657	0.0335931	v-akt murine thymoma viral oncogene homolog 3 (protein kinase B, gamma)	v-akt murine thymoma viral oncogene homolog 3 [Source:HGNC Symbol;Acc:393]
ENSGALG00000010722	395159		LOC395159	0.763503	0.0637683	Schwann cell-specific EGF-like repeat autocrine factor	Schwann cell-specific EGF-like repeat autocrine factor precursor [Source:RefSeq peptide;Acc:NP_989829]
ENSGALG00000010734	423411	SMEK1	SMEK1	1.30785	0.0378945	SMEK homolog 1, suppressor of mek1 (Dictyostelium)	Uncharacterized protein [Source:UniProtKB/TrEMBL;Acc:F1NPW9]
ENSGALG00000010740	424653	YIPF1	YIPF1	0.783303	0.0605281	Yip1 domain family, member 1	Uncharacterized protein [Source:UniProtKB/TrEMBL;Acc:E1C1H6]
ENSGALG00000010745	396482	HMGB2	HMGB2	0.758209	0.0595944	high mobility group box 2	high mobility group protein B2 [Source:RefSeq peptide;Acc:NP_990817]
ENSGALG00000010761	772313	MRPL37	MRPL37	0.773343	0.0479534	mitochondrial ribosomal protein L37	39S ribosomal protein L37, mitochondrial [Source:RefSeq peptide;Acc:NP_001074974]
ENSGALG00000010763	423414	TRIP11	TRIP11	1.27132	0.0784169	thyroid hormone receptor interactor 11	Uncharacterized protein [Source:UniProtKB/TrEMBL;Acc:E1C1F2]
ENSGALG00000010766	378424	ATXN3	ATXN3	1.44556	0.0225294	ataxin 3	Ataxin-3 [Source:UniProtKB/Swiss-Prot;Acc:Q9W689]
ENSGALG00000010770	420588	SCIN	SCIN	1.64452	0.000187218	scinderin	Adseverin [Source:UniProtKB/Swiss-Prot;Acc:Q5ZIV9]
ENSGALG00000010786	772367	DGKB	DGKB	0.729285	0.0893307	diacylglycerol kinase, beta 90kDa	diacylglycerol kinase, beta 90kDa [Source:HGNC Symbol;Acc:2850]
ENSGALG00000010787	429109	TTC4	TTC4	0.658111	7.03259e-05	tetratricopeptide repeat domain 4	tetratricopeptide repeat domain 4 [Source:HGNC Symbol;Acc:12394]
ENSGALG00000010789	424659	PARS2	PARS2	0.671989	0.00521076	prolyl-tRNA synthetase 2, mitochondrial (putative)	Uncharacterized protein [Source:UniProtKB/TrEMBL;Acc:E1BZP0]
ENSGALG00000010805	424665	USP24	USP24	1.84797	4.35083e-08	ubiquitin specific peptidase 24	ubiquitin specific peptidase 24 [Source:HGNC Symbol;Acc:12623]
ENSGALG00000010812	421508	RYR2	RYR2	0.720541	0.0436711	ryanodine receptor 2 (cardiac)	ryanodine receptor 2 (cardiac) [Source:HGNC Symbol;Acc:10484]
ENSGALG00000010825	420596	AGR2	AGR2	0.623157	0.0629152	anterior gradient homolog 2 (Xenopus laevis)	Uncharacterized protein [Source:UniProtKB/TrEMBL;Acc:E1C937]
ENSGALG00000010826	429110	PRKAA2	PRKAA2	2.09631	0.0569207	protein kinase, AMP-activated, alpha 2 catalytic subunit	5'-AMP-activated protein kinase catalytic subunit alpha-2 [Source:RefSeq peptide;Acc:NP_001034694]
ENSGALG00000010827	423421	ITPK1	ITPK1	1.31074	0.0329854	inositol-tetrakisphosphate 1-kinase	Inositol-tetrakisphosphate 1-kinase [Source:UniProtKB/Swiss-Prot;Acc:Q5F480]
ENSGALG00000010836	373907	AHR	AHR	1.95547	0.0446425	aryl hydrocarbon receptor	aryl hydrocarbon receptor [Source:RefSeq peptide;Acc:NP_989449]
ENSGALG00000010838	421509	ERO1LB	ERO1LB	1.4125	0.00363418	ERO1-like beta (S. cerevisiae)	ERO1-like beta (S. cerevisiae) [Source:HGNC Symbol;Acc:14355]
ENSGALG00000010840	420598	SNX13	SNX13	1.84358	0.000240278	sorting nexin 13	sorting nexin-13 [Source:RefSeq peptide;Acc:NP_001103225]
ENSGALG00000010848		BTBD7		1.39109	0.00320401		BTB (POZ) domain containing 7 [Source:HGNC Symbol;Acc:18269]
ENSGALG00000010857	374083	DAB1	DAB1	1.51631	0.000193134	disabled homolog 1 (Drosophila)	disabled homolog 1 [Source:RefSeq peptide;Acc:NP_989569]
ENSGALG00000010859	497270	EPGN	EPGN	0.557002	0.0223185	epithelial mitogen homolog (mouse)	Epigen [Source:UniProtKB/Swiss-Prot;Acc:Q5EG71]
ENSGALG00000010863	420603	TWISTNB	TWISTNB	0.76812	0.0735192	TWIST neighbor	DNA-directed RNA polymerase I subunit RPA43 [Source:RefSeq peptide;Acc:NP_001186544]
ENSGALG00000010875	395470	ITGB8	ITGB8	1.80417	0.00602307	integrin, beta 8	Integrin beta [Source:UniProtKB/TrEMBL;Acc:F1NJ74]
ENSGALG00000010880				0.613838	7.23519e-05
ENSGALG00000010889	424675	HOOK1	HOOK1	1.45673	0.064895	hook homolog 1 (Drosophila)	protein Hook homolog 1 [Source:RefSeq peptide;Acc:NP_001006542]
ENSGALG00000010892		ANTXR2		1.59517	0.0107888		anthrax toxin receptor 2 [Source:HGNC Symbol;Acc:21732]
ENSGALG00000010902	771503	LASS6	CERS6	1.76424	0.0400042	ceramide synthase 6	Uncharacterized protein [Source:UniProtKB/TrEMBL;Acc:E1C4X9]
ENSGALG00000010921	422585	PKD2	PKD2	1.35263	0.0216738	polycystic kidney disease 2 (autosomal dominant)	polycystin 2 [Source:RefSeq peptide;Acc:NP_001026311]
ENSGALG00000010926	395210	SPP1	SPP1	0.537324	0.00169513	secreted phosphoprotein 1	osteopontin precursor [Source:RefSeq peptide;Acc:NP_989866]
ENSGALG00000010932	422587	NUDT9	NUDT9	0.747014	0.0353255	nudix (nucleoside diphosphate linked moiety X)-type motif 9	nudix (nucleoside diphosphate linked moiety X)-type motif 9 [Source:HGNC Symbol;Acc:8056]
ENSGALG00000010940	417875	ACSS3	ACSS3	1.32411	0.0671535	acyl-CoA synthetase short-chain family member 3	acyl-CoA synthetase short-chain family member 3 [Source:HGNC Symbol;Acc:24723]
ENSGALG00000010950	423430	PPP4R4	PPP4R4	2.05564	0.0541237	protein phosphatase 4, regulatory subunit 4	protein phosphatase 4, regulatory subunit 4 [Source:HGNC Symbol;Acc:23788]
ENSGALG00000010979	422588	HSD17B11	HSD17B11	0.59606	2.39339e-06	hydroxysteroid (17-beta) dehydrogenase 11	Uncharacterized protein [Source:UniProtKB/TrEMBL;Acc:E1BS37]
ENSGALG00000010982	395531	NID1	NID1	2.2778	0.00240529	nidogen 1	Uncharacterized protein [Source:UniProtKB/TrEMBL;Acc:F1NC71]
ENSGALG00000010999	423437	DICER1	DICER1	1.83505	1.01849e-06	dicer 1, ribonuclease type III	endoribonuclease Dicer [Source:RefSeq peptide;Acc:NP_001035555]
ENSGALG00000011019	395179	ROR1	ROR1	1.22528	0.0687247	receptor tyrosine kinase-like orphan receptor 1	tyrosine-protein kinase transmembrane receptor ROR1 [Source:RefSeq peptide;Acc:NP_989840]
ENSGALG00000011020	420624	CYC	CYCS	0.724402	0.0191019	cytochrome c, somatic	Cytochrome c [Source:UniProtKB/Swiss-Prot;Acc:P67881]
ENSGALG00000011031	395681	JAK1	JAK1	1.75903	3.29476e-06	Janus kinase 1	tyrosine-protein kinase JAK1 [Source:RefSeq peptide;Acc:NP_990201]
ENSGALG00000011045	422590	AFF1	AFF1	1.54886	0.000887398	AF4/FMR2 family, member 1	AF4/FMR2 family, member 1 [Source:HGNC Symbol;Acc:7135]
ENSGALG00000011047	424699	LEPROT	LEPROT	1.34755	0.00376896	leptin receptor overlapping transcript	Leptin receptor gene-related protein [Source:UniProtKB/Swiss-Prot;Acc:Q5ZJD9]
ENSGALG00000011053	396055	HOXA2	HOXA2	0.666964	0.00187753	homeobox A2	Homeobox protein Hox-A2 [Source:UniProtKB/Swiss-Prot;Acc:Q08727]
ENSGALG00000011068	424182	COBLL1	COBLL1	1.39215	0.0642459	COBL-like 1	cordon-bleu WH2 repeat protein-like 1 [Source:HGNC Symbol;Acc:23571]
ENSGALG00000011069	429028	FIGN	FIGN	2.29859	0.0277998	fidgetin	Uncharacterized protein [Source:UniProtKB/TrEMBL;Acc:F1P5Q6]
ENSGALG00000011071		CLMN		1.71319	0.082678		calmin (calponin-like, transmembrane) [Source:HGNC Symbol;Acc:19972]
ENSGALG00000011082	424184	KCNH7	KCNH7	0.617686	0.0136326	potassium voltage-gated channel, subfamily H (eag-related), member 7	potassium voltage-gated channel, subfamily H (eag-related), member 7 [Source:HGNC Symbol;Acc:18863]
ENSGALG00000011085	423441	ATG2B	ATG2B	1.27185	0.0818085	autophagy related 2B	autophagy related 2B [Source:HGNC Symbol;Acc:20187]
ENSGALG00000011086	421534	ACTA1	ACTA1	0.594155	0.0756301	actin, alpha 1, skeletal muscle	Actin, alpha skeletal muscle [Source:UniProtKB/Swiss-Prot;Acc:P68139]
ENSGALG00000011098	421538	TAF5L	TAF5L	1.50737	0.00220346	TAF5-like RNA polymerase II, p300/CBP-associated factor (PCAF)-associated factor, 65kDa	Uncharacterized protein [Source:UniProtKB/TrEMBL;Acc:E1C8E9]
ENSGALG00000011103	395878	PAPOLA	PAPOLA	1.22358	0.0695653	poly(A) polymerase alpha	poly(A) polymerase alpha [Source:RefSeq peptide;Acc:NP_001185530]
ENSGALG00000011106	421540	GALNT2	GALNT2	1.41166	0.00645445	UDP-N-acetyl-alpha-D-galactosamine:polypeptide N-acetylgalactosaminyltransferase 2 (GalNAc-T2)	UDP-N-acetyl-alpha-D-galactosamine:polypeptide N-acetylgalactosaminyltransferase 2 (GalNAc-T2) [Source:HGNC Symbol;Acc:4124]
ENSGALG00000011113	776038	SGIP1	SGIP1	0.634016	0.0481995	SH3-domain GRB2-like (endophilin) interacting protein 1	SH3-domain GRB2-like (endophilin) interacting protein 1 [Source:HGNC Symbol;Acc:25412]
ENSGALG00000011120	424188	SLC4A10	SLC4A10	1.54292	0.0898126	solute carrier family 4, sodium bicarbonate transporter, member 10	solute carrier family 4, sodium bicarbonate transporter, member 10 [Source:HGNC Symbol;Acc:13811]
ENSGALG00000011133	422595	LIN54	LIN54	1.42225	0.0859373	lin-54 homolog (C. elegans)	lin-54 homolog (C. elegans) [Source:HGNC Symbol;Acc:25397]
ENSGALG00000011145	428436	TRIL	TRIL	3.09771	1.38786e-09	TLR4 interactor with leucine-rich repeats	Uncharacterized protein [Source:UniProtKB/TrEMBL;Acc:F1N8X5]
ENSGALG00000011159		C12orf50		2.106	0.0860487		chromosome 12 open reading frame 50 [Source:HGNC Symbol;Acc:26665]
ENSGALG00000011166	423451		PKDCC	0.76368	0.0715317	protein kinase domain containing, cytoplasmic homolog (mouse)
ENSGALG00000011174	421551	PSMB1	PSMB1	0.794652	0.0291757	proteasome (prosome, macropain) subunit, beta type, 1	proteasome subunit beta type-1 [Source:RefSeq peptide;Acc:NP_001007906]
ENSGALG00000011184	422602	HNRNPD	HNRNPD	0.601233	9.30641e-05	heterogeneous nuclear ribonucleoprotein D (AU-rich element RNA binding protein 1, 37kDa)	heterogeneous nuclear ribonucleoprotein D0 [Source:RefSeq peptide;Acc:NP_001026314]
ENSGALG00000011185	420637	PLEKHA8	PLEKHA8	1.79533	0.0186391	pleckstrin homology domain containing, family A (phosphoinositide binding specific) member 8	Uncharacterized protein [Source:UniProtKB/TrEMBL;Acc:E1C479]
ENSGALG00000011190	100857411		LOC100857411	0.48194	1.38886e-05	placenta-specific gene 8 protein-like
ENSGALG00000011200	414837	THBS2	THBS2	1.87333	0.00223871	thrombospondin 2	Thrombospondin-2 [Source:UniProtKB/Swiss-Prot;Acc:P35440]
ENSGALG00000011210	422608	CCDC98	FAM175A	0.762902	0.051115	family with sequence similarity 175, member A	BRCA1-A complex subunit Abraxas [Source:RefSeq peptide;Acc:NP_001026315]
ENSGALG00000011220	423456	SLC25A29	SLC25A29	1.41109	0.0960697	solute carrier family 25, member 29	Uncharacterized protein [Source:UniProtKB/TrEMBL;Acc:E1C3I5]
ENSGALG00000011229	424706	SERBP1	SERBP1	0.818454	0.057832	SERPINE1 mRNA binding protein 1	plasminogen activator inhibitor 1 RNA-binding protein [Source:RefSeq peptide;Acc:NP_001026464]
ENSGALG00000011242		OBSL1		0.635586	0.00146305		obscurin-like 1 [Source:HGNC Symbol;Acc:29092]
ENSGALG00000011250		ASIC4		2.11739	0.0622584		acid-sensing (proton-gated) ion channel family member 4 [Source:HGNC Symbol;Acc:21263]
ENSGALG00000011252				0.63887	0.000848338
ENSGALG00000011264	426312	SULF1	SULF1	1.38376	0.0035437	sulfatase 1	N-acetylglucosamine-6-sulfatase [Source:UniProtKB/TrEMBL;Acc:F1JYB3]
ENSGALG00000011266	422614	PPM1K	PPM1K	2.04383	0.00254377	protein phosphatase, Mg2+/Mn2+ dependent, 1K	Uncharacterized protein [Source:UniProtKB/TrEMBL;Acc:F1P138]
ENSGALG00000011280	417896	EEA1	EEA1	1.34401	0.0340089	early endosome antigen 1	Uncharacterized protein [Source:UniProtKB/TrEMBL;Acc:E1BRE5]
ENSGALG00000011285	417897	NUDT4	NUDT4	1.49979	0.000767288	nudix (nucleoside diphosphate linked moiety X)-type motif 4	nudix (nucleoside diphosphate linked moiety X)-type motif 4 [Source:HGNC Symbol;Acc:8051]
ENSGALG00000011288	421561	DACT2	DACT2	1.22045	0.095347	dapper, antagonist of beta-catenin, homolog 2 (Xenopus laevis)	dishevelled-binding antagonist of beta-catenin 2 [Source:HGNC Symbol;Acc:21231]
ENSGALG00000011290	428442	RPL15	RPL15	0.619278	6.58944e-08	ribosomal protein L15	Ribosomal protein L15 [Source:UniProtKB/TrEMBL;Acc:F1NQG5]
ENSGALG00000011298	396266	RARB	RARB	0.69871	0.00150355	retinoic acid receptor, beta	Retinoic acid receptor beta [Source:UniProtKB/Swiss-Prot;Acc:P22448]
ENSGALG00000011306		DES		0.481679	0.0569207		desmin [Source:HGNC Symbol;Acc:2770]
ENSGALG00000011309		PLXNC1		1.95046	2.51823e-06		Uncharacterized protein [Source:UniProtKB/TrEMBL;Acc:F1NWC5]
ENSGALG00000011311	424715	ANKRD13C	ANKRD13C	1.34017	0.0215038	ankyrin repeat domain 13C	ankyrin repeat domain 13C [Source:HGNC Symbol;Acc:25374]
ENSGALG00000011318	424200	DNPEP	DNPEP	0.623428	2.2537e-06	aspartyl aminopeptidase	aspartyl aminopeptidase [Source:RefSeq peptide;Acc:NP_001012937]
ENSGALG00000011324	100857214		LOC100857214	0.658122	0.0432117	tubulin alpha-4A chain-like
ENSGALG00000011324	100857858		LOC100857858			tubulin alpha-1C chain-like
ENSGALG00000011325	417907	NDUFA12	NDUFA12	0.664011	0.000288455	NADH dehydrogenase (ubiquinone) 1 alpha subcomplex, 12	NADH dehydrogenase [Source:RefSeq peptide;Acc:NP_001171687]
ENSGALG00000011326	429036	STK16	STK16	0.650374	0.00156506	serine/threonine kinase 16	Uncharacterized protein [Source:UniProtKB/TrEMBL;Acc:E1BYG3]
ENSGALG00000011332	429038	ANKZF1	ANKZF1	0.713421	0.00703631	ankyrin repeat and zinc finger domain containing 1	Uncharacterized protein [Source:UniProtKB/TrEMBL;Acc:F1NZR1]
ENSGALG00000011341	421565	UNC93A	UNC93A	0.697785	0.0520191	unc-93 homolog A (C. elegans)	unc-93 homolog A (C. elegans) [Source:HGNC Symbol;Acc:12570]
ENSGALG00000011342	417908	FGD6	FGD6	1.61888	0.00123547	FYVE, RhoGEF and PH domain containing 6	FYVE, RhoGEF and PH domain containing 6 [Source:HGNC Symbol;Acc:21740]
ENSGALG00000011366	428910	MOK	RAGE	2.22856	0.000723662	renal tumor antigen	MOK protein kinase [Source:HGNC Symbol;Acc:9833]
ENSGALG00000011379	429117	SLC44A5	SLC44A5	1.71514	0.000917431	solute carrier family 44, member 5	Uncharacterized protein [Source:UniProtKB/TrEMBL;Acc:E1BWG8]
ENSGALG00000011384	428911	RCOR1	RCOR1	1.84291	8.02367e-05	REST corepressor 1	REST corepressor 1 [Source:HGNC Symbol;Acc:17441]
ENSGALG00000011390	422623	REST	REST	1.31916	0.0869356	RE1-silencing transcription factor	RE1-silencing transcription factor [Source:HGNC Symbol;Acc:9966]
ENSGALG00000011400	417913	USP44	USP44	1.50755	0.000152369	ubiquitin specific peptidase 44	Ubiquitin carboxyl-terminal hydrolase [Source:UniProtKB/TrEMBL;Acc:F1P4C5]
ENSGALG00000011405		SLC4A7		1.57043	0.000710118		solute carrier family 4, sodium bicarbonate cotransporter, member 7 [Source:HGNC Symbol;Acc:11033]
ENSGALG00000011409	417916	SNRPF	SNRPF	0.532457	4.86145e-10	small nuclear ribonucleoprotein polypeptide F	Uncharacterized protein [Source:UniProtKB/TrEMBL;Acc:F1P4B8]
ENSGALG00000011426	421569	RNASET2	RNASET2	1.59912	0.00017761	ribonuclease T2	ribonuclease T2 precursor [Source:RefSeq peptide;Acc:NP_001034580]
ENSGALG00000011438	374252	TNKS	TNKS	1.65322	1.5626e-05	tankyrase, TRF1-interacting ankyrin-related ADP-ribose polymerase	tankyrase-1 [Source:RefSeq peptide;Acc:NP_989671]
ENSGALG00000011444		MFHAS1		1.85736	0.000115302		Uncharacterized protein [Source:UniProtKB/TrEMBL;Acc:F1NCF7]
ENSGALG00000011445	769880	AAMP	AAMP	0.626925	3.06215e-06	angio-associated, migratory cell protein	angio-associated migratory cell protein [Source:RefSeq peptide;Acc:NP_001073215]
ENSGALG00000011455	422633	CL2	CL2	0.173834	0.0910769	liver ribonuclease A	Ribonuclease CL2 [Source:UniProtKB/Swiss-Prot;Acc:P81476]
ENSGALG00000011456	417920	CDK17	CDK17	1.34543	0.0862878	cyclin-dependent kinase 17	cyclin-dependent kinase 17 [Source:HGNC Symbol;Acc:8750]
ENSGALG00000011468	424220	IGFBP5	IGFBP5	0.494376	2.91958e-11	insulin-like growth factor binding protein 5	Uncharacterized protein [Source:UniProtKB/TrEMBL;Acc:F1ND88]
ENSGALG00000011472	769981	RPL37A	RPL37A	0.543121	4.29774e-12	ribosomal protein L37a	60S ribosomal protein L37a [Source:UniProtKB/Swiss-Prot;Acc:P32046]
ENSGALG00000011481	420664	GPD1L	GPD1L	1.31916	0.0323018	glycerol-3-phosphate dehydrogenase 1-like	Uncharacterized protein [Source:UniProtKB/TrEMBL;Acc:F1P0W8]
ENSGALG00000011493	424223	TMEM169	TMEM169	1.35552	0.0198045	transmembrane protein 169	Uncharacterized protein [Source:UniProtKB/TrEMBL;Acc:F1NZI0]
ENSGALG00000011505		MARK3		1.34444	0.0222558		MAP/microtubule affinity-regulating kinase 3 [Source:HGNC Symbol;Acc:6897]
ENSGALG00000011517	420675	SNRK	SNRK	1.43078	0.0178798	SNF related kinase	SNF-related serine/threonine-protein kinase [Source:RefSeq peptide;Acc:NP_001186631]
ENSGALG00000011518	428446	GTDC2	GTDC2	1.59435	0.0215038	chromosome 2 open reading frame, human C3orf39	Glycosyltransferase-like domain-containing protein 2 [Source:UniProtKB/Swiss-Prot;Acc:Q5NDE8]
ENSGALG00000011523	374134	RPL14	RPL14	0.552783	4.43309e-06	ribosomal protein L14	Uncharacterized protein [Source:UniProtKB/TrEMBL;Acc:F1NTC7]
ENSGALG00000011526	423483	APOPT1	APOPT1	1.62014	0.002706	apoptogenic 1	Uncharacterized protein [Source:UniProtKB/TrEMBL;Acc:F1NZ13]
ENSGALG00000011528				1.61987	0.000611739
ENSGALG00000011531	417926	APAF1	APAF1	1.3765	0.0339296	apoptotic peptidase activating factor 1	Uncharacterized protein [Source:UniProtKB/TrEMBL;Acc:E1BR73]
ENSGALG00000011541	424228	BIN1	BIN1	1.28566	0.029408	bridging integrator 1	bridging integrator 1 [Source:RefSeq peptide;Acc:NP_001006524]
ENSGALG00000011553	422644	UTP3	UTP3	0.690717	0.000481954	UTP3, small subunit (SSU) processome component, homolog (S. cerevisiae)	Uncharacterized protein [Source:UniProtKB/TrEMBL;Acc:F1NWV5]
ENSGALG00000011556	420683	CAPN7	CAPN7	1.51763	0.0821462	calpain 7	Uncharacterized protein [Source:UniProtKB/TrEMBL;Acc:E1BY84]
ENSGALG00000011557	417929	UHRF1BP1L	UHRF1BP1L	1.57075	0.00278223	UHRF1 binding protein 1-like	Uncharacterized protein [Source:UniProtKB/TrEMBL;Acc:E1BY83]
ENSGALG00000011565	423488	TDRD9	TDRD9	0.634289	0.0613087	tudor domain containing 9	tudor domain containing 9 [Source:HGNC Symbol;Acc:20122]
ENSGALG00000011569	417930	SCYL2	SCYL2	1.52156	0.00181413	SCY1-like 2 (S. cerevisiae)	SCY1-like protein 2 [Source:RefSeq peptide;Acc:NP_001025922]
ENSGALG00000011570	425709	ILF2	ILF2	0.608879	3.44038e-08	interleukin enhancer binding factor 2, 45kDa	Uncharacterized protein [Source:UniProtKB/TrEMBL;Acc:H9KZT7]
ENSGALG00000011571	421578	AGPAT4	AGPAT4	1.69634	0.00983033	1-acylglycerol-3-phosphate O-acyltransferase 4 (lysophosphatidic acid acyltransferase, delta)	Uncharacterized protein [Source:UniProtKB/TrEMBL;Acc:E1BY49]
ENSGALG00000011574	428449	PIK3R4	PIK3R4	1.85684	0.014024	phosphoinositide-3-kinase, regulatory subunit 4	Uncharacterized protein [Source:UniProtKB/TrEMBL;Acc:Q5ZL78]
ENSGALG00000011580	428450	ATP2C1	ATP2C1	1.28596	0.0221676	ATPase, Ca++ transporting, type 2C, member 1	ATPase, Ca++ transporting, type 2C, member 1 [Source:HGNC Symbol;Acc:13211]
ENSGALG00000011605		EPB41L5		1.61913	0.000123267		erythrocyte membrane protein band 4.1 like 5 [Source:HGNC Symbol;Acc:19819]
ENSGALG00000011608		INF2		1.40355	0.088256		Uncharacterized protein [Source:UniProtKB/TrEMBL;Acc:E1BWB9]
ENSGALG00000011612	395696	GC	GC	0.504563	0.00110477	group-specific component (vitamin D binding protein)	vitamin D-binding protein precursor [Source:RefSeq peptide;Acc:NP_990213]
ENSGALG00000011619	423493	SIVA1	SIVA1	0.692309	0.00409269	SIVA1, apoptosis-inducing factor	Uncharacterized protein [Source:UniProtKB/TrEMBL;Acc:E1BVU1]
ENSGALG00000011620	395928	AKT1	AKT1	1.33322	0.0173008	v-akt murine thymoma viral oncogene homolog 1	RAC-alpha serine/threonine-protein kinase [Source:RefSeq peptide;Acc:NP_990386]
ENSGALG00000011621	395817	IGF2R	IGF2R	1.48329	0.0110557	insulin-like growth factor 2 receptor	cation-independent mannose-6-phosphate receptor precursor [Source:RefSeq peptide;Acc:NP_990301]
ENSGALG00000011625	421585	MRPL18	MRPL18	0.689821	0.000770538	mitochondrial ribosomal protein L18	Uncharacterized protein [Source:UniProtKB/TrEMBL;Acc:E1BVT7]
ENSGALG00000011626	422650	COX18	COX18	0.749623	0.0524853	COX18 cytochrome c oxidase assembly homolog (S. cerevisiae)	Uncharacterized protein [Source:UniProtKB/TrEMBL;Acc:F1P5L3]
ENSGALG00000011635	424238	TFCP2L1	TFCP2L1	2.83809	0.00742253	transcription factor CP2-like 1	transcription factor CP2-like 1 [Source:HGNC Symbol;Acc:17925]
ENSGALG00000011639		KIAA0284		1.70314	1.03513e-06		Uncharacterized protein [Source:UniProtKB/TrEMBL;Acc:F1P5K4]
ENSGALG00000011642	422651	ANKRD17	ANKRD17	1.27908	0.0276912	ankyrin repeat domain 17	ankyrin repeat domain 17 [Source:HGNC Symbol;Acc:23575]
ENSGALG00000011645		CLASP1		1.38061	0.0041441		cytoplasmic linker associated protein 1 [Source:HGNC Symbol;Acc:17088]
ENSGALG00000011650	424239	MKI67IP	MKI67IP	0.813591	0.085667	MKI67 (FHA domain) interacting nucleolar phosphoprotein	Uncharacterized protein [Source:UniProtKB/TrEMBL;Acc:F1NT45]
ENSGALG00000011651	417934	ARL1	ARL1	0.732126	0.0036232	ADP-ribosylation factor-like 1	ADP-ribosylation factor-like protein 1 [Source:RefSeq peptide;Acc:NP_001074963]
ENSGALG00000011656		AHNAK2		1.90343	0.0111593		AHNAK nucleoprotein 2 [Source:HGNC Symbol;Acc:20125]
ENSGALG00000011659	421587	ACAT2	ACAT2	0.776517	0.0202988	acetyl-CoA acetyltransferase 2	acetyl-CoA acetyltransferase, cytosolic [Source:RefSeq peptide;Acc:NP_001034376]
ENSGALG00000011662	417935	NUP205	NUP205	1.3315	0.00668376	nucleoporin 205kDa	Uncharacterized protein [Source:UniProtKB/TrEMBL;Acc:E1BV83]
ENSGALG00000011678	420688	DNAJC13	DNAJC13	1.33299	0.0146163	DnaJ (Hsp40) homolog, subfamily C, member 13	Uncharacterized protein [Source:UniProtKB/TrEMBL;Acc:E1BUS3]
ENSGALG00000011680	395997	EPHA5	EPHA5	1.38806	0.03503	EPH receptor A5	ephrin type-A receptor 5 precursor [Source:RefSeq peptide;Acc:NP_990436]
ENSGALG00000011686	424248	SEMA5B	SEMA5B	1.42958	0.00331494	sema domain, seven thrombospondin repeats (type 1 and type 1-like), transmembrane domain (TM) and short cytoplasmic domain, (semaphorin) 5B	sema domain, seven thrombospondin repeats (type 1 and type 1-like), transmembrane domain (TM) and short cytoplasmic domain, (semaphorin) 5B [Source:HGNC Symbol;Acc:10737]
ENSGALG00000011693	425730	ARHGAP35	ARHGAP35	1.54683	0.0960697	Rho GTPase activating protein 35	Rho GTPase activating protein 35 [Source:HGNC Symbol;Acc:4591]
ENSGALG00000011704	424251	PTPLB	PTPLB	1.24981	0.0433459	protein tyrosine phosphatase-like (proline instead of catalytic arginine), member b	protein-tyrosine phosphatase-like member B [Source:RefSeq peptide;Acc:NP_001012938]
ENSGALG00000011708	396445	MYLK	MYLK	1.38709	0.00404948	myosin light chain kinase	myosin light chain kinase, smooth muscle [Source:RefSeq peptide;Acc:NP_990790]
ENSGALG00000011715	423504	HSP70	HSPA2	1.375	0.00980111	heat shock 70kDa protein 2	heat shock 70 kDa protein [Source:RefSeq peptide;Acc:NP_001006686]
ENSGALG00000011738	417941	ARHGDIB	ARHGDIB	0.766214	0.0178976	Rho GDP dissociation inhibitor (GDI) beta	Uncharacterized protein [Source:UniProtKB/TrEMBL;Acc:F1NLT8]
ENSGALG00000011747				0.617544	0.000650859
ENSGALG00000011762	422655	UBA6	UBA6	1.28407	0.0608717	ubiquitin-like modifier activating enzyme 6	Uncharacterized protein [Source:UniProtKB/TrEMBL;Acc:F1NPI6]
ENSGALG00000011770	424256	UMPS	UMPS	0.754016	0.00833153	uridine monophosphate synthetase	uridine 5'-monophosphate synthase [Source:RefSeq peptide;Acc:NP_001026431]
ENSGALG00000011777		PDE4DIP		0.804841	0.0680578		phosphodiesterase 4D interacting protein [Source:HGNC Symbol;Acc:15580]
ENSGALG00000011811		SYNE2		1.52921	2.44623e-05		spectrin repeat containing, nuclear envelope 2 [Source:HGNC Symbol;Acc:17084]
ENSGALG00000011813		HEG1		1.71398	0.0269381		heart development protein with EGF-like domains 1 [Source:HGNC Symbol;Acc:29227]
ENSGALG00000011816		ENGASE		0.66732	0.00433477		endo-beta-N-acetylglucosaminidase [Source:HGNC Symbol;Acc:24622]
ENSGALG00000011822	430103	CANT1	CANT1	0.67408	0.00099048	calcium activated nucleotidase 1	soluble calcium-activated nucleotidase 1 [Source:RefSeq peptide;Acc:NP_001026752]
ENSGALG00000011831	422663	ANKRD50	ANKRD50	1.55053	0.000240959	ankyrin repeat domain 50	Uncharacterized protein [Source:UniProtKB/TrEMBL;Acc:F1NLN5]
ENSGALG00000011842	776411	SNRPD1	SNRPD1	0.611447	0.0150958	small nuclear ribonucleoprotein D1 polypeptide 16kDa	Uncharacterized protein [Source:UniProtKB/TrEMBL;Acc:F1NLM5]
ENSGALG00000011846	420700	SACM1L	SACM1L	1.44722	0.00673596	SAC1 suppressor of actin mutations 1-like (yeast)	SAC1 suppressor of actin mutations 1-like (yeast) [Source:HGNC Symbol;Acc:17059]
ENSGALG00000011854		UBN2		1.43688	0.029109		ubinuclein 2 [Source:HGNC Symbol;Acc:21931]
ENSGALG00000011856	770530	C7ORF55	C1H7orf55	0.558311	0.000411049	chromosome 1 open reading frame, human C7orf55	Uncharacterized protein [Source:UniProtKB/TrEMBL;Acc:E1BXK8]
ENSGALG00000011857	417971	LUC7L2	LUC7L2	0.797391	0.0332094	LUC7-like 2 (S. cerevisiae)	LUC7-like 2 [Source:RefSeq peptide;Acc:NP_001025926]
ENSGALG00000011866	417975	RRP7A	RRP7A	0.721042	0.00848399	ribosomal RNA processing 7 homolog A (S. cerevisiae)	ribosomal RNA processing 7 homolog A (S. cerevisiae) [Source:HGNC Symbol;Acc:24286]
ENSGALG00000011869		KIAA1109		1.43548	0.00241117		KIAA1109 [Source:HGNC Symbol;Acc:26953]
ENSGALG00000011875	374153	TRPC3	TRPC3	1.64931	0.0480979	transient receptor potential cation channel, subfamily C, member 3	Uncharacterized protein [Source:UniProtKB/TrEMBL;Acc:F1NJJ8]
ENSGALG00000011882	420703	CDCP1	CDCP1	1.91556	7.8732e-06	CUB domain containing protein 1	Uncharacterized protein [Source:UniProtKB/TrEMBL;Acc:F1NGT5]
ENSGALG00000011893	423519	SLC38A6	SLC38A6	1.49965	6.15496e-05	solute carrier family 38, member 6	Uncharacterized protein [Source:UniProtKB/TrEMBL;Acc:E1BXH7]
ENSGALG00000011897	770755	C22ORF32	C1H22orf32	0.699549	0.00617017	chromosome 1 open reading frame, human C22orf32	Uncharacterized protein [Source:UniProtKB/TrEMBL;Acc:F1NJF9]
ENSGALG00000011898	427898	FAM109B	FAM109B	2.05109	0.00880737	family with sequence similarity 109, member B	Uncharacterized protein [Source:UniProtKB/TrEMBL;Acc:E1BXH5]
ENSGALG00000011899	426545		ADPRH	0.512472	5.3687e-05	ADP-ribosylarginine hydrolase
ENSGALG00000011902	396490	TAGLN	TAGLN	0.605614	0.00117036	transgelin	Transgelin [Source:UniProtKB/Swiss-Prot;Acc:P19966]
ENSGALG00000011917	423525	PPM1A	PPM1A	1.36604	0.00793906	protein phosphatase, Mg2+/Mn2+ dependent, 1A	Uncharacterized protein [Source:UniProtKB/TrEMBL;Acc:E1BVM8]
ENSGALG00000011918	417984	CCDC134	CCDC134	0.7222	0.00433477	coiled-coil domain containing 134	Uncharacterized protein [Source:UniProtKB/TrEMBL;Acc:E1BVM7]
ENSGALG00000011931	417986	NHP2L1	NHP2L1	0.812149	0.0813253	NHP2 non-histone chromosome protein 2-like 1 (S. cerevisiae)	Uncharacterized protein [Source:UniProtKB/TrEMBL;Acc:F1NII6]
ENSGALG00000011934	770448	DESI1	PPPDE2	1.5793	0.00316758	PPPDE peptidase domain containing 2	Uncharacterized protein [Source:UniProtKB/TrEMBL;Acc:E1BV65]
ENSGALG00000011938	420714	TRAK1	TRAK1	1.28024	0.052719	trafficking protein, kinesin binding 1	Uncharacterized protein [Source:UniProtKB/TrEMBL;Acc:F1NIH6]
ENSGALG00000011940	414884	CCK	CCK	0.491429	0.00956652	cholecystokinin	cholecystokinin precursor [Source:RefSeq peptide;Acc:NP_001001741]
ENSGALG00000011945	425759	SCRN2	SCRN2	0.654177	0.0136224	secernin 2	Uncharacterized protein [Source:UniProtKB/TrEMBL;Acc:H9KZU6]
ENSGALG00000011947	417990	POLR3H	POLR3H	0.745306	0.0141662	polymerase (RNA) III (DNA directed) polypeptide H (22.9kD)	polymerase (RNA) III (DNA directed) polypeptide H (22.9kD) [Source:HGNC Symbol;Acc:30349]
ENSGALG00000011951	395181	RPSA	RPSA	0.708195	0.000164975	ribosomal protein SA	40S ribosomal protein SA [Source:UniProtKB/Swiss-Prot;Acc:P50890]
ENSGALG00000011957	417992	TOB2	TOB2	1.40554	0.0061771	transducer of ERBB2, 2	protein Tob2 [Source:RefSeq peptide;Acc:NP_001012552]
ENSGALG00000011958	396342	TEF	TEF	1.45309	0.0127071	thyrotrophic embryonic factor	transcription factor VBP [Source:RefSeq peptide;Acc:NP_990713]
ENSGALG00000011965		ZC3H7B		1.56645	0.010219		zinc finger CCCH-type containing 7B [Source:HGNC Symbol;Acc:30869]
ENSGALG00000011967	422675	MAD2L1	MAD2L1	0.775244	0.0162119	MAD2 mitotic arrest deficient-like 1 (yeast)	Uncharacterized protein [Source:UniProtKB/TrEMBL;Acc:E1BUL1]
ENSGALG00000011968	420720	GLB1	GLB1	1.41762	0.00546284	galactosidase, beta 1	beta-galactosidase precursor [Source:RefSeq peptide;Acc:NP_001026163]
ENSGALG00000011982	422677	PDE5A	PDE5A	1.80082	0.000710118	phosphodiesterase 5A, cGMP-specific	phosphodiesterase 5A, cGMP-specific [Source:HGNC Symbol;Acc:8784]
ENSGALG00000011990		USP53		2.28353	0.00361317		ubiquitin specific peptidase 53 [Source:HGNC Symbol;Acc:29255]
ENSGALG00000011993	418001	RBX1	RBX1	0.620032	2.88594e-06	ring-box 1, E3 ubiquitin protein ligase	RING-box protein 1 [Source:RefSeq peptide;Acc:NP_001186179]
ENSGALG00000011995	420724	CLASP2	CLASP2	1.22352	0.0846299	cytoplasmic linker associated protein 2	cytoplasmic linker associated protein 2 [Source:RefSeq peptide;Acc:NP_001170856]
ENSGALG00000011998	422683	SEC24D	SEC24D	1.70024	0.0441226	SEC24 family, member D (S. cerevisiae)	SEC24 family, member D (S. cerevisiae) [Source:HGNC Symbol;Acc:10706]
ENSGALG00000012010	428769	NDST3	NDST3	2.10323	0.0491706	N-deacetylase/N-sulfotransferase (heparan glucosaminyl) 3	N-deacetylase/N-sulfotransferase (heparan glucosaminyl) 3 [Source:HGNC Symbol;Acc:7682]
ENSGALG00000012011	423531	C14ORF149	C5H14orf149	0.513027	0.0366596	chromosome 5 open reading frame, human C14orf149	Uncharacterized protein [Source:UniProtKB/TrEMBL;Acc:E1BSN3]
ENSGALG00000012020	421598	C11ORF41	C5H11orf41	1.46483	0.00433477	chromosome 5 open reading frame, human C11orf41	Uncharacterized protein [Source:UniProtKB/TrEMBL;Acc:E1BSL4]
ENSGALG00000012027	395657	SPON1	SPON1	1.52413	1.67282e-05	spondin 1, extracellular matrix protein	spondin-1 precursor [Source:RefSeq peptide;Acc:NP_990182]
ENSGALG00000012030	421599	QSER1	QSER1	1.55761	0.000187898	glutamine and serine rich 1	glutamine and serine-rich protein 1 [Source:RefSeq peptide;Acc:NP_001186343]
ENSGALG00000012034	396540	ADSL	ADSL	0.791418	0.0304022	adenylosuccinate lyase	adenylosuccinate lyase [Source:RefSeq peptide;Acc:NP_990860]
ENSGALG00000012039	423542	PSMA3	PSMA3	0.770427	0.00988642	proteasome (prosome, macropain) subunit, alpha type, 3	proteasome subunit alpha type-3 [Source:RefSeq peptide;Acc:NP_001006491]
ENSGALG00000012043	420725	PDCD6IP	PDCD6IP	1.43023	0.00176231	programmed cell death 6 interacting protein	programmed cell death 6-interacting protein [Source:RefSeq peptide;Acc:NP_001026164]
ENSGALG00000012044	422689	CHANK2	ANK2	1.47468	0.00119635	ankyrin 2, neuronal	Ankyrin 2; Uncharacterized protein [Source:UniProtKB/TrEMBL;Acc:Q90716]
ENSGALG00000012050	418010	TNRC6B	TNRC6B	0.748139	0.0188505	trinucleotide repeat containing 6B	trinucleotide repeat containing 6B [Source:HGNC Symbol;Acc:29190]
ENSGALG00000012067	424264	LMLN	LMLN	1.54523	0.00496613	leishmanolysin-like (metallopeptidase M8 family)	leishmanolysin-like (metallopeptidase M8 family) [Source:HGNC Symbol;Acc:15991]
ENSGALG00000012089	423545	C14orf37	C5H14orf37	1.49545	0.000113862	chromosome 5 open reading frame, human C14orf37	chromosome 14 open reading frame 37 [Source:HGNC Symbol;Acc:19846]
ENSGALG00000012105	423549	EXOC5	EXOC5	1.37878	0.0299125	exocyst complex component 5	exocyst complex component 5 [Source:RefSeq peptide;Acc:NP_001012607]
ENSGALG00000012106	770943	SCTR	SCTR	0.694582	0.0141817	secretin receptor	secretin receptor precursor [Source:RefSeq peptide;Acc:NP_001165013]
ENSGALG00000012112	395263	DBI	DBI	0.613143	3.11613e-05	diazepam binding inhibitor (GABA receptor modulator, acyl-CoA binding protein)	acyl-CoA-binding protein [Source:RefSeq peptide;Acc:NP_989907]
ENSGALG00000012131	428772	ELOVL6	ELOVL6	1.77376	0.0622584	ELOVL fatty acid elongase 6	Elongation of very long chain fatty acids protein 6 [Source:UniProtKB/Swiss-Prot;Acc:Q5ZJR8]
ENSGALG00000012132	418011	RPS19BP1	RPS19BP1	0.744994	0.0318856	ribosomal protein S19 binding protein 1	active regulator of SIRT1 [Source:RefSeq peptide;Acc:NP_001006239]
ENSGALG00000012135	395693	ATF4	ATF4	0.69533	0.000160219	activating transcription factor 4 (tax-responsive enhancer element B67)	cyclic AMP-dependent transcription factor ATF-4 [Source:RefSeq peptide;Acc:NP_990211]
ENSGALG00000012144	418012	SMCR7L	SMCR7L	2.19944	0.000650859	Smith-Magenis syndrome chromosome region, candidate 7-like	Uncharacterized protein [Source:UniProtKB/TrEMBL;Acc:E1BVG4]
ENSGALG00000012146	418013	MGAT3	MGAT3	2.68211	0.000536786	mannosyl (beta-1,4-)-glycoprotein beta-1,4-N-acetylglucosaminyltransferase	beta-1,4-mannosyl-glycoprotein 4-beta-N-acetylglucosaminyltransferase [Source:RefSeq peptide;Acc:NP_001012711]
ENSGALG00000012163	396186	BDNF	BDNF	0.537585	0.0690274	brain-derived neurotrophic factor	Brain-derived neurotrophic factor [Source:UniProtKB/Swiss-Prot;Acc:P25429]
[truncated: 1,513 more rows]
