# Supplementary material for: Transcriptome Profiling Identifies Ribosome Biogenesis as a Target of Alcohol Teratogenicity and Vulnerability during Early Embryogenesis
Source: PLoS One. 2017 Jan 3;12(1):e0169351. doi: 10.1371/journal.pone.0169351 (PMC5207668; doi:10.1371/journal.pone.0169351)
Supplement: S2 Table — Red boxes indicate genes having different annotation entries. This table represents a reanalysis, using new annotations, of the sequencing data originally described in [18]. (XLSX) [file pone.0169351.s004.xlsx]

## Sheet: 1201.out
Gene ID	entrez	Gene	Wikigene name	Fold change (vulnerable/resistant)	P adjusted	Wikigene description	Description [source]
ENSGALG00000000033	419513	NFU1	NFU1	1.18612	0.0724732	NFU1 iron-sulfur cluster scaffold homolog (S. cerevisiae)	NFU1 iron-sulfur cluster scaffold homolog, mitochondrial [Source:RefSeq peptide;Acc:NP_001006305]
ENSGALG00000000041	NA	GNAI3		0.912038	0.00532792		guanine nucleotide binding protein (G protein), alpha inhibiting activity polypeptide 3 [Source:HGNC Symbol;Acc:4387]
ENSGALG00000000043	425126	USF1	USF1	1.22765	0.0727453	upstream transcription factor 1	upstream stimulatory factor 1 [Source:RefSeq peptide;Acc:NP_001007486]
ENSGALG00000000043	425126	USF1	LOC100859714			upstream stimulatory factor 1-like	upstream stimulatory factor 1 [Source:RefSeq peptide;Acc:NP_001007486]
ENSGALG00000000043	100859714	USF1	USF1			upstream transcription factor 1	upstream stimulatory factor 1 [Source:RefSeq peptide;Acc:NP_001007486]
ENSGALG00000000043	100859714	USF1	LOC100859714			upstream stimulatory factor 1-like	upstream stimulatory factor 1 [Source:RefSeq peptide;Acc:NP_001007486]
ENSGALG00000000065	426937	PSMA5	PSMA5	1.15749	0.00547808	proteasome (prosome, macropain) subunit, alpha type, 5	proteasome subunit alpha type-5 [Source:RefSeq peptide;Acc:NP_001026578]
ENSGALG00000000102	421149	UBE2T	UBE2T	0.765552	0.000487061	ubiquitin-conjugating enzyme E2T (putative)	ubiquitin-conjugating enzyme E2T (putative) [Source:HGNC Symbol;Acc:25009]
ENSGALG00000000115	395192	HEP21	HEP21	0.449893	0.000115798	Hep21 protein	Hep21 protein precursor [Source:RefSeq peptide;Acc:NP_989852]
ENSGALG00000000122	417044	GNB2L1	GNB2L1	1.10191	1.77126e-13	guanine nucleotide binding protein (G protein), beta polypeptide 2-like 1	Guanine nucleotide-binding protein subunit beta-2-like 1 [Source:UniProtKB/Swiss-Prot;Acc:P63247]
ENSGALG00000000156	417049	BRD2	BRD2	1.10992	0.0252542	bromodomain containing 2	bromodomain-containing protein 2 [Source:RefSeq peptide;Acc:NP_001025845]
ENSGALG00000000162	NA			1.18952	0.0682187
ENSGALG00000000169	373984	PCNA	PCNA	0.909036	0.0898843	proliferating cell nuclear antigen	Proliferating cell nuclear antigen [Source:UniProtKB/Swiss-Prot;Acc:Q9DEA3]
ENSGALG00000000187	419936		LOC419936	1.6769	3.37163e-05	uncharacterized LOC419936	Uncharacterized protein [Source:UniProtKB/TrEMBL;Acc:E1BZW9]
ENSGALG00000000187	419936		LOC100859538			uncharacterized LOC100859538	Uncharacterized protein [Source:UniProtKB/TrEMBL;Acc:E1BZW9]
ENSGALG00000000187	100859538		LOC419936			uncharacterized LOC419936	Uncharacterized protein [Source:UniProtKB/TrEMBL;Acc:E1BZW9]
ENSGALG00000000187	100859538		LOC100859538			uncharacterized LOC100859538	Uncharacterized protein [Source:UniProtKB/TrEMBL;Acc:E1BZW9]
ENSGALG00000000189	415602	YTHDC2	YTHDC2	0.761585	0.00696513	YTH domain containing 2	YTH domain containing 2 [Source:HGNC Symbol;Acc:24721]
ENSGALG00000000208	415603	MCC	MCC	0.685714	0.00724385	mutated in colorectal cancers	mutated in colorectal cancers [Source:HGNC Symbol;Acc:6935]
ENSGALG00000000218	770061	SRP19	SRP19	0.83354	0.0693956	signal recognition particle 19kDa	signal recognition particle 19kDa [Source:HGNC Symbol;Acc:11300]
ENSGALG00000000230	374237	CBX1	CBX1	1.263	7.01767e-13	chromobox homolog 1	chromobox protein homolog 1 [Source:RefSeq peptide;Acc:NP_989663]
ENSGALG00000000247	415609	WDR36	WDR36	0.801786	0.000134526	WD repeat domain 36	WD repeat-containing protein 36 [Source:RefSeq peptide;Acc:NP_001038099]
ENSGALG00000000272	NA	CDCA2		0.804585	0.0724017		cell division cycle associated 2 [Source:HGNC Symbol;Acc:14623]
ENSGALG00000000280	396100	EFNA5	EFNA5	0.663788	7.00037e-14	ephrin-A5	ephrin-A5 precursor [Source:RefSeq peptide;Acc:NP_990515]
ENSGALG00000000302	396433	TNNT2	TNNT2	1.19067	1.76497e-07	troponin T type 2 (cardiac)	troponin T, cardiac muscle isoforms [Source:RefSeq peptide;Acc:NP_990780]
ENSGALG00000000304	395222	MTFR1	MTFR1	1.1621	0.0367683	mitochondrial fission regulator 1	Mitochondrial fission regulator 1 [Source:UniProtKB/Swiss-Prot;Acc:Q9PTD5]
ENSGALG00000000317	396206	NEFM	NEFM	1.21697	0.0128411	neurofilament, medium polypeptide	neurofilament medium polypeptide [Source:RefSeq peptide;Acc:NP_001095200]
ENSGALG00000000327	395079	FBN2	FBN3	1.17823	1.16622e-20	fibrillin 3	Fibrillin-3; Uncharacterized protein [Source:UniProtKB/TrEMBL;Acc:Q804J3]
ENSGALG00000000356	419704	SLC37A2	SLC37A2	0.74912	0.0158892	solute carrier family 37 (glycerol-3-phosphate transporter), member 2	solute carrier family 37 (glucose-6-phosphate transporter), member 2 [Source:HGNC Symbol;Acc:20644]
ENSGALG00000000379	374209	ITGB3	ITGB3	0.845996	0.0127172	integrin, beta 3 (platelet glycoprotein IIIa, antigen CD61)	integrin beta-3 precursor [Source:RefSeq peptide;Acc:NP_989646]
ENSGALG00000000386	430766		LOC430766	1.31352	3.59e-05	transitional endoplasmic reticulum ATPase-like
ENSGALG00000000388	428206	LIN28	LIN28A	1.08439	0.0349081	lin-28 homolog A (C. elegans)	protein lin-28 homolog A [Source:RefSeq peptide;Acc:NP_001026944]
ENSGALG00000000395	430910	BTF3	LOC430910	1.32272	0.00561549	transcription factor BTF3-like	basic transcription factor 3 [Source:HGNC Symbol;Acc:1125]
ENSGALG00000000419	419811	HBXIP	HBXIP	1.24952	0.0524448	hepatitis B virus x interacting protein	hepatitis B virus x interacting protein [Source:RefSeq peptide;Acc:NP_001165357]
ENSGALG00000000426	419359	IGSF21	IGSF21	0.866495	0.0713773	immunoglobin superfamily, member 21	Uncharacterized protein [Source:UniProtKB/TrEMBL;Acc:F1NRX0]
ENSGALG00000000428	395424	CHPKCI	HINT1	0.748329	1.15865e-06	histidine triad nucleotide binding protein 1	histidine triad nucleotide-binding protein 1 [Source:RefSeq peptide;Acc:NP_990020]
ENSGALG00000000433	429035		TUBA1C	0.906186	2.85084e-15	tubulin, alpha 1c	Uncharacterized protein [Source:UniProtKB/TrEMBL;Acc:F1NW97]
ENSGALG00000000433	429035		LOC100857247			tubulin alpha-5 chain-like	Uncharacterized protein [Source:UniProtKB/TrEMBL;Acc:F1NW97]
ENSGALG00000000433	429035		LOC100857858			tubulin alpha-1C chain-like	Uncharacterized protein [Source:UniProtKB/TrEMBL;Acc:F1NW97]
ENSGALG00000000433	100857247		TUBA1C			tubulin, alpha 1c	Uncharacterized protein [Source:UniProtKB/TrEMBL;Acc:F1NW97]
ENSGALG00000000433	100857247		LOC100857247			tubulin alpha-5 chain-like	Uncharacterized protein [Source:UniProtKB/TrEMBL;Acc:F1NW97]
ENSGALG00000000433	100857247		LOC100857858			tubulin alpha-1C chain-like	Uncharacterized protein [Source:UniProtKB/TrEMBL;Acc:F1NW97]
ENSGALG00000000433	100857858		TUBA1C			tubulin, alpha 1c	Uncharacterized protein [Source:UniProtKB/TrEMBL;Acc:F1NW97]
ENSGALG00000000433	100857858		LOC100857247			tubulin alpha-5 chain-like	Uncharacterized protein [Source:UniProtKB/TrEMBL;Acc:F1NW97]
ENSGALG00000000433	100857858		LOC100857858			tubulin alpha-1C chain-like	Uncharacterized protein [Source:UniProtKB/TrEMBL;Acc:F1NW97]
ENSGALG00000000436	421170	RABIF	RABIF	1.39899	0.0230512	RAB interacting factor	RAB interacting factor [Source:HGNC Symbol;Acc:9797]
ENSGALG00000000456	426666	MRPS21	MRPS21	1.2349	0.000278332	mitochondrial ribosomal protein S21	mitochondrial ribosomal protein S21 [Source:HGNC Symbol;Acc:14046]
ENSGALG00000000470	396222	LMNB2	LMNB2	1.29566	0.0567945	lamin B2	lamin-B2 [Source:RefSeq peptide;Acc:NP_990616]
ENSGALG00000000474	373936	RPL36	RPL36	1.78801	7.80636e-05	ribosomal protein L36	60S ribosomal protein L36 [Source:UniProtKB/Swiss-Prot;Acc:Q98TF6]
ENSGALG00000000489	NA	NACA2		0.711757	5.69279e-44		nascent polypeptide-associated complex alpha subunit 2 [Source:HGNC Symbol;Acc:23290]
ENSGALG00000000490	768942	LONP1	LONP1	0.902495	0.0245099	lon peptidase 1, mitochondrial	lon peptidase 1, mitochondrial [Source:HGNC Symbol;Acc:9479]
ENSGALG00000000495	426664	MCRS1	MCRS1	1.25859	7.31382e-11	microspherule protein 1	microspherule protein 1 [Source:HGNC Symbol;Acc:6960]
ENSGALG00000000527	768795	SH3BGRL3	SH3BGRL3	1.26243	5.63459e-06	SH3 domain binding glutamic acid-rich protein like 3	Uncharacterized protein [Source:UniProtKB/TrEMBL;Acc:E1C8Z5]
ENSGALG00000000533	419815	SRSF3	SRSF3	0.814209	2.49972e-20	serine/arginine-rich splicing factor 3	splicing factor, arginine/serine-rich 3 [Source:RefSeq peptide;Acc:NP_001182483]
ENSGALG00000000534	395196	IL-1BETA	IL1B	0.222609	0.0139173	interleukin 1, beta	interleukin-1 beta [Source:RefSeq peptide;Acc:NP_989855]
ENSGALG00000000542	419549	ZNF593	ZNF593	0.772551	1.59303e-06	zinc finger protein 593	zinc finger protein 593 [Source:RefSeq peptide;Acc:NP_001006307]
ENSGALG00000000608	415860	CDH1	CDH1	0.725456	6.41303e-09	cadherin 1, type 1, E-cadherin (epithelial)	cadherin-1 precursor [Source:RefSeq peptide;Acc:NP_001034347]
ENSGALG00000000628	421178	KIF21B	KIF21B	0.864867	0.00027738	kinesin family member 21B	kinesin family member 21B [Source:HGNC Symbol;Acc:29442]
ENSGALG00000000675	419561	CTPS1	CTPS	1.19751	0.00149095	CTP synthase	CTP synthase 1 [Source:HGNC Symbol;Acc:2519]
ENSGALG00000000678	395465	CITED3	CITED4	0.773648	0.00445166	Cbp/p300-interacting transactivator, with Glu/Asp-rich carboxy-terminal domain, 4	Cbp/p300-interacting transactivator 3 [Source:UniProtKB/Swiss-Prot;Acc:Q9I8K7]
ENSGALG00000000680	NA	NUAK2		1.19621	0.00355505		Uncharacterized protein [Source:UniProtKB/TrEMBL;Acc:F1NRW2]
ENSGALG00000000699	415868	WWP2	WWP2	0.787814	0.000376339	WW domain containing E3 ubiquitin protein ligase 2	NEDD4-like E3 ubiquitin-protein ligase WWP2 [Source:RefSeq peptide;Acc:NP_001034349]
ENSGALG00000000706	417457	MKS1	MKS1	0.687945	0.00477826	Meckel syndrome, type 1	Meckel syndrome, type 1 [Source:HGNC Symbol;Acc:7121]
ENSGALG00000000719	373937	RPL22	RPL22	1.1322	0.00424101	ribosomal protein L22	60S ribosomal protein L22 [Source:RefSeq peptide;Acc:NP_989472]
ENSGALG00000000737	769013	SMPDL3B	SMPDL3B	0.649715	0.0139295	sphingomyelin phosphodiesterase, acid-like 3B	acid sphingomyelinase-like phosphodiesterase 3b precursor [Source:RefSeq peptide;Acc:NP_001239209]
ENSGALG00000000751	374026	ARNT	ARNT	1.14855	0.000106376	aryl hydrocarbon receptor nuclear translocator	aryl hydrocarbon receptor nuclear translocator [Source:RefSeq peptide;Acc:NP_989531]
ENSGALG00000000764	425656	SSR2	SSR2	0.86098	1.77447e-08	signal sequence receptor, beta (translocon-associated protein beta)	translocon-associated protein subunit beta precursor [Source:RefSeq peptide;Acc:NP_001006561]
ENSGALG00000000777	395717	EYA3	EYA3	1.2212	0.0884981	eyes absent homolog 3 (Drosophila)	Eyes absent homolog 3 [Source:UniProtKB/Swiss-Prot;Acc:Q9YH99]
ENSGALG00000000795	420074	MFSD12	MFSD12	0.739827	0.0364909	major facilitator superfamily domain containing 12	Uncharacterized protein [Source:UniProtKB/TrEMBL;Acc:F1ND12]
ENSGALG00000000812	395746	OAZ1	OAZ1	1.14564	0.0615448	ornithine decarboxylase antizyme 1	Ornithine decarboxylase antizyme 1 [Source:UniProtKB/Swiss-Prot;Acc:O42148]
ENSGALG00000000814	419570	HNRNPR	HNRNPR	1.15079	0.00021795	heterogeneous nuclear ribonucleoprotein R	heterogeneous nuclear ribonucleoprotein R [Source:RefSeq peptide;Acc:NP_001006309]
ENSGALG00000000856	419845	EIF2D	EIF2D	1.18592	0.0459695	eukaryotic translation initiation factor 2D	eukaryotic translation initiation factor 2D [Source:RefSeq peptide;Acc:NP_001006322]
ENSGALG00000000870	419967	DCAKD	DCAKD	1.10877	0.000571414	dephospho-CoA kinase domain containing	Uncharacterized protein [Source:UniProtKB/TrEMBL;Acc:F1ND04]
ENSGALG00000000889	415626	CSNK2A2	CSNK2A2	1.13157	0.0567945	casein kinase 2, alpha prime polypeptide	Casein kinase II subunit alpha' [Source:UniProtKB/Swiss-Prot;Acc:P21869]
ENSGALG00000000890	421185	SRPK1	SRPK1	1.44667	1.38618e-05	SFRS protein kinase 1	SRSF protein kinase 1 [Source:HGNC Symbol;Acc:11305]
ENSGALG00000000907	415885	KARS	KARS	0.872221	1.16183e-06	lysyl-tRNA synthetase	lysyl-tRNA synthetase [Source:RefSeq peptide;Acc:NP_001025754]
ENSGALG00000000920	NA	CGN		0.858636	0.060813		cingulin [Source:HGNC Symbol;Acc:17429]
ENSGALG00000000930	770683	HIP1	HIP1	0.866188	0.000135247	huntingtin interacting protein 1	huntingtin interacting protein 1 [Source:HGNC Symbol;Acc:4913]
ENSGALG00000000939	419710	CDON	CDON	1.0853	0.0413447	Cdon homolog (mouse)	cell adhesion associated, oncogene regulated [Source:HGNC Symbol;Acc:17104]
ENSGALG00000000959	419583	YTHDF2	YTHDF2	1.19655	0.0989977	YTH domain family, member 2	YTH domain family, member 2 [Source:HGNC Symbol;Acc:31675]
ENSGALG00000000990	NA	SRSF6		1.12702	0.000349056		Uncharacterized protein [Source:UniProtKB/TrEMBL;Acc:E1C270]
ENSGALG00000000997	396501	GJC1	GJC1	1.17749	0.0192842	gap junction protein, gamma 1, 45kDa	Gap junction gamma-1 protein [Source:UniProtKB/Swiss-Prot;Acc:P18861]
ENSGALG00000001005	100857165	STT3A	LOC100857165	1.13498	3.31188e-07	dolichyl-diphosphooligosaccharide--protein glycosyltransferase subunit STT3A-like	Uncharacterized protein [Source:UniProtKB/TrEMBL;Acc:Q5ZLA7]
ENSGALG00000001007	415629	MMP15	MMP15	0.934513	0.0101158	matrix metallopeptidase 15 (membrane-inserted)	matrix metallopeptidase 15 (membrane-inserted) [Source:HGNC Symbol;Acc:7161]
ENSGALG00000001020	415630	KIFC3	KIFC3	0.894808	0.079192	kinesin family member C3	kinesin family member C3 [Source:HGNC Symbol;Acc:6326]
ENSGALG00000001039	374133	RPL35	RPL35	1.19881	1.45265e-10	ribosomal protein L35	60S ribosomal protein L35 [Source:RefSeq peptide;Acc:NP_989604]
ENSGALG00000001048	NA	OLFML2A		0.848859	5.23362e-06		olfactomedin-like 2A [Source:HGNC Symbol;Acc:27270]
ENSGALG00000001067	419590	TMEM57	TMEM57	0.878684	0.0603658	transmembrane protein 57	macoilin [Source:RefSeq peptide;Acc:NP_001026066]
ENSGALG00000001073	772325	NR6A1	NR6A1	1.27185	0.00384964	nuclear receptor subfamily 6, group A, member 1	Uncharacterized protein [Source:UniProtKB/TrEMBL;Acc:F1NVM8]
ENSGALG00000001096	770135	UQCR11	UQCR11	1.16236	0.0513369	ubiquinol-cytochrome c reductase, complex III subunit XI	cytochrome b-c1 complex subunit 10 [Source:RefSeq peptide;Acc:NP_001177731]
ENSGALG00000001100	419718	ST3GAL4	ST3GAL4	0.751314	4.64075e-05	ST3 beta-galactoside alpha-2,3-sialyltransferase 4	ST3 beta-galactoside alpha-2,3-sialyltransferase 4 [Source:HGNC Symbol;Acc:10864]
ENSGALG00000001126	770217	CHAF1A	CHAF1A	1.20235	0.0108888	chromatin assembly factor 1, subunit A (p150)	chromatin assembly factor 1 subunit A [Source:RefSeq peptide;Acc:NP_001073220]
ENSGALG00000001129	419719	KIRREL3	KIRREL3	0.845496	6.12319e-05	kin of IRRE like 3 (Drosophila)	Uncharacterized protein [Source:UniProtKB/TrEMBL;Acc:E1BXQ4]
ENSGALG00000001138	NA			0.842395	0.0134165		Uncharacterized protein [Source:UniProtKB/TrEMBL;Acc:E1BVE6]
ENSGALG00000001153	417481	AUTS2	AUTS2	1.11386	0.0496602	autism susceptibility candidate 2	autism susceptibility candidate 2 [Source:HGNC Symbol;Acc:14262]
ENSGALG00000001179	424731	ARMC8	ARMC8	0.802416	0.0374157	armadillo repeat containing 8	armadillo repeat-containing protein 8 [Source:RefSeq peptide;Acc:NP_001239092]
ENSGALG00000001183	396465	MYH10	MYH10	1.06266	0.0169738	myosin, heavy chain 10, non-muscle	myosin-10 [Source:RefSeq peptide;Acc:NP_990805]
ENSGALG00000001191	395533	GGMOXR1	MEOX1	1.25669	1.17513e-06	mesenchyme homeobox 1	homeobox protein MOX-1 [Source:RefSeq peptide;Acc:NP_990096]
ENSGALG00000001253	417109	RC3H2	RC3H2	1.80071	0.0100885	ring finger and CCCH-type domains 2	Uncharacterized protein [Source:UniProtKB/TrEMBL;Acc:F1NZ02]
ENSGALG00000001258	768717	NUMA1	NUMA1	0.799155	1.17148e-37	nuclear mitotic apparatus protein 1	nuclear mitotic apparatus protein 1 [Source:RefSeq peptide;Acc:NP_001177854]
ENSGALG00000001263	NA	GTF2IRD1		1.2149	0.000152275		GTF2I repeat domain containing 1 [Source:HGNC Symbol;Acc:4661]
ENSGALG00000001264	419857	PLXNA2	PLXNA2	1.10272	0.0305545	plexin A2	Uncharacterized protein [Source:UniProtKB/TrEMBL;Acc:F1NYZ6]
ENSGALG00000001283	428216	SRRM1	SRRM1	1.0735	0.0805217	serine/arginine repetitive matrix 1	serine/arginine repetitive matrix protein 1 [Source:RefSeq peptide;Acc:NP_001026665]
ENSGALG00000001302	424740		LOC424740	1.60301	0.018668	uncharacterized LOC424740	uncharacterized protein LOC424740 [Source:RefSeq peptide;Acc:NP_001026471]
ENSGALG00000001313	100859865	EIF4H	LOC100859865	1.57127	2.76728e-05	eukaryotic translation initiation factor 4H-like	Uncharacterized protein [Source:UniProtKB/TrEMBL;Acc:F1NYA2]
ENSGALG00000001328	770363	BSG	BSG	0.925613	7.78811e-13	basigin (Ok blood group)	Basigin [Source:UniProtKB/Swiss-Prot;Acc:P17790]
ENSGALG00000001330	419992	ATP5G1	ATP5G1	1.42296	0.0092132	ATP synthase, H+ transporting, mitochondrial Fo complex, subunit C1 (subunit 9)	Uncharacterized protein [Source:UniProtKB/TrEMBL;Acc:E1BQ71]
ENSGALG00000001334	419402	GNB1	GNB1	1.07578	0.0691522	guanine nucleotide binding protein (G protein), beta polypeptide 1	guanine nucleotide-binding protein G(I)/G(S)/G(T) subunit beta-1 [Source:RefSeq peptide;Acc:NP_001012853]
ENSGALG00000001362	415295	CLK3	CLK3	0.741979	0.0159319	CDC-like kinase 3	dual specificity protein kinase CLK3 [Source:RefSeq peptide;Acc:NP_001012542]
ENSGALG00000001374	419405	SLC35E2B	SLC35E2B	0.834402	0.000876707	solute carrier family 35, member E2B	Uncharacterized protein [Source:UniProtKB/TrEMBL;Acc:E1BZ15]
ENSGALG00000001381	415296	ACTB	ACTG1	1.20544	1.66547e-12	actin, gamma 1	Actin, cytoplasmic type 5 [Source:UniProtKB/Swiss-Prot;Acc:P53478]
ENSGALG00000001438	419865	WDR77	WDR77	1.28875	0.00041645	WD repeat domain 77	methylosome protein 50 [Source:RefSeq peptide;Acc:NP_001026087]
ENSGALG00000001442	NA	OPCML		0.831606	0.0949572		Opioid-binding protein/cell adhesion molecule homolog [Source:UniProtKB/TrEMBL;Acc:E1BSB7]
ENSGALG00000001446	395774	GSN	GSN	1.17559	0.0546933	gelsolin	gelsolin precursor [Source:RefSeq peptide;Acc:NP_990265]
ENSGALG00000001465	771528	RPL38	RPL38	1.38677	1.87757e-34	ribosomal protein L38	Uncharacterized protein [Source:UniProtKB/TrEMBL;Acc:E1BU66]
ENSGALG00000001521	419738	VPS26B	VPS26B	1.35277	0.0365902	vacuolar protein sorting 26 homolog B (S. pombe)	Uncharacterized protein [Source:UniProtKB/TrEMBL;Acc:F1NPH4]
ENSGALG00000001547	396521	CAPZA1	CAPZA1	1.32063	0.00453882	capping protein (actin filament) muscle Z-line, alpha 1	F-actin-capping protein subunit alpha-1 [Source:UniProtKB/Swiss-Prot;Acc:P13127]
ENSGALG00000001555	419415	AURKAIP1	AURKAIP1	1.25243	0.0133524	aurora kinase A interacting protein 1	aurora kinase A-interacting protein [Source:RefSeq peptide;Acc:NP_001026043]
ENSGALG00000001567	415895	NT5DC2	NT5DC2	0.886765	0.000641112	5'-nucleotidase domain containing 2	5'-nucleotidase domain containing 2 [Source:HGNC Symbol;Acc:25717]
ENSGALG00000001568	419133	NFS1	NFS1	0.623916	0.0876886	NFS1 nitrogen fixation 1 homolog (S. cerevisiae)	cysteine desulfurase, mitochondrial [Source:RefSeq peptide;Acc:NP_001026018]
ENSGALG00000001568	419133	NFS1	LOC100858210			cysteine desulfurase, mitochondrial-like	cysteine desulfurase, mitochondrial [Source:RefSeq peptide;Acc:NP_001026018]
ENSGALG00000001568	100858210	NFS1	NFS1			NFS1 nitrogen fixation 1 homolog (S. cerevisiae)	cysteine desulfurase, mitochondrial [Source:RefSeq peptide;Acc:NP_001026018]
ENSGALG00000001568	100858210	NFS1	LOC100858210			cysteine desulfurase, mitochondrial-like	cysteine desulfurase, mitochondrial [Source:RefSeq peptide;Acc:NP_001026018]
ENSGALG00000001580	420087	ANP32B	ANP32B	1.0481	0.0158517	acidic (leucine-rich) nuclear phosphoprotein 32 family, member B	Acidic leucine-rich nuclear phosphoprotein 32 family member B [Source:UniProtKB/Swiss-Prot;Acc:Q5ZMN0]
ENSGALG00000001585	769229	C18orf25	CWH18orf25	2.39363	0.0164885	chromosome W open reading frame, human C18orf25	chromosome 18 open reading frame 25 [Source:HGNC Symbol;Acc:28172]
ENSGALG00000001596	420089	MLLT1	MLLT1	1.46813	0.0998483	myeloid/lymphoid or mixed-lineage leukemia (trithorax homolog, Drosophila); translocated to, 1	myeloid/lymphoid or mixed-lineage leukemia (trithorax homolog, Drosophila); translocated to, 1 [Source:HGNC Symbol;Acc:7134]
ENSGALG00000001597	419997	PSMB3	PSMB3	0.838604	0.000137811	proteasome (prosome, macropain) subunit, beta type, 3	Proteasome subunit beta type [Source:UniProtKB/TrEMBL;Acc:E1BYW9]
ENSGALG00000001615	415306	MAN2C1	MAN2C1	0.70293	0.00419348	mannosidase, alpha, class 2C, member 1	alpha-mannosidase 2C1 [Source:RefSeq peptide;Acc:NP_001073183]
ENSGALG00000001634	420001	RPL23	RPL23	1.15465	8.47911e-13	ribosomal protein L23	ribosomal protein L23 [Source:HGNC Symbol;Acc:10316]
ENSGALG00000001648	420002	LASP1	LASP1	1.23734	0.0192358	LIM and SH3 protein 1	LIM and SH3 domain protein 1 [Source:RefSeq peptide;Acc:NP_001170800]
ENSGALG00000001652	416777	2015-09-02	2015-09-02	1.26768	0.000573233	septin 2-like	Septin-2 [Source:UniProtKB/Swiss-Prot;Acc:Q5ZMH1]
ENSGALG00000001654	395538	C1QBP	C1QBP	1.0768	0.00166068	complement component 1, q subcomponent binding protein	complement component 1, q subcomponent binding protein [Source:HGNC Symbol;Acc:1243]
ENSGALG00000001656	417347	2015-09-09	2015-09-09	1.05882	0.085249	septin 9	septin-9 [Source:RefSeq peptide;Acc:NP_001025872]
ENSGALG00000001658	420003	RPL19	RPL19	1.05256	0.0359294	ribosomal protein L19	60S ribosomal protein L19 [Source:RefSeq peptide;Acc:NP_001026100]
ENSGALG00000001663	426924	MAK16	MAK16	1.23689	0.0322312	MAK16 homolog (S. cerevisiae)	Uncharacterized protein [Source:UniProtKB/TrEMBL;Acc:E1BX01]
ENSGALG00000001677	NA	SETBP1		0.784072	1.20379e-05		SET binding protein 1 [Source:HGNC Symbol;Acc:15573]
ENSGALG00000001700	769765	MPI	MPI	1.13959	0.0282665	mannose phosphate isomerase	mannose phosphate isomerase [Source:HGNC Symbol;Acc:7216]
ENSGALG00000001702	769364	EXOC3L1	EXOC3L1	0.721237	0.00139843	exocyst complex component 3-like 1	Uncharacterized protein [Source:UniProtKB/TrEMBL;Acc:E1BUJ3]
ENSGALG00000001717	419875	SLC16A1	SLC16A1	0.895554	3.47478e-14	solute carrier family 16, member 1 (monocarboxylic acid transporter 1)	monocarboxylate transporter 1 [Source:RefSeq peptide;Acc:NP_001006323]
ENSGALG00000001753	NA	SFMBT1		1.95547	0.0013761		Scm-like with four mbt domains 1 [Source:HGNC Symbol;Acc:20255]
ENSGALG00000001756	431564	ATP5A1W	ATP5A1W	1.39225	4.31294e-12	ATP synthase subunit alpha	ATP synthase subunit alpha; Uncharacterized protein [Source:UniProtKB/TrEMBL;Acc:Q90VX2]
ENSGALG00000001758	417129	QSOX2	QSOX2	1.41976	0.0117283	quiescin Q6 sulfhydryl oxidase 2	Uncharacterized protein [Source:UniProtKB/TrEMBL;Acc:F1P458]
ENSGALG00000001766	416382	RNF165	RNF165	0.529959	2.35907e-09	ring finger protein 165	ring finger protein 165 [Source:HGNC Symbol;Acc:31696]
ENSGALG00000001792	426987	MRPS34	MRPS34	1.25051	0.000354452	mitochondrial ribosomal protein S34	mitochondrial ribosomal protein S34 [Source:HGNC Symbol;Acc:16618]
ENSGALG00000001830	396325	EEF2	EEF2	1.08591	1.69551e-14	eukaryotic translation elongation factor 2	elongation factor 2 [Source:RefSeq peptide;Acc:NP_990699]
ENSGALG00000001836	420095	PIAS4	PIAS4	1.22862	0.0586838	protein inhibitor of activated STAT, 4	protein inhibitor of activated STAT, 4 [Source:HGNC Symbol;Acc:17002]
ENSGALG00000001850	416168	RARS	RARS	0.929635	0.0851304	arginyl-tRNA synthetase	arginyl-tRNA synthetase, cytoplasmic [Source:RefSeq peptide;Acc:NP_001025778]
ENSGALG00000001852	NA	LRWD1		0.870997	0.015852		Uncharacterized protein [Source:UniProtKB/TrEMBL;Acc:E1BZ62]
ENSGALG00000001859	428185	B3GALT6	B3GALT6	1.92398	0.048844	UDP-Gal:betaGal beta 1,3-galactosyltransferase polypeptide 6	Uncharacterized protein [Source:UniProtKB/TrEMBL;Acc:E1BYQ2]
ENSGALG00000001860	772027	RSBN1	RSBN1	1.63469	0.0282665	round spermatid basic protein 1	Uncharacterized protein [Source:UniProtKB/TrEMBL;Acc:F1NFM8]
ENSGALG00000001861	NA			1.20385	0.0723997
ENSGALG00000001876	417513		RASA4	0.710019	0.000445116	RAS p21 protein activator 4
ENSGALG00000001885	417514		UPK3BL	0.778411	0.0230512	uroplakin 3B-like
ENSGALG00000001910	NA	SNAPC4		1.36232	0.0200143		Uncharacterized protein [Source:UniProtKB/TrEMBL;Acc:F1NF27]
ENSGALG00000001913	419143	DYNLRB1	DYNLRB1	1.26927	0.00450316	dynein, light chain, roadblock-type 1	dynein, light chain, roadblock-type 1 [Source:HGNC Symbol;Acc:15468]
ENSGALG00000001915	373939	VAV3	VAV3	0.749018	0.097511	vav 3 guanine nucleotide exchange factor	guanine nucleotide exchange factor VAV3 [Source:RefSeq peptide;Acc:NP_996745]
ENSGALG00000001971	417359	UBE2O	UBE2O	1.20149	0.0203376	ubiquitin-conjugating enzyme E2O	ubiquitin-conjugating enzyme E2O [Source:HGNC Symbol;Acc:29554]
ENSGALG00000001975	417519	TMEM120A	TMEM120A	0.719155	0.000605598	transmembrane protein 120A	Uncharacterized protein [Source:UniProtKB/TrEMBL;Acc:F1P5H9]
ENSGALG00000001978	420099	MED16	MED16	0.836116	0.0131844	mediator complex subunit 16	Uncharacterized protein [Source:UniProtKB/TrEMBL;Acc:F1P5G9]
ENSGALG00000001992	396456	PKM	PKM2	0.909303	4.37202e-06	pyruvate kinase, muscle	Pyruvate kinase muscle isozyme [Source:UniProtKB/Swiss-Prot;Acc:P00548]
ENSGALG00000001995	424752	LIMS2	LIMS2	1.3619	0.00430365	LIM and senescent cell antigen-like domains 2	Uncharacterized protein [Source:UniProtKB/TrEMBL;Acc:E1BV80]
ENSGALG00000002013	NA	MEAF6		1.21257	0.0411997		MYST/Esa1-associated factor 6 [Source:HGNC Symbol;Acc:25674]
ENSGALG00000002022	396121	CKI	B4GALT1	0.827775	0.0125617	UDP-Gal:betaGlcNAc beta 1,4- galactosyltransferase, polypeptide 1	beta-1,4-galactosyltransferase 1 [Source:RefSeq peptide;Acc:NP_990533]
ENSGALG00000002033	416391	NDUFB6	NDUFB6	1.2608	0.00867554	NADH dehydrogenase (ubiquinone) 1 beta subcomplex, 6, 17kDa	Uncharacterized protein [Source:UniProtKB/TrEMBL;Acc:E1BT94]
ENSGALG00000002042	NA	C16ORF88		1.17512	0.0472601		Uncharacterized protein [Source:UniProtKB/TrEMBL;Acc:E1C847]
ENSGALG00000002044	416392	FAM86A	FAM86A	1.36375	0.0628908	family with sequence similarity 86, member A	protein FAM86A [Source:RefSeq peptide;Acc:NP_001025798]
ENSGALG00000002062	417363	SRP68	SRP68	0.888835	0.0282123	signal recognition particle 68kDa	signal recognition particle 68 kDa protein [Source:RefSeq peptide;Acc:NP_001006204]
ENSGALG00000002064	NA	STOML2		0.81348	0.0154178		stomatin (EPB72)-like 2 [Source:HGNC Symbol;Acc:14559]
ENSGALG00000002114	425132	ZMYND10	RASSF1	0.769937	0.0820084	Ras association (RalGDS/AF-6) domain family member 1	zinc finger, MYND-type containing 10 [Source:HGNC Symbol;Acc:19412]
ENSGALG00000002139	419886	CSDE1	CSDE1	1.0539	0.0723997	cold shock domain containing E1, RNA-binding	cold shock domain-containing protein E1 [Source:RefSeq peptide;Acc:NP_001026089]
ENSGALG00000002141	424757	UGGT1	UGGT1	1.19285	0.00340746	UDP-glucose glycoprotein glucosyltransferase 1	UDP-glucose glycoprotein glucosyltransferase 1 [Source:HGNC Symbol;Acc:15663]
ENSGALG00000002147	419887	SIKE1	SIKE1	1.24088	0.000294078	suppressor of IKBKE 1	suppressor of IKBKE 1 [Source:RefSeq peptide;Acc:NP_001006324]
ENSGALG00000002157	NA	RPS17		1.67063	5.8307e-42		40S ribosomal protein S17 [Source:UniProtKB/Swiss-Prot;Acc:P08636]
ENSGALG00000002160	414830	B2M	B2M	0.761419	0.00765151	beta-2-microglobulin	Beta-2-microglobulin [Source:UniProtKB/Swiss-Prot;Acc:P21611]
ENSGALG00000002205	NA	FBRSL1		0.842809	1.6759e-05		fibrosin-like 1 [Source:HGNC Symbol;Acc:29308]
ENSGALG00000002227	427385	DMXL1	DMXL1	0.762086	0.0951842	Dmx-like 1	Dmx-like 1 [Source:HGNC Symbol;Acc:2937]
ENSGALG00000002239	427001		LOC427001	0.848198	0.0987466	exonuclease NEF-sp	exonuclease NEF-sp [Source:RefSeq peptide;Acc:NP_001006573]
ENSGALG00000002284	419625	TRAPPC3	TRAPPC3	1.1355	0.0769552	trafficking protein particle complex 3	Trafficking protein particle complex subunit 3 [Source:UniProtKB/Swiss-Prot;Acc:Q5ZI57]
ENSGALG00000002313	415677	SLC38A7	SLC38A7	1.30145	0.0208005	solute carrier family 38, member 7	Uncharacterized protein [Source:UniProtKB/TrEMBL;Acc:F1P186]
ENSGALG00000002321	396533	GOT2	GOT2	1.08113	0.0393729	glutamic-oxaloacetic transaminase 2, mitochondrial (aspartate aminotransferase 2)	aspartate aminotransferase, mitochondrial precursor [Source:RefSeq peptide;Acc:NP_990854]
ENSGALG00000002340	415331	ZNF609	ZNF609	1.11637	0.00288659	zinc finger protein 609	Uncharacterized protein [Source:UniProtKB/TrEMBL;Acc:E1C174]
ENSGALG00000002354	416799	PUS1	PUS1	1.14721	0.0682187	pseudouridylate synthase 1	tRNA pseudouridine synthase [Source:UniProtKB/TrEMBL;Acc:F1NZ90]
ENSGALG00000002377	396017	ENO1	ENO1	0.878385	3.06921e-32	enolase 1, (alpha)	alpha-enolase [Source:RefSeq peptide;Acc:NP_990451]
ENSGALG00000002379	417538	MRPS17	MRPS17	0.825699	0.0628908	mitochondrial ribosomal protein S17	28S ribosomal protein S17, mitochondrial [Source:RefSeq peptide;Acc:NP_001185576]
ENSGALG00000002453	NA	ABCA7		0.769843	0.0287662		ATP-binding cassette, sub-family A (ABC1), member 7 [Source:HGNC Symbol;Acc:37]
ENSGALG00000002457	416185	SIL1	SIL1	0.807749	0.0913218	SIL1 homolog, endoplasmic reticulum chaperone (S. cerevisiae)	Uncharacterized protein [Source:UniProtKB/TrEMBL;Acc:F1NWG7]
ENSGALG00000002484	427008	CRYM	CRYM	0.860036	0.060813	crystallin, mu	Uncharacterized protein [Source:UniProtKB/TrEMBL;Acc:E1C5W9]
ENSGALG00000002488	416187	PAIP2	PAIP2	0.761079	1.12029e-14	poly(A) binding protein interacting protein 2	Polyadenylate-binding protein-interacting protein 2 [Source:UniProtKB/Swiss-Prot;Acc:Q5ZJS6]
ENSGALG00000002495	417544	CHCHD2	CHCHD2	0.832693	2.45597e-11	coiled-coil-helix-coiled-coil-helix domain containing 2	coiled-coil-helix-coiled-coil-helix domain-containing protein 2, mitochondrial [Source:RefSeq peptide;Acc:NP_001006218]
ENSGALG00000002525	423631	RASGEF1A	RASGEF1A	1.78568	0.0897056	RasGEF domain family, member 1A	Uncharacterized protein [Source:UniProtKB/TrEMBL;Acc:Q5ZLH6]
ENSGALG00000002563	NA	TPM4		1.21973	1.4241e-14		tropomyosin 4 [Source:HGNC Symbol;Acc:12013]
ENSGALG00000002578	769986	APH1A	APH1A	0.708641	0.000445116	anterior pharynx defective 1 homolog A (C. elegans)	Uncharacterized protein [Source:UniProtKB/TrEMBL;Acc:E1C2N9]
ENSGALG00000002595	374056	GPX4	GPX4	0.757707	1.50771e-15	glutathione peroxidase 4 (phospholipid hydroperoxidase)	Uncharacterized protein [Source:UniProtKB/TrEMBL;Acc:F1NYU4]
ENSGALG00000002599	431661	C9ORF100	CZH9orf100	0.778435	0.0989977	chromosome Z open reading frame, human C9orf100	vav-like protein C9orf100 homolog [Source:RefSeq peptide;Acc:NP_001182618]
ENSGALG00000002606	395372	CLSTN1	CLSTN1	1.0997	0.044052	calsyntenin 1	calsyntenin-1 precursor [Source:RefSeq peptide;Acc:NP_001183979]
ENSGALG00000002644	419895	RPL10A	RPL10A	1.08787	3.76109e-05	ribosomal protein L10a	Ribosomal protein [Source:UniProtKB/TrEMBL;Acc:Q6EE62]
ENSGALG00000002648	770049	FUK	FUK	0.808555	4.44779e-06	fucokinase	fucokinase [Source:HGNC Symbol;Acc:29500]
ENSGALG00000002659	417144	WDR5	WDR5	1.11403	0.0781843	WD repeat domain 5	WD repeat-containing protein 5 [Source:RefSeq peptide;Acc:NP_001006198]
ENSGALG00000002661	417554	YWHAE	YWHAE	1.07947	0.00412665	tyrosine 3-monooxygenase/tryptophan 5-monooxygenase activation protein, epsilon polypeptide	14-3-3 protein epsilon [Source:UniProtKB/Swiss-Prot;Acc:Q5ZMT0]
ENSGALG00000002671	416806	TMEM132D	TMEM132D	1.46714	0.0927407	transmembrane protein 132D	Uncharacterized protein [Source:UniProtKB/TrEMBL;Acc:F1NGV0]
ENSGALG00000002696	426845	RPL17L	RPL17L	0.836321	1.89865e-17	ribosomal protein 17-like	Uncharacterized protein [Source:UniProtKB/TrEMBL;Acc:H9L213]
ENSGALG00000002696	426845	RPL17L	RPL17			60S ribosomal protein L17-like	Uncharacterized protein [Source:UniProtKB/TrEMBL;Acc:H9L213]
ENSGALG00000002696	770025	RPL17L	RPL17L			ribosomal protein 17-like	Uncharacterized protein [Source:UniProtKB/TrEMBL;Acc:H9L213]
ENSGALG00000002696	770025	RPL17L	RPL17			60S ribosomal protein L17-like	Uncharacterized protein [Source:UniProtKB/TrEMBL;Acc:H9L213]
ENSGALG00000002763	395545	FRZB	FRZB	0.944874	0.0944193	frizzled-related protein	secreted frizzled-related protein 3 precursor [Source:RefSeq peptide;Acc:NP_990103]
ENSGALG00000002774	415348	TSPAN3	TSPAN3	0.821158	2.54382e-11	tetraspanin 3	Uncharacterized protein [Source:UniProtKB/TrEMBL;Acc:E1C6E5]
ENSGALG00000002779	429172	PAN2	PAN2	0.846389	0.00825542	PAN2 poly(A) specific ribonuclease subunit homolog (S. cerevisiae)	PAB-dependent poly(A)-specific ribonuclease subunit 2 [Source:UniProtKB/Swiss-Prot;Acc:Q5F450]
ENSGALG00000002803	429060	MTA1	MTA1	0.856335	2.02744e-07	metastasis associated 1	metastasis-associated protein MTA1 [Source:RefSeq peptide;Acc:NP_001012971]
ENSGALG00000002805	426849	LMAN1	LMAN1	0.913022	0.0116715	lectin, mannose-binding, 1	protein ERGIC-53 precursor [Source:RefSeq peptide;Acc:NP_001026570]
ENSGALG00000002813	419904		RPS10	1.05245	0.0135657	ribosomal protein S10
ENSGALG00000002837	396280	RPL27	RPL27	1.22536	1.00946e-46	ribosomal protein L27	60S ribosomal protein L27 [Source:UniProtKB/Swiss-Prot;Acc:P61355]
ENSGALG00000002839	426850	SEC11C	SEC11C	0.698481	0.000583421	SEC11 homolog C (S. cerevisiae)	Uncharacterized protein [Source:UniProtKB/TrEMBL;Acc:F1NAZ9]
ENSGALG00000002847	770045	RPE	RPE	0.774335	0.0001186	ribulose-5-phosphate-3-epimerase	ribulose-5-phosphate-3-epimerase [Source:HGNC Symbol;Acc:10293]
ENSGALG00000002868	396400	RPL26	RPL26L1	1.16777	3.03143e-09	ribosomal protein L26-like 1	60S ribosomal protein L26 [Source:UniProtKB/Swiss-Prot;Acc:P47832]
ENSGALG00000002886	396073	NKX2-5	NKX2-5	1.17391	0.0408164	NK2 transcription factor related, locus 5 (Drosophila)	homeobox protein Nkx-2.5 [Source:RefSeq peptide;Acc:NP_990495]
ENSGALG00000002906	419453	TARDBP	TARDBP	1.10938	0.0447003	TAR DNA binding protein	TAR DNA-binding protein 43 [Source:RefSeq peptide;Acc:NP_001026049]
ENSGALG00000002917	374119	NEDD4L	NEDD4L	0.836899	0.0976789	neural precursor cell expressed, developmentally down-regulated 4-like, E3 ubiquitin protein ligase	neural precursor cell expressed, developmentally down-regulated 4-like, E3 ubiquitin protein ligase [Source:HGNC Symbol;Acc:7728]
ENSGALG00000002919	415929	MON1A	MON1A	1.3228	0.0490105	MON1 homolog A (yeast)	MON1 homolog A (yeast) [Source:HGNC Symbol;Acc:28207]
ENSGALG00000002931	424379	REG4	REG4	5.24619	0.0214901	regenerating islet-derived family, member 4	Uncharacterized protein [Source:UniProtKB/TrEMBL;Acc:E1BZV4]
ENSGALG00000002942	423655	JMJD1C	JMJD1C	0.853875	0.00195277	jumonji domain containing 1C	jumonji domain containing 1C [Source:RefSeq peptide;Acc:NP_001186475]
ENSGALG00000002969	428348	MAU2	MAU2	1.11362	0.0960961	MAU2 chromatid cohesion factor homolog (C. elegans)	Uncharacterized protein [Source:UniProtKB/TrEMBL;Acc:F1N9E5]
ENSGALG00000002990	395819	PRELID1	PRELID1	1.17172	7.86824e-08	PRELI domain containing 1	PRELI domain-containing protein 1, mitochondrial precursor [Source:RefSeq peptide;Acc:NP_990303]
ENSGALG00000003030	NA			0.736736	0.0713773
ENSGALG00000003078	417397	MMD	MMD	1.10461	0.0678504	monocyte to macrophage differentiation-associated	monocyte to macrophage differentiation protein [Source:RefSeq peptide;Acc:NP_001025875]
ENSGALG00000003085	396252	CDC2	CDK1	0.884101	1.86031e-05	cyclin-dependent kinase 1	cyclin-dependent kinase 1 [Source:RefSeq peptide;Acc:NP_990645]
ENSGALG00000003135	NA	CHANK3		1.19476	0.0603691		Ankyrin 3; Uncharacterized protein [Source:UniProtKB/TrEMBL;Acc:Q90717]
ENSGALG00000003141	NA	SMAP2		1.26216	0.0984165		small ArfGAP2 [Source:HGNC Symbol;Acc:25082]
ENSGALG00000003150	420025	TUBG1	TUBG1	1.17397	0.0605944	tubulin, gamma 1	tubulin, gamma 1 [Source:HGNC Symbol;Acc:12417]
ENSGALG00000003161	396132	CVG1	GDF3	1.22371	0.00219571	growth differentiation factor 3	growth differentiation factor 3 [Source:RefSeq peptide;Acc:NP_990542]
ENSGALG00000003162	772215	FAM134C	FAM134C	1.22752	0.0625272	family with sequence similarity 134, member C	Uncharacterized protein [Source:UniProtKB/TrEMBL;Acc:F1N9R9]
ENSGALG00000003169	395257	CBFB	CBFB	1.24396	0.0795848	core-binding factor, beta subunit	core-binding factor subunit beta [Source:RefSeq peptide;Acc:NP_989901]
ENSGALG00000003172	423667	SLC16A9	SLC16A9	1.31356	0.0965449	solute carrier family 16, member 9 (monocarboxylic acid transporter 9)	monocarboxylate transporter 9 [Source:RefSeq peptide;Acc:NP_001026393]
ENSGALG00000003205	426773	EIF4EBP1	EIF4EBP1	0.890272	0.0308433	eukaryotic translation initiation factor 4E binding protein 1	Uncharacterized protein [Source:UniProtKB/TrEMBL;Acc:E1C115]
ENSGALG00000003233	426774	ASH2L	ASH2L	0.871636	0.0836091	ash2 (absent, small, or homeotic)-like (Drosophila)	set1/Ash2 histone methyltransferase complex subunit ASH2 [Source:RefSeq peptide;Acc:NP_001026566]
ENSGALG00000003245	426775	LSM1	LSM1	1.30031	0.0648814	LSM1 homolog, U6 small nuclear RNA associated (S. cerevisiae)	LSM1 homolog, U6 small nuclear RNA associated (S. cerevisiae) [Source:HGNC Symbol;Acc:20472]
ENSGALG00000003248	427425	SUB1	SUB1	0.914899	0.0495468	SUB1 homolog (S. cerevisiae)	Activated RNA polymerase II transcriptional coactivator p15 [Source:UniProtKB/Swiss-Prot;Acc:Q5ZK63]
ENSGALG00000003286	415361	ACSBG1	ACSBG1	0.410678	0.0605944	acyl-CoA synthetase bubblegum family member 1	Uncharacterized protein [Source:UniProtKB/TrEMBL;Acc:F1NLD6]
ENSGALG00000003290	NA	PRRC2C		1.27714	0.000435272		proline-rich coiled-coil 2C [Source:HGNC Symbol;Acc:24903]
ENSGALG00000003307	416821	TMED2	TMED2	0.882294	0.00022134	transmembrane emp24 domain trafficking protein 2	transmembrane emp24 domain-containing protein 2 precursor [Source:RefSeq peptide;Acc:NP_001006186]
ENSGALG00000003332	776828		TMEM132A	1.61884	1.77561e-11	transmembrane protein 132A
ENSGALG00000003333	420028	GHDC	GHDC	0.453714	0.00286545	GH3 domain containing	GH3 domain containing [Source:HGNC Symbol;Acc:24438]
ENSGALG00000003365	427432	RAD1	RAD1	0.681925	0.0815585	RAD1 homolog (S. pombe)	Uncharacterized protein [Source:UniProtKB/TrEMBL;Acc:E1C4I3]
ENSGALG00000003369	374232	KAT2A	KAT2A	1.208	0.00161132	K(lysine) acetyltransferase 2A	histone acetyltransferase KAT2A [Source:RefSeq peptide;Acc:NP_989660]
ENSGALG00000003391	395360	EIF2AK1	EIF2AK1	0.811699	0.0507177	eukaryotic translation initiation factor 2-alpha kinase 1	eukaryotic translation initiation factor 2-alpha kinase 1 [Source:RefSeq peptide;Acc:NP_989979]
ENSGALG00000003398	426781	ADAM9	ADAM9	0.83012	0.00133982	ADAM metallopeptidase domain 9	disintegrin and metalloproteinase domain-containing protein 9 precursor [Source:RefSeq peptide;Acc:NP_001026567]
ENSGALG00000003429	395505	PBX1A	PBX1	0.842965	0.00029423	pre-B-cell leukemia homeobox 1	pre-B-cell leukemia transcription factor 1 [Source:RefSeq peptide;Acc:NP_990077]
ENSGALG00000003473	395237	SFRP1	SFRP1	1.07248	0.057128	secreted frizzled-related protein 1	secreted frizzled-related protein 1 precursor [Source:RefSeq peptide;Acc:NP_989884]
ENSGALG00000003475	395373	ACL	ACLY	1.13987	0.000300035	ATP citrate lyase	ATP-citrate synthase [Source:RefSeq peptide;Acc:NP_001025711]
ENSGALG00000003503	396258	MYBL2	MYBL2	0.862839	0.00803638	v-myb myeloblastosis viral oncogene homolog (avian)-like 2	myb-related protein B [Source:RefSeq peptide;Acc:NP_990649]
ENSGALG00000003521	396366	TPM1	TPM1	1.11838	0.0150114	tropomyosin 1 (alpha)	Tropomyosin alpha-1 chain [Source:UniProtKB/Swiss-Prot;Acc:P04268]
ENSGALG00000003522	395658	RBBP4	RBBP4	1.05819	0.0861483	retinoblastoma binding protein 4	histone-binding protein RBBP4 [Source:RefSeq peptide;Acc:NP_990183]
ENSGALG00000003554	395130	OPTC	OPTC	0.770954	0.0838111	opticin	opticin precursor [Source:RefSeq peptide;Acc:NP_989804]
ENSGALG00000003584	417420	KPNA2	KPNA2	0.854668	0.0243826	karyopherin alpha 2 (RAG cohort 1, importin alpha 1)	importin subunit alpha-2 [Source:RefSeq peptide;Acc:NP_001006209]
ENSGALG00000003597	428227	AK2	AK2	1.49883	5.36619e-10	adenylate kinase 2	Uncharacterized protein [Source:UniProtKB/TrEMBL;Acc:F1NJ73]
ENSGALG00000003625	771510	NDUFS5	NDUFS5	1.33444	3.81386e-09	NADH dehydrogenase (ubiquinone) Fe-S protein 5, 15kDa (NADH-coenzyme Q reductase)	Uncharacterized protein [Source:UniProtKB/TrEMBL;Acc:E1C5D2]
ENSGALG00000003630	422964	TMEM258	TMEM258	0.847324	0.000752553	chromosome 5 open reading frame, human C11orf10	Transmembrane protein 258 [Source:UniProtKB/Swiss-Prot;Acc:Q76LT9]
ENSGALG00000003636	NA	FBLIM1		0.740488	0.0301046		filamin binding LIM protein 1 [Source:HGNC Symbol;Acc:24686]
ENSGALG00000003652	423676	ATAD1	ATAD1	0.843316	0.00390819	ATPase family, AAA domain containing 1	Uncharacterized protein [Source:UniProtKB/TrEMBL;Acc:F1NT80]
ENSGALG00000003659	426790	AP3M2	AP3M2	0.821148	0.0711273	adaptor-related protein complex 3, mu 2 subunit	Uncharacterized protein [Source:UniProtKB/TrEMBL;Acc:E1C4U4]
ENSGALG00000003662	419460	SPEN	SPEN	1.09961	0.035567	spen homolog, transcriptional regulator (Drosophila)	spen homolog, transcriptional regulator (Drosophila) [Source:HGNC Symbol;Acc:17575]
ENSGALG00000003672	416237	UBLCP1	UBLCP1	1.31127	0.0659992	ubiquitin-like domain containing CTD phosphatase 1	Ubiquitin-like domain-containing CTD phosphatase 1 [Source:UniProtKB/Swiss-Prot;Acc:Q5ZJJ8]
ENSGALG00000003678	396489	GLUL	GLUL	1.22061	0.0600563	glutamate-ammonia ligase	glutamine synthetase [Source:RefSeq peptide;Acc:NP_990824]
ENSGALG00000003682	427695	ARL6IP4	ARL6IP4	1.25247	0.0166929	ADP-ribosylation-like factor 6 interacting protein 4	ADP-ribosylation factor-like protein 6-interacting protein 4 [Source:RefSeq peptide;Acc:NP_001026641]
ENSGALG00000003691	416239	RNF145	RNF145	0.871094	0.000297342	ring finger protein 145	Uncharacterized protein [Source:UniProtKB/TrEMBL;Acc:F1NMT8]
ENSGALG00000003722	416242	THG1L	THG1L	1.24941	0.0713773	tRNA-histidine guanylyltransferase 1-like (S. cerevisiae)	probable tRNA(His) guanylyltransferase [Source:RefSeq peptide;Acc:NP_001025787]
ENSGALG00000003739	395446	SALL1	SALL1	0.924338	0.021654	sal-like 1 (Drosophila)	sal-like protein 1 [Source:RefSeq peptide;Acc:NP_990038]
ENSGALG00000003770	396297	ANXA2	ANXA2	0.782735	0.0557385	annexin A2	Annexin A2 [Source:UniProtKB/Swiss-Prot;Acc:P17785]
ENSGALG00000003778	771253	TMEM38A	TMEM38A	0.798962	0.000637969	transmembrane protein 38A	trimeric intracellular cation channel type A [Source:RefSeq peptide;Acc:NP_001073226]
ENSGALG00000003814	374156	DKK-1	DKK1	1.31829	0.00172367	dickkopf homolog 1 (Xenopus laevis)	Dkk-1; Uncharacterized protein [Source:UniProtKB/TrEMBL;Acc:Q8UUX3]
ENSGALG00000003830	427760	NUP214	NUP214	1.15267	0.0345253	nucleoporin 214kDa	nucleoporin 214kDa [Source:HGNC Symbol;Acc:8064]
ENSGALG00000003833	NA	CACNA1E		0.793681	0.0440782		calcium channel, voltage-dependent, R type, alpha 1E subunit [Source:HGNC Symbol;Acc:1392]
ENSGALG00000003882	420047	SMARCE1	SMARCE1	1.16055	9.31605e-09	SWI/SNF related, matrix associated, actin dependent regulator of chromatin, subfamily e, member 1	SWI/SNF related, matrix associated, actin dependent regulator of chromatin, subfamily e, member 1 [Source:RefSeq peptide;Acc:NP_001006335]
ENSGALG00000003886	416251	SGCD	SGCD	0.621149	0.0199975	sarcoglycan, delta (35kDa dystrophin-associated glycoprotein)	Uncharacterized protein [Source:UniProtKB/TrEMBL;Acc:E1C6L7]
ENSGALG00000003910	419469	UBR4	UBR4	1.10728	0.0189074	ubiquitin protein ligase E3 component n-recognin 4	Uncharacterized protein [Source:UniProtKB/TrEMBL;Acc:F1P2G5]
ENSGALG00000003936	419681	PPT1	PPT1	0.822415	0.0306197	palmitoyl-protein thioesterase 1	palmitoyl-protein thioesterase 1 precursor [Source:RefSeq peptide;Acc:NP_001026074]
ENSGALG00000003947	423686	HNRNPH3	HNRNPH3	1.08631	0.00125535	heterogeneous nuclear ribonucleoprotein H3 (2H9)	heterogeneous nuclear ribonucleoprotein H3 [Source:RefSeq peptide;Acc:NP_001012610]
ENSGALG00000003952	419185	RBPJL	RBPJL	0.392061	0.0538828	recombination signal binding protein for immunoglobulin kappa J region-like	recombination signal binding protein for immunoglobulin kappa J region-like [Source:HGNC Symbol;Acc:13761]
ENSGALG00000003966	417574	RPL23A	RPL23A	1.16472	6.25511e-14	ribosomal protein L23a	ribosomal protein L23a [Source:HGNC Symbol;Acc:10317]
ENSGALG00000003971	419682	TCEB3	RPL11	1.08259	0.0097218	ribosomal protein L11	transcription elongation factor B polypeptide 3 [Source:RefSeq peptide;Acc:NP_001026076]
ENSGALG00000003971	419682	TCEB3	TCEB3			transcription elongation factor B (SIII), polypeptide 3 (110kDa, elongin A)	transcription elongation factor B polypeptide 3 [Source:RefSeq peptide;Acc:NP_001026076]
ENSGALG00000003971	419683	TCEB3	RPL11			ribosomal protein L11	transcription elongation factor B polypeptide 3 [Source:RefSeq peptide;Acc:NP_001026076]
ENSGALG00000003971	419683	TCEB3	TCEB3			transcription elongation factor B (SIII), polypeptide 3 (110kDa, elongin A)	transcription elongation factor B polypeptide 3 [Source:RefSeq peptide;Acc:NP_001026076]
ENSGALG00000003977	415940	WDR82	TWF2	1.17382	0.00103799	twinfilin, actin-binding protein, homolog 2 (Drosophila)	twinfilin-2 [Source:RefSeq peptide;Acc:NP_001025760]
ENSGALG00000003991	428192	MRTO4	MRTO4	1.14511	0.071873	mRNA turnover 4 homolog (S. cerevisiae)	mRNA turnover 4 homolog (S. cerevisiae) [Source:HGNC Symbol;Acc:18477]
ENSGALG00000003993	421991	DNMT3A	DNMT3A	1.11079	0.0028526	DNA (cytosine-5-)-methyltransferase 3 alpha	DNA (cytosine-5)-methyltransferase 3A [Source:RefSeq peptide;Acc:NP_001020003]
ENSGALG00000004034	396418	CAPZB	CAPZB	1.10653	0.0447003	capping protein (actin filament) muscle Z-line, beta	F-actin-capping protein subunit beta isoforms 1 and 2 [Source:UniProtKB/Swiss-Prot;Acc:P14315]
ENSGALG00000004048	396375	PTPRS	PTPRS	1.11265	0.00306262	protein tyrosine phosphatase, receptor type, S	receptor-type tyrosine-protein phosphatase delta precursor [Source:RefSeq peptide;Acc:NP_990738]
ENSGALG00000004132	420154		UHRF1	1.14005	0.0603691	ubiquitin-like with PHD and ring finger domains 1
ENSGALG00000004160	416265	G3BP1	G3BP1	1.08965	0.0278478	GTPase activating protein (SH3 domain) binding protein 1	ras GTPase-activating protein-binding protein 1 [Source:RefSeq peptide;Acc:NP_001006150]
ENSGALG00000004180	417191	TOR1B	TOR1B	1.28595	0.0913218	torsin family 1, member B (torsin B)	Uncharacterized protein [Source:UniProtKB/TrEMBL;Acc:F1NWW1]
ENSGALG00000004186	417588	NSRP1	NSRP1	1.2352	0.0616872	nuclear speckle splicing regulatory protein 1	nuclear speckle splicing regulatory protein 1 [Source:HGNC Symbol;Acc:25305]
ENSGALG00000004200	420159	DPP9	DPP9	0.868845	0.097511	dipeptidyl-peptidase 9	dipeptidyl-peptidase 9 [Source:HGNC Symbol;Acc:18648]
ENSGALG00000004204	771386	FAM63B	FAM63B	1.24694	0.044052	family with sequence similarity 63, member B	Uncharacterized protein [Source:UniProtKB/TrEMBL;Acc:Q5ZI19]
ENSGALG00000004219	422990	PSMD13	LOC422990	1.14643	0.00509954	26S proteasome non-ATPase regulatory subunit 13-like	proteasome (prosome, macropain) 26S subunit, non-ATPase, 13 [Source:HGNC Symbol;Acc:9558]
ENSGALG00000004270	395844	ALDH1A2	ALDH1A2	1.59373	1.0571e-11	aldehyde dehydrogenase 1 family, member A2	Retinal dehydrogenase 2 [Source:UniProtKB/Swiss-Prot;Acc:O93344]
ENSGALG00000004276	416469	CHST12	CHST12	0.631142	0.000739455	carbohydrate (chondroitin 4) sulfotransferase 12	Uncharacterized protein [Source:UniProtKB/TrEMBL;Acc:E1BR90]
ENSGALG00000004304	396334	TCF12	TCF12	1.09601	0.044557	transcription factor 12	transcription factor 12 [Source:RefSeq peptide;Acc:NP_990706]
ENSGALG00000004323	429069	RASAL2	RASAL2	0.729119	0.0176739	RAS protein activator like 2	RAS protein activator like 2 [Source:HGNC Symbol;Acc:9874]
ENSGALG00000004352	416853	PSMD9	PSMD9	0.83787	0.00266558	proteasome (prosome, macropain) 26S subunit, non-ATPase, 9	26S proteasome non-ATPase regulatory subunit 9 [Source:RefSeq peptide;Acc:NP_001006189]
ENSGALG00000004355	428942	MCU	MCU	1.18124	0.0777348	mitochondrial calcium uniporter	mitochondrial calcium uniporter [Source:HGNC Symbol;Acc:23526]
ENSGALG00000004361	415407	PRTG	PRTG	1.06227	0.00392169	protogenin	protogenin precursor [Source:RefSeq peptide;Acc:NP_001025719]
ENSGALG00000004413	771533	SLC39A11	SLC39A11	0.781993	0.00173748	solute carrier family 39 (metal ion transporter), member 11	Uncharacterized protein [Source:UniProtKB/TrEMBL;Acc:E1BVD4]
ENSGALG00000004476	415945	SEMA3G	SEMA3G	0.782538	0.000209193	sema domain, immunoglobulin domain (Ig), short basic domain, secreted, (semaphorin) 3G	sema domain, immunoglobulin domain (Ig), short basic domain, secreted, (semaphorin) 3G [Source:HGNC Symbol;Acc:30400]
ENSGALG00000004527	415413	UNC13C	UNC13C	0.494191	0.087709	unc-13 homolog C (C. elegans)	unc-13 homolog C (C. elegans) [Source:HGNC Symbol;Acc:23149]
ENSGALG00000004531	419485	PLOD1	PLOD1	0.884397	0.0323895	procollagen-lysine, 2-oxoglutarate 5-dioxygenase 1	procollagen-lysine,2-oxoglutarate 5-dioxygenase 1 precursor [Source:RefSeq peptide;Acc:NP_001005618]
ENSGALG00000004582	416874	MYL2	MYL2	1.51463	0.000258679	myosin, light chain 2, regulatory, cardiac, slow	Uncharacterized protein [Source:UniProtKB/TrEMBL;Acc:F1NYU0]
ENSGALG00000004589	NA	OPHN1		0.813042	0.000975253		oligophrenin 1 [Source:HGNC Symbol;Acc:8148]
ENSGALG00000004590	419488	CLCN6	CLCN6	1.84127	0.0539728	chloride channel 6	Uncharacterized protein [Source:UniProtKB/TrEMBL;Acc:E1BZI1]
ENSGALG00000004620	424442	LAMC1	LAMC1	1.14396	0.064784	laminin, gamma 1 (formerly LAMB2)	laminin, gamma 1 (formerly LAMB2) [Source:HGNC Symbol;Acc:6492]
ENSGALG00000004626	NA	RBM5		0.898471	0.00148528		RNA binding motif protein 5 [Source:HGNC Symbol;Acc:9902]
ENSGALG00000004653	NA			0.818564	0.0909079
ENSGALG00000004690	415419	MAPK6	MAPK6	1.25955	7.00037e-14	mitogen-activated protein kinase 6	Mitogen-activated protein kinase 6 [Source:UniProtKB/Swiss-Prot;Acc:Q5F3W3]
ENSGALG00000004701	417210	SET	SET	1.06264	0.0216436	SET nuclear oncogene	protein SET [Source:RefSeq peptide;Acc:NP_001025862]
ENSGALG00000004705	416492	BUD31	BUD31	1.19283	0.00773258	BUD31 homolog (S. cerevisiae)	Uncharacterized protein [Source:UniProtKB/TrEMBL;Acc:E1BV47]
ENSGALG00000004709	NA	MSN		1.31235	0.00822689		moesin [Source:HGNC Symbol;Acc:7373]
ENSGALG00000004738	NA	GLE1		0.8451	0.0099082		GLE1 RNA export mediator [Source:HGNC Symbol;Acc:4315]
ENSGALG00000004744	NA	DISP2		0.357343	0.0399613		Uncharacterized protein [Source:UniProtKB/TrEMBL;Acc:F1NHB4]
ENSGALG00000004766	415424	SCG3	SCG3	0.824905	0.0672566	secretogranin III	secretogranin III [Source:HGNC Symbol;Acc:13707]
ENSGALG00000004773	416501	USP22	USP22	1.10941	0.080216	ubiquitin specific peptidase 22	Ubiquitin carboxyl-terminal hydrolase [Source:UniProtKB/TrEMBL;Acc:F1NG36]
ENSGALG00000004790	395561	WNT4	WNT4	1.14738	0.00359804	wingless-type MMTV integration site family, member 4	Protein Wnt-4 [Source:UniProtKB/Swiss-Prot;Acc:P49337]
ENSGALG00000004796	395917	CDC42	CDC42	0.825173	2.56397e-09	cell division cycle 42 (GTP binding protein, 25kDa)	Cell division control protein 42 homolog [Source:UniProtKB/Swiss-Prot;Acc:Q90694]
ENSGALG00000004818	373957	RPL6	RPL6	0.918271	6.62112e-08	ribosomal protein L6	60S ribosomal protein L6 [Source:RefSeq peptide;Acc:NP_989483]
ENSGALG00000004825	422182	HDAC8	HDAC8	1.19793	0.00279105	histone deacetylase 8	Histone deacetylase [Source:UniProtKB/TrEMBL;Acc:F1NFY6]
ENSGALG00000004831	396001	RPS4	RPS4X	1.11228	1.76962e-14	ribosomal protein S4, X-linked	40S ribosomal protein S4 [Source:UniProtKB/Swiss-Prot;Acc:P47836]
ENSGALG00000004841	429337	APLNR	APLNR	0.864695	0.00267505	apelin receptor	apelin receptor [Source:HGNC Symbol;Acc:339]
ENSGALG00000004848	386575	YBX1	YBX1	1.17551	2.37942e-17	Y box binding protein 1	Nuclease-sensitive element-binding protein 1 [Source:UniProtKB/Swiss-Prot;Acc:Q06066]
ENSGALG00000004856	422183	NUP62	NUP62	1.16466	0.0441639	nucleoporin 62kDa	Uncharacterized protein [Source:UniProtKB/TrEMBL;Acc:F1NFA8]
ENSGALG00000004874	419507	PPIH	PPIH	0.859748	0.044174	peptidylprolyl isomerase H (cyclophilin H)	Peptidyl-prolyl cis-trans isomerase [Source:UniProtKB/TrEMBL;Acc:E1BXG0]
ENSGALG00000004898	NA			0.911513	0.0704575
ENSGALG00000004929	416512	C17ORF39	C14H17orf39	0.588856	0.0320876	chromosome 14 open reading frame, human C17orf39	Uncharacterized protein [Source:UniProtKB/TrEMBL;Acc:F1NEN3]
ENSGALG00000004952	100859914		LOC100859914	1.25135	1.36371e-17	60S ribosomal protein L36a-like
ENSGALG00000004963	422190	TIMM8A	TIMM8A	1.12743	0.0343253	translocase of inner mitochondrial membrane 8 homolog A (yeast)	Uncharacterized protein [Source:UniProtKB/TrEMBL;Acc:F1NIC5]
ENSGALG00000004975	769755		LOC769755	0.742617	0.0552063	magnesium transporter NIPA2-like
ENSGALG00000004994	770136	ZNF503	ZNF503	1.37989	0.0678504	zinc finger protein 503	zinc finger protein 503 [Source:HGNC Symbol;Acc:23589]
ENSGALG00000005002	395498	VDAC2	VDAC2	0.86026	8.06544e-05	voltage-dependent anion channel 2	voltage-dependent anion-selective channel protein 2 [Source:RefSeq peptide;Acc:NP_990072]
ENSGALG00000005041	NA			0	0.054779
ENSGALG00000005048	420378	SMARCC1	SMARCC1	1.07215	0.00470903	SWI/SNF related, matrix associated, actin dependent regulator of chromatin, subfamily c, member 1	SWI/SNF related, matrix associated, actin dependent regulator of chromatin, subfamily c, member 1 [Source:HGNC Symbol;Acc:11104]
ENSGALG00000005051	417227	FPGS	FPGS	0.809784	0.011771	folylpolyglutamate synthase	folylpolyglutamate synthase [Source:HGNC Symbol;Acc:3824]
ENSGALG00000005066	771539	DPM2	DPM2	0.814558	0.067817	dolichyl-phosphate mannosyltransferase polypeptide 2, regulatory subunit	dolichol phosphate-mannose biosynthesis regulatory protein [Source:RefSeq peptide;Acc:NP_001186093]
ENSGALG00000005072	420380	SCAP	SCAP	1.14843	0.00176401	SREBF chaperone	SREBF chaperone [Source:HGNC Symbol;Acc:30634]
ENSGALG00000005105	424457	TPR	TPR	1.22381	0.0543729	translocated promoter region (to activated MET oncogene)	translocated promoter region, nuclear basket protein [Source:HGNC Symbol;Acc:12017]
ENSGALG00000005124	426862	IVNS1ABP	IVNS1ABP	0.885446	0.0114089	influenza virus NS1A binding protein	influenza virus NS1A binding protein [Source:HGNC Symbol;Acc:16951]
ENSGALG00000005169	395071	FUT11	FUT11	0.742249	0.00425841	fucosyltransferase 11 (alpha (1,3) fucosyltransferase)	alpha-(1,3)-fucosyltransferase 11 precursor [Source:RefSeq peptide;Acc:NP_989759]
ENSGALG00000005176	424808	SCG2	SCG2	0.74307	0.0158737	secretogranin II	Uncharacterized protein [Source:UniProtKB/TrEMBL;Acc:E1C6L5]
ENSGALG00000005256	395559	EPHA4	EPHA4	1.22508	0.00296839	EPH receptor A4	Ephrin type-A receptor 4 [Source:UniProtKB/Swiss-Prot;Acc:Q07496]
ENSGALG00000005278	415797	CDH11	CDH11	0.8634	8.51154e-05	cadherin 11, type 2, OB-cadherin (osteoblast)	cadherin-11 precursor [Source:RefSeq peptide;Acc:NP_001004371]
ENSGALG00000005316	426795	SRFBP1	SRFBP1	0.795924	0.0572566	serum response factor binding protein 1	Uncharacterized protein [Source:UniProtKB/TrEMBL;Acc:E1C0L6]
ENSGALG00000005393	420398	ARF1	ARF1	1.28193	1.65035e-07	ADP-ribosylation factor 1	ADP-ribosylation factor 1 [Source:RefSeq peptide;Acc:NP_001006352]
ENSGALG00000005415	403089	TEAD1	TEAD1	0.84165	0.0844327	TEA domain family member 1 (SV40 transcriptional enhancer factor)	transcriptional enhancer factor TEF-1 [Source:RefSeq peptide;Acc:NP_001186334]
ENSGALG00000005427	429437		LOC429437	2.39628	0.0111998	protocadherin beta-15-like
ENSGALG00000005427	429437		PCDHB15			protocadherin beta 15
ENSGALG00000005427	429437		LOC100857574			protocadherin beta-4-like
ENSGALG00000005427	429437		LOC100857608			protocadherin beta-4-like
ENSGALG00000005427	429437		LOC100857671			protocadherin beta-2-like
ENSGALG00000005427	429437		LOC100857740			protocadherin beta-4-like
ENSGALG00000005427	430496		LOC429437			protocadherin beta-15-like
ENSGALG00000005427	430496		PCDHB15			protocadherin beta 15
ENSGALG00000005427	430496		LOC100857574			protocadherin beta-4-like
ENSGALG00000005427	430496		LOC100857608			protocadherin beta-4-like
ENSGALG00000005427	430496		LOC100857671			protocadherin beta-2-like
ENSGALG00000005427	430496		LOC100857740			protocadherin beta-4-like
ENSGALG00000005427	100857574		LOC429437			protocadherin beta-15-like
ENSGALG00000005427	100857574		PCDHB15			protocadherin beta 15
ENSGALG00000005427	100857574		LOC100857574			protocadherin beta-4-like
ENSGALG00000005427	100857574		LOC100857608			protocadherin beta-4-like
ENSGALG00000005427	100857574		LOC100857671			protocadherin beta-2-like
ENSGALG00000005427	100857574		LOC100857740			protocadherin beta-4-like
ENSGALG00000005427	100857608		LOC429437			protocadherin beta-15-like
ENSGALG00000005427	100857608		PCDHB15			protocadherin beta 15
ENSGALG00000005427	100857608		LOC100857574			protocadherin beta-4-like
ENSGALG00000005427	100857608		LOC100857608			protocadherin beta-4-like
ENSGALG00000005427	100857608		LOC100857671			protocadherin beta-2-like
ENSGALG00000005427	100857608		LOC100857740			protocadherin beta-4-like
ENSGALG00000005427	100857671		LOC429437			protocadherin beta-15-like
ENSGALG00000005427	100857671		PCDHB15			protocadherin beta 15
ENSGALG00000005427	100857671		LOC100857574			protocadherin beta-4-like
ENSGALG00000005427	100857671		LOC100857608			protocadherin beta-4-like
ENSGALG00000005427	100857671		LOC100857671			protocadherin beta-2-like
ENSGALG00000005427	100857671		LOC100857740			protocadherin beta-4-like
ENSGALG00000005427	100857740		LOC429437			protocadherin beta-15-like
ENSGALG00000005427	100857740		PCDHB15			protocadherin beta 15
ENSGALG00000005427	100857740		LOC100857574			protocadherin beta-4-like
ENSGALG00000005427	100857740		LOC100857608			protocadherin beta-4-like
ENSGALG00000005427	100857740		LOC100857671			protocadherin beta-2-like
ENSGALG00000005427	100857740		LOC100857740			protocadherin beta-4-like
ENSGALG00000005434	395623	CER1	CER1	0.492588	0.0542504	cerberus 1, cysteine knot superfamily, homolog (Xenopus laevis)	Cerberus [Source:UniProtKB/Swiss-Prot;Acc:Q9PWB0]
ENSGALG00000005446	415803	GCSH	GCSH	0.836461	0.00110162	glycine cleavage system protein H (aminomethyl carrier)	Glycine cleavage system H protein, mitochondrial [Source:UniProtKB/Swiss-Prot;Acc:P11183]
ENSGALG00000005446	415803	GCSH	LOC100859443			glycine cleavage system H protein, mitochondrial-like	Glycine cleavage system H protein, mitochondrial [Source:UniProtKB/Swiss-Prot;Acc:P11183]
ENSGALG00000005446	100859443	GCSH	GCSH			glycine cleavage system protein H (aminomethyl carrier)	Glycine cleavage system H protein, mitochondrial [Source:UniProtKB/Swiss-Prot;Acc:P11183]
ENSGALG00000005446	100859443	GCSH	LOC100859443			glycine cleavage system H protein, mitochondrial-like	Glycine cleavage system H protein, mitochondrial [Source:UniProtKB/Swiss-Prot;Acc:P11183]
ENSGALG00000005490	NA	RPS2		0.825954	2.61726e-28		Uncharacterized protein [Source:UniProtKB/TrEMBL;Acc:E1C4M0]
ENSGALG00000005500	415813	HSBP1	HSBP1	1.9154	8.08583e-12	heat shock factor binding protein 1	heat shock factor-binding protein 1 [Source:RefSeq peptide;Acc:NP_001106280]
ENSGALG00000005505	424826	PIK3CB	PIK3CB	0.762421	0.0557753	phosphoinositide-3-kinase, catalytic, beta polypeptide	phosphatidylinositol-4,5-bisphosphate 3-kinase catalytic subunit beta isoform [Source:RefSeq peptide;Acc:NP_001026482]
ENSGALG00000005507	428701	NONO	NONO	1.0543	0.00511388	non-POU domain containing, octamer-binding	non-POU domain-containing octamer-binding protein [Source:RefSeq peptide;Acc:NP_001026703]
ENSGALG00000005522	417663	DYNLL2	DYNLL2	1.17466	0.0491372	dynein, light chain, LC8-type 2	Uncharacterized protein [Source:UniProtKB/TrEMBL;Acc:F1NRI4]
ENSGALG00000005525	772264	SRSF1	SRSF1	1.10229	0.0232893	serine/arginine-rich splicing factor 1	serine/arginine-rich splicing factor 1 [Source:RefSeq peptide;Acc:NP_001107213]
ENSGALG00000005534	395460	TM9SF3	TM9SF3	1.08256	0.0309168	transmembrane 9 superfamily member 3	Uncharacterized protein [Source:UniProtKB/TrEMBL;Acc:F1P5A8]
ENSGALG00000005551	396023	DKK3	DKK3	1.12806	0.0603691	dickkopf homolog 3 (Xenopus laevis)	dickkopf-related protein 3 precursor [Source:RefSeq peptide;Acc:NP_990456]
ENSGALG00000005587	395905	EIF4G2	EIF4G2	1.0947	3.552e-09	eukaryotic translation initiation factor 4 gamma, 2	Eukaryotic translation initiation factor 4 gamma 2 [Source:UniProtKB/Swiss-Prot;Acc:O73777]
ENSGALG00000005601	NA			0.529632	0.0340666
ENSGALG00000005648	422211		SESN2	1.41545	0.0546282	sestrin 2
ENSGALG00000005651	415816	KLHL36	KLHL36	1.37433	0.0479001	kelch-like 36 (Drosophila)	Uncharacterized protein [Source:UniProtKB/TrEMBL;Acc:F1NGH6]
ENSGALG00000005659	428704	SNX12	SNX12	1.16389	0.00314518	sorting nexin 12	sorting nexin-12 [Source:RefSeq peptide;Acc:NP_001026704]
ENSGALG00000005668	395685	SWIP-1	WSB1	0.86452	0.000120359	WD repeat and SOCS box containing 1	WD repeat and SOCS box-containing protein 1 [Source:RefSeq peptide;Acc:NP_990203]
ENSGALG00000005704	423763	NDUFB8	NDUFB8	1.19546	0.011882	NADH dehydrogenase (ubiquinone) 1 beta subcomplex, 8, 19kDa	NADH dehydrogenase [Source:RefSeq peptide;Acc:NP_001006502]
ENSGALG00000005727	422213	SLC7A3	SLC7A3	0.897684	0.0218845	solute carrier family 7 (cationic amino acid transporter, y+ system), member 3	solute carrier family 7 (cationic amino acid transporter, y+ system), member 3 [Source:HGNC Symbol;Acc:11061]
ENSGALG00000005739	395706	SCD	SCD	1.3031	0.0034147	stearoyl-CoA desaturase (delta-9-desaturase)	stearoyl-CoA desaturase 1 [Source:RefSeq peptide;Acc:NP_990221]
ENSGALG00000005785	NA	UBAP2		1.24676	0.0105686		Uncharacterized protein [Source:UniProtKB/TrEMBL;Acc:F1NAB1]
ENSGALG00000005791	415830	JPH3	JPH3	0.717406	0.00803638	junctophilin 3	Uncharacterized protein [Source:UniProtKB/TrEMBL;Acc:E1C5B6]
ENSGALG00000005800	427396	DCAF12	DCAF12	1.27752	0.0943422	DDB1 and CUL4 associated factor 12	DDB1- and CUL4-associated factor 12 [Source:RefSeq peptide;Acc:NP_001026615]
ENSGALG00000005802	395742	FLT4	FLT4	1.33172	0.0628675	fms-related tyrosine kinase 4	Uncharacterized protein [Source:UniProtKB/TrEMBL;Acc:F1N871]
ENSGALG00000005807	423046	IPO7	IPO7	1.06068	0.0887975	importin 7	Uncharacterized protein [Source:UniProtKB/TrEMBL;Acc:F1NBA8]
ENSGALG00000005822	428151	KCNQ2	KCNQ2	0.612468	0.0656176	potassium voltage-gated channel, KQT-like subfamily, member 2	Uncharacterized protein [Source:UniProtKB/TrEMBL;Acc:E1C3B4]
ENSGALG00000005823	395984	HDLBP	HDLBP	1.08467	0.000204623	high density lipoprotein binding protein	vigilin [Source:RefSeq peptide;Acc:NP_990427]
ENSGALG00000005856	416282	TBC1D9B	TBC1D9B	1.39359	0.00618357	TBC1 domain family, member 9B (with GRAM domain)	TBC1 domain family, member 9B (with GRAM domain) [Source:HGNC Symbol;Acc:29097]
ENSGALG00000005869	416014	COPG	COPG	1.09342	0.0740947	coatomer protein complex, subunit gamma	coatomer subunit gamma [Source:RefSeq peptide;Acc:NP_001025768]
ENSGALG00000005922	395269	RPL5	RPL5	0.814979	1.70471e-14	ribosomal protein L5	60S ribosomal protein L5 [Source:UniProtKB/Swiss-Prot;Acc:P22451]
ENSGALG00000005961	770922	DAK	LOC770922	0.773944	0.000788349	deoxycytidine kinase-like	deoxycytidine kinase-like [Source:RefSeq peptide;Acc:NP_001072968]
ENSGALG00000005966	416023	SEC61A1	SEC61A1	1.3566	0.0319296	Sec61 alpha 1 subunit (S. cerevisiae)	Sec61 alpha 1 subunit (S. cerevisiae) [Source:HGNC Symbol;Acc:18276]
ENSGALG00000005967	100858792	LMO1	LOC100858792	0.856685	0.022127	rhombotin-1-like	LIM domain only 1 (rhombotin 1) [Source:HGNC Symbol;Acc:6641]
ENSGALG00000005973	416565	LCMT1	LCMT1	1.25034	0.03057	leucine carboxyl methyltransferase 1	leucine carboxyl methyltransferase 1 [Source:RefSeq peptide;Acc:NP_001006167]
ENSGALG00000005976	419253	TCEA2	TCEA2	1.18101	0.0825185	transcription elongation factor A (SII), 2	transcription elongation factor A (SII), 2 [Source:HGNC Symbol;Acc:11614]
ENSGALG00000005980	425279		PA2G4	1.05523	0.0372013	proliferation-associated 2G4, 38kDa
ENSGALG00000006025	374266	XIRP1	XIRP1	1.74946	1.43279e-05	xin actin-binding repeat containing 1	xin actin-binding repeat-containing protein 1 [Source:RefSeq peptide;Acc:NP_989679]
ENSGALG00000006025	374266	XIRP1	LOC770010			uncharacterized LOC770010	xin actin-binding repeat-containing protein 1 [Source:RefSeq peptide;Acc:NP_989679]
ENSGALG00000006025	770010	XIRP1	XIRP1			xin actin-binding repeat containing 1	xin actin-binding repeat-containing protein 1 [Source:RefSeq peptide;Acc:NP_989679]
ENSGALG00000006025	770010	XIRP1	LOC770010			uncharacterized LOC770010	xin actin-binding repeat-containing protein 1 [Source:RefSeq peptide;Acc:NP_989679]
ENSGALG00000006039	NA	SNED1		0.8361	0.0313		sushi, nidogen and EGF-like domains 1 [Source:HGNC Symbol;Acc:24696]
ENSGALG00000006043	416569		RBBP6	1.18435	1.82783e-05	retinoblastoma binding protein 6
ENSGALG00000006060	426869	SCN8A	SCN8A	0.911218	0.019185	sodium channel, voltage gated, type VIII, alpha subunit	sodium channel, voltage gated, type VIII, alpha subunit [Source:HGNC Symbol;Acc:10596]
ENSGALG00000006080	422234	GPC4	GPC4	1.11839	0.00344389	glypican 4	Uncharacterized protein [Source:UniProtKB/TrEMBL;Acc:F1NAU1]
ENSGALG00000006100	424510	ZNF644	ZNF644	0.866466	0.011533	zinc finger protein 644	Uncharacterized protein [Source:UniProtKB/TrEMBL;Acc:F1ND79]
ENSGALG00000006118	NA	ZC3H18		1.18799	0.064784		zinc finger CCCH-type containing 18 [Source:HGNC Symbol;Acc:25091]
ENSGALG00000006144	415840	CDK10	CDK10	0.73811	0.0123269	cyclin-dependent kinase 10	cyclin-dependent kinase 10 [Source:RefSeq peptide;Acc:NP_001103409]
ENSGALG00000006158	374213	ACVR2B	ACVR2B	0.853997	0.0188236	activin A receptor, type IIB	activin receptor type-2B precursor [Source:RefSeq peptide;Acc:NP_989648]
ENSGALG00000006160	416302	HNRNPA0	HNRNPA0	1.21416	5.98319e-11	heterogeneous nuclear ribonucleoprotein A0	Uncharacterized protein [Source:UniProtKB/TrEMBL;Acc:F1NCI5]
ENSGALG00000006179	395849	RPL13	RPL13	0.891395	7.06299e-06	ribosomal protein L13	60S ribosomal protein L13 [Source:UniProtKB/Swiss-Prot;Acc:P41125]
ENSGALG00000006206	415843	SPG7	SPG7	1.17331	0.0361991	spastic paraplegia 7 (pure and complicated autosomal recessive)	spastic paraplegia 7 [Source:RefSeq peptide;Acc:NP_001012545]
ENSGALG00000006264	NA	MLL3		0.878452	0.0199975		Uncharacterized protein [Source:UniProtKB/TrEMBL;Acc:F1NW66]
ENSGALG00000006294	425294	PSMD2	PSMD2	1.08496	0.0352721	proteasome (prosome, macropain) 26S subunit, non-ATPase, 2	26S proteasome non-ATPase regulatory subunit 2 [Source:RefSeq peptide;Acc:NP_001012952]
ENSGALG00000006300	396221	LDHA	LDHA	0.779966	3.32972e-06	lactate dehydrogenase A	L-lactate dehydrogenase A chain [Source:RefSeq peptide;Acc:NP_990615]
ENSGALG00000006319	395897	TGFBI	TGFBI	0.8596	0.00190496	transforming growth factor, beta-induced, 68kDa	transforming growth factor-beta-induced protein ig-h3 precursor [Source:RefSeq peptide;Acc:NP_990367]
ENSGALG00000006331	100859108	STAMBPL1	STAMBPL1	2.06277	0.0713299	STAM binding protein-like 1	Uncharacterized protein [Source:UniProtKB/TrEMBL;Acc:E1BUJ2]
ENSGALG00000006332	418248	RBM17	RBM17	1.2013	0.000184643	RNA binding motif protein 17	Uncharacterized protein [Source:UniProtKB/TrEMBL;Acc:E1BUJ1]
ENSGALG00000006343	396084	ACTG2	ACTG2	1.2593	0.00158438	actin, gamma 2, smooth muscle, enteric	actin, aortic smooth muscle [Source:RefSeq peptide;Acc:NP_001026400]
ENSGALG00000006343	396084	ACTG2	ACTA2			actin, alpha 2, smooth muscle, aorta	actin, aortic smooth muscle [Source:RefSeq peptide;Acc:NP_001026400]
ENSGALG00000006343	423787	ACTG2	ACTG2			actin, gamma 2, smooth muscle, enteric	actin, aortic smooth muscle [Source:RefSeq peptide;Acc:NP_001026400]
ENSGALG00000006343	423787	ACTG2	ACTA2			actin, alpha 2, smooth muscle, aorta	actin, aortic smooth muscle [Source:RefSeq peptide;Acc:NP_001026400]
ENSGALG00000006371	416311	C5orf24	C13H5orf24	2.94437	0.0693956	chromosome 13 open reading frame, human C5orf24	chromosome 5 open reading frame 24 [Source:HGNC Symbol;Acc:26746]
ENSGALG00000006404	416312	DDX46	DDX46	1.15241	0.00781554	DEAD (Asp-Glu-Ala-Asp) box polypeptide 46	DEAD (Asp-Glu-Ala-Asp) box polypeptide 46 [Source:HGNC Symbol;Acc:18681]
ENSGALG00000006453	396241	LTF	LTF	0.886794	0.090624	lactotransferrin	ovotransferrin precursor [Source:RefSeq peptide;Acc:NP_990635]
ENSGALG00000006463	770887	TMA7	CCDC72	1.2836	0.000182604	coiled-coil domain containing 72	Uncharacterized protein [Source:UniProtKB/TrEMBL;Acc:E1BZA7]
ENSGALG00000006497	422251	ZIC3	ZIC3	0.809119	0.00189562	Zic family member 3 heterotaxy 1 (odd-paired homolog, Drosophila)	Uncharacterized protein [Source:UniProtKB/TrEMBL;Acc:F1NYU5]
ENSGALG00000006508	414831	FGF13	FGF13	0.768976	0.0509017	fibroblast growth factor 13	fibroblast growth factor 13 [Source:RefSeq peptide;Acc:NP_001001743]
ENSGALG00000006512	395853	HSPA8	HSPA8	0.939747	1.16795e-06	heat shock 70kDa protein 8	heat shock cognate 71 kDa protein [Source:RefSeq peptide;Acc:NP_990334]
ENSGALG00000006539	424866	C9H21ORF2	C9H21orf2	0.795237	0.00509954	chromosome 9 open reading frame, human C21orf2	uncharacterized protein C21orf2 homolog [Source:RefSeq peptide;Acc:NP_001006544]
ENSGALG00000006564	424868	DNAJB11	DNAJB11	0.918815	0.074677	DnaJ (Hsp40) homolog, subfamily B, member 11	Uncharacterized protein [Source:UniProtKB/TrEMBL;Acc:F1NVY5]
ENSGALG00000006596	416947	SNRPD3	SNRPD3	1.12073	0.000339254	small nuclear ribonucleoprotein D3 polypeptide 18kDa	small nuclear ribonucleoprotein Sm D3 [Source:RefSeq peptide;Acc:NP_001007839]
ENSGALG00000006602	423095	SYT8	SYT8	0.322444	0.0238853	synaptotagmin VIII	Uncharacterized protein [Source:UniProtKB/TrEMBL;Acc:F1P4J5]
ENSGALG00000006611	415488	KIF7	KIF7	1.22662	0.0974468	kinesin family member 7	kinesin family member 7 [Source:HGNC Symbol;Acc:30497]
ENSGALG00000006613	396090	CTSD	CTSD	1.22399	0.0298863	cathepsin D	Cathepsin D Cathepsin D light chain Cathepsin D heavy chain [Source:UniProtKB/Swiss-Prot;Acc:Q05744]
ENSGALG00000006662	419289	BPIFB8	BPIFB8	0.641067	0.00536343	Ovocalyxin-36	Ovocalyxin-36 precursor [Source:RefSeq peptide;Acc:NP_001026032]
ENSGALG00000006665	429501	GALNT6	GALNT6	0.900847	0.0640282	UDP-N-acetyl-alpha-D-galactosamine:polypeptide N-acetylgalactosaminyltransferase 6 (GalNAc-T6)	polypeptide N-acetylgalactosaminyltransferase 6 [Source:RefSeq peptide;Acc:NP_001026749]
ENSGALG00000006681	423098	BRSK2	BRSK2	0.554372	0.00851294	BR serine/threonine kinase 2	BR serine/threonine-protein kinase 2 [Source:RefSeq peptide;Acc:NP_001186525]
ENSGALG00000006729	408183	CYP26A1	CYP26A1	0.734655	0.00043169	cytochrome P450, family 26, subfamily A, polypeptide 1	cytochrome P450 26A1 [Source:RefSeq peptide;Acc:NP_001001129]
ENSGALG00000006738	419292	CDK5RAP1	CDK5RAP1	0.802721	0.0011256	CDK5 regulatory subunit associated protein 1	Uncharacterized protein [Source:UniProtKB/TrEMBL;Acc:F1NZV3]
ENSGALG00000006751	378897	gga-mir-1466	THY1	0.78131	0.0282665	Thy-1 cell surface antigen	gga-mir-1466 [Source:miRBase;Acc:MI0007071]
ENSGALG00000006780	416604	ARL6IP1	ARL6IP1	0.855435	3.03557e-06	ADP-ribosylation factor-like 6 interacting protein 1	ADP-ribosylation factor-like protein 6-interacting protein 1 [Source:RefSeq peptide;Acc:NP_001006171]
ENSGALG00000006783	424882	PLOD2	PLOD2	1.12902	0.0585248	procollagen-lysine, 2-oxoglutarate 5-dioxygenase 2	Uncharacterized protein [Source:UniProtKB/TrEMBL;Acc:F1NXB0]
ENSGALG00000006788	419295	RPRD1B	RPRD1B	0.894256	0.0727453	regulation of nuclear pre-mRNA domain containing 1B	regulation of nuclear pre-mRNA domain-containing protein 1B [Source:RefSeq peptide;Acc:NP_001026033]
ENSGALG00000006793	396081	NTRK3	NTRK3	0.792061	0.0300591	neurotrophic tyrosine kinase, receptor, type 3	NT-3 growth factor receptor precursor [Source:RefSeq peptide;Acc:NP_990500]
ENSGALG00000006811	374103	ZIC1	ZIC1	0.660578	0.00973019	Zic family member 1	zinc finger protein ZIC 1 [Source:RefSeq peptide;Acc:NP_989585]
ENSGALG00000006824	NA	USP19		1.17494	0.0447003		ubiquitin specific peptidase 19 [Source:HGNC Symbol;Acc:12617]
ENSGALG00000006843	424889		NCBP2	1.23883	0.00570585	nuclear cap binding protein subunit 2, 20kDa
ENSGALG00000006856	423105	CD151	CD151	0.876711	0.0913218	CD151 molecule (Raph blood group)	CD151 antigen [Source:RefSeq peptide;Acc:NP_001006472]
ENSGALG00000006863	395934	SHC1	SHC1	0.844273	0.00198087	SHC (Src homology 2 domain containing) transforming protein 1	SHC (Src homology 2 domain containing) transforming protein 1 [Source:HGNC Symbol;Acc:10840]
ENSGALG00000006880	NA	SLC38A10		1.09558	0.0440308		solute carrier family 38, member 10 [Source:HGNC Symbol;Acc:28237]
ENSGALG00000006885	396229	HRAS1	HRAS	1.1768	0.0106304	v-Ha-ras Harvey rat sarcoma viral oncogene homolog	GTPase HRas [Source:UniProtKB/Swiss-Prot;Acc:P08642]
ENSGALG00000006899	NA			1.25384	0.044557
ENSGALG00000006910	416058	IMPDH2	IMPDH2	0.874164	0.0896851	IMP (inosine 5'-monophosphate) dehydrogenase 2	inosine-5'-monophosphate dehydrogenase 2 [Source:RefSeq peptide;Acc:NP_001025772]
ENSGALG00000006968	416967	HNF1A	HNF1A	0.525067	0.0706138	HNF1 homeobox A	Hepatocyte nuclear factor 1-alpha [Source:UniProtKB/TrEMBL;Acc:F1NHA1]
ENSGALG00000006974	419308	DDX27	DDX27	1.12688	0.0392044	DEAD (Asp-Glu-Ala-Asp) box polypeptide 27	probable ATP-dependent RNA helicase DDX27 [Source:RefSeq peptide;Acc:NP_001006293]
ENSGALG00000007005	424894	PPP1R2	PPP1R2	1.18119	0.00749706	protein phosphatase 1, regulatory (inhibitor) subunit 2	protein phosphatase inhibitor 2 [Source:RefSeq peptide;Acc:NP_001026484]
ENSGALG00000007027	422081	SGSH	SGSH	0.799374	0.0182362	N-sulfoglucosamine sulfohydrolase	Uncharacterized protein [Source:UniProtKB/TrEMBL;Acc:F1NGI6]
ENSGALG00000007046	428248	BUD13	BUD13	0.766457	4.64075e-05	BUD13 homolog (S. cerevisiae)	BUD13 homolog [Source:RefSeq peptide;Acc:NP_001034408]
ENSGALG00000007053	429145	FAM43A	FAM43A	1.30809	0.0278867	family with sequence similarity 43, member A	Uncharacterized protein [Source:UniProtKB/TrEMBL;Acc:E1C7R2]
ENSGALG00000007082	378903	CREM	CREM	0.523181	0.0443964	cAMP responsive element modulator	cAMP-responsive element modulator [Source:RefSeq peptide;Acc:NP_989718]
ENSGALG00000007090	769143	CPN1	CPN1	0.795872	0.00398541	carboxypeptidase N, polypeptide 1	Uncharacterized protein [Source:UniProtKB/TrEMBL;Acc:E1C7M0]
ENSGALG00000007096	416336	UQCRQ	UQCRQ	0.578996	1.75634e-06	ubiquinol-cytochrome c reductase, complex III subunit VII, 9.5kDa	Mitochondrial ubiquinol-cytochrome c reductase ubiquinone-binding protein qp-c [Source:UniProtKB/TrEMBL;Acc:D0VX32]
ENSGALG00000007096	416336	UQCRQ	LOC100858114			cytochrome b-c1 complex subunit 8-like	Mitochondrial ubiquinol-cytochrome c reductase ubiquinone-binding protein qp-c [Source:UniProtKB/TrEMBL;Acc:D0VX32]
ENSGALG00000007096	100858114	UQCRQ	UQCRQ			ubiquinol-cytochrome c reductase, complex III subunit VII, 9.5kDa	Mitochondrial ubiquinol-cytochrome c reductase ubiquinone-binding protein qp-c [Source:UniProtKB/TrEMBL;Acc:D0VX32]
ENSGALG00000007096	100858114	UQCRQ	LOC100858114			cytochrome b-c1 complex subunit 8-like	Mitochondrial ubiquinol-cytochrome c reductase ubiquinone-binding protein qp-c [Source:UniProtKB/TrEMBL;Acc:D0VX32]
ENSGALG00000007101	428256	ZNF259	ZNF259	0.823259	0.0109369	zinc finger protein 259	Uncharacterized protein [Source:UniProtKB/TrEMBL;Acc:Q5ZJF7]
ENSGALG00000007113	396440	TNC	TNC	0.859511	0.0891642	tenascin C	tenascin precursor [Source:RefSeq peptide;Acc:NP_990787]
ENSGALG00000007114	396536	APOA1	APOA1	1.03842	0.0737406	apolipoprotein A-I	Apolipoprotein A-I [Source:UniProtKB/Swiss-Prot;Acc:P08250]
ENSGALG00000007153	427708	GGA.46920	DYNLL1	1.11733	0.00141979	dynein, light chain, LC8-type 1	Uncharacterized protein [Source:UniProtKB/TrEMBL;Acc:Q5F412]
ENSGALG00000007158	416630	SOCS1	SOCS1	3.09245	0.0742981	suppressor of cytokine signaling 1	suppressor of cytokine signaling 1 [Source:RefSeq peptide;Acc:NP_001131120]
ENSGALG00000007178	423122	FADS2	FADS2	1.21774	5.54504e-05	fatty acid desaturase 2	fatty acid desaturase 2 [Source:RefSeq peptide;Acc:NP_001153900]
ENSGALG00000007191	395719	TK1	TK1	1.48443	0.00330699	thymidine kinase 1, soluble	Thymidine kinase, cytosolic [Source:UniProtKB/Swiss-Prot;Acc:P04047]
ENSGALG00000007196	404293	STXBP1	STXBP1	1.2184	0.0242377	syntaxin binding protein 1	syntaxin-binding protein 1 [Source:RefSeq peptide;Acc:NP_996859]
ENSGALG00000007220	395970	FTH	FTH1	1.07673	0.00151309	ferritin, heavy polypeptide 1	Ferritin heavy chain [Source:UniProtKB/Swiss-Prot;Acc:P08267]
ENSGALG00000007233	374091	P4HB	P4HB	1.13349	1.75945e-07	prolyl 4-hydroxylase, beta polypeptide	protein disulfide-isomerase precursor [Source:RefSeq peptide;Acc:NP_001185639]
ENSGALG00000007237	769169	ALYREF	THOC4	1.1293	0.0173692	THO complex 4	Aly/REF export factor [Source:HGNC Symbol;Acc:19071]
ENSGALG00000007267	425359	MVD	MVD	1.24643	9.59455e-06	mevalonate (diphospho) decarboxylase	Uncharacterized protein [Source:UniProtKB/TrEMBL;Acc:F1NAY8]
ENSGALG00000007315	416079	PSMD6	PSMD6	1.17923	0.00554366	proteasome (prosome, macropain) 26S subunit, non-ATPase, 6	Uncharacterized protein [Source:UniProtKB/TrEMBL;Acc:F1N903]
ENSGALG00000007319	NA	CCDC64		4.97999	0.0905887		coiled-coil domain containing 64 [Source:HGNC Symbol;Acc:28095]
ENSGALG00000007337	429148	LPP	LPP	0.552818	1.34243e-06	LIM domain containing preferred translocation partner in lipoma	Lipoma-preferred partner homolog [Source:UniProtKB/Swiss-Prot;Acc:Q5F464]
ENSGALG00000007350	428853	TXNDC14	TMX2	0.841611	0.00145605	thioredoxin-related transmembrane protein 2	Uncharacterized protein [Source:UniProtKB/TrEMBL;Acc:E1C8J7]
ENSGALG00000007351	420478	MTPAP	MTPAP	1.2415	0.0884657	mitochondrial poly(A) polymerase	Uncharacterized protein [Source:UniProtKB/TrEMBL;Acc:F1NBW0]
ENSGALG00000007365	NA	PARP16		1.33298	0.028597		poly (ADP-ribose) polymerase family, member 16 [Source:HGNC Symbol;Acc:26040]
ENSGALG00000007396	395499	TAOK3	TAOK3	1.1616	0.0757918	TAO kinase 3	serine/threonine-protein kinase TAO3 [Source:RefSeq peptide;Acc:NP_001012541]
ENSGALG00000007403	416990	PEBP1	PEBP1	1.1713	6.49646e-10	phosphatidylethanolamine binding protein 1	phosphatidylethanolamine-binding protein 1 [Source:RefSeq peptide;Acc:NP_001185571]
ENSGALG00000007430	770561	ARCN1	ARCN1	1.11219	0.0138792	archain 1	Coatomer subunit delta [Source:UniProtKB/Swiss-Prot;Acc:Q5ZL57]
ENSGALG00000007434	416647		RHBDF1	0.726044	0.0107519	rhomboid 5 homolog 1 (Drosophila)
ENSGALG00000007435	420483	RAB18	RAB18	1.17323	0.0287662	RAB18, member RAS oncogene family	Ras-related protein Rab-18 [Source:UniProtKB/Swiss-Prot;Acc:Q5ZLG1]
ENSGALG00000007470	NA	POLR1D		1.29745	0.0290917		Uncharacterized protein [Source:UniProtKB/TrEMBL;Acc:E1C277]
ENSGALG00000007473	426121	MRPL28	MRPL28	0.709649	0.00043169	mitochondrial ribosomal protein L28	39S ribosomal protein L28, mitochondrial [Source:RefSeq peptide;Acc:NP_001026530]
ENSGALG00000007473	426121	MRPL28	LOC100858238			39S ribosomal protein L28, mitochondrial-like	39S ribosomal protein L28, mitochondrial [Source:RefSeq peptide;Acc:NP_001026530]
ENSGALG00000007473	426121	MRPL28	LOC100858251			39S ribosomal protein L28, mitochondrial-like	39S ribosomal protein L28, mitochondrial [Source:RefSeq peptide;Acc:NP_001026530]
ENSGALG00000007473	426121	MRPL28	LOC100859438			39S ribosomal protein L28, mitochondrial-like	39S ribosomal protein L28, mitochondrial [Source:RefSeq peptide;Acc:NP_001026530]
ENSGALG00000007473	100858238	MRPL28	MRPL28			mitochondrial ribosomal protein L28	39S ribosomal protein L28, mitochondrial [Source:RefSeq peptide;Acc:NP_001026530]
ENSGALG00000007473	100858238	MRPL28	LOC100858238			39S ribosomal protein L28, mitochondrial-like	39S ribosomal protein L28, mitochondrial [Source:RefSeq peptide;Acc:NP_001026530]
ENSGALG00000007473	100858238	MRPL28	LOC100858251			39S ribosomal protein L28, mitochondrial-like	39S ribosomal protein L28, mitochondrial [Source:RefSeq peptide;Acc:NP_001026530]
ENSGALG00000007473	100858238	MRPL28	LOC100859438			39S ribosomal protein L28, mitochondrial-like	39S ribosomal protein L28, mitochondrial [Source:RefSeq peptide;Acc:NP_001026530]
ENSGALG00000007473	100858251	MRPL28	MRPL28			mitochondrial ribosomal protein L28	39S ribosomal protein L28, mitochondrial [Source:RefSeq peptide;Acc:NP_001026530]
ENSGALG00000007473	100858251	MRPL28	LOC100858238			39S ribosomal protein L28, mitochondrial-like	39S ribosomal protein L28, mitochondrial [Source:RefSeq peptide;Acc:NP_001026530]
ENSGALG00000007473	100858251	MRPL28	LOC100858251			39S ribosomal protein L28, mitochondrial-like	39S ribosomal protein L28, mitochondrial [Source:RefSeq peptide;Acc:NP_001026530]
ENSGALG00000007473	100858251	MRPL28	LOC100859438			39S ribosomal protein L28, mitochondrial-like	39S ribosomal protein L28, mitochondrial [Source:RefSeq peptide;Acc:NP_001026530]
ENSGALG00000007473	100859438	MRPL28	MRPL28			mitochondrial ribosomal protein L28	39S ribosomal protein L28, mitochondrial [Source:RefSeq peptide;Acc:NP_001026530]
ENSGALG00000007473	100859438	MRPL28	LOC100858238			39S ribosomal protein L28, mitochondrial-like	39S ribosomal protein L28, mitochondrial [Source:RefSeq peptide;Acc:NP_001026530]
ENSGALG00000007473	100859438	MRPL28	LOC100858251			39S ribosomal protein L28, mitochondrial-like	39S ribosomal protein L28, mitochondrial [Source:RefSeq peptide;Acc:NP_001026530]
ENSGALG00000007473	100859438	MRPL28	LOC100859438			39S ribosomal protein L28, mitochondrial-like	39S ribosomal protein L28, mitochondrial [Source:RefSeq peptide;Acc:NP_001026530]
ENSGALG00000007485	396191	TFRC	TFRC	1.22478	0.0139295	transferrin receptor (p90, CD71)	transferrin receptor protein 1 [Source:RefSeq peptide;Acc:NP_990587]
ENSGALG00000007491	415540	VWA9	VWA9	0.851891	0.0101102	von Willebrand factor A domain containing 9	von Willebrand factor A domain-containing protein 9 [Source:UniProtKB/Swiss-Prot;Acc:Q5ZK21]
ENSGALG00000007510	422303		CETN2	1.3265	0.0943422	centrin, EF-hand protein, 2
ENSGALG00000007547	NA	ABI1		0.704424	0.0538828		Uncharacterized protein [Source:UniProtKB/TrEMBL;Acc:F1P5N0]
ENSGALG00000007606	428969	PGAM1	PGAM1	1.0746	0.0374157	phosphoglycerate mutase 1 (brain)	Phosphoglycerate mutase 1 [Source:UniProtKB/Swiss-Prot;Acc:Q5ZLN1]
ENSGALG00000007611	424924	RPL35A	RPL35A	1.11619	0.0557753	ribosomal protein L35a	ribosomal protein L35a [Source:HGNC Symbol;Acc:10345]
ENSGALG00000007615	415544	RAB11A	RAB11A	0.776518	0.000117396	RAB11A, member RAS oncogene family	Ras-related protein Rab-11A [Source:UniProtKB/Swiss-Prot;Acc:Q5ZJN2]
ENSGALG00000007653	NA	RAE1		1.22885	0.0186312		Uncharacterized protein [Source:UniProtKB/TrEMBL;Acc:E1C7F8]
ENSGALG00000007704	770430	NPM3	NPM3	0.939341	0.0413447	nucleophosmin/nucleoplasmin 3	nucleophosmin/nucleoplasmin 3 [Source:HGNC Symbol;Acc:7931]
ENSGALG00000007709	419329	C20H20ORF43	RTFDC1	0.807717	0.0434756	replication termination factor 2 domain containing 1	UPF0549 protein C20orf43 homolog [Source:UniProtKB/Swiss-Prot;Acc:Q5ZJN1]
ENSGALG00000007736	415552	ZWILCH	ZWILCH	0.852959	0.0519003	Zwilch, kinetochore associated, homolog (Drosophila)	Uncharacterized protein [Source:UniProtKB/TrEMBL;Acc:E1C3T8]
ENSGALG00000007778	770808	PES1	PES1	0.911213	0.00345451	pescadillo homolog 1, containing BRCT domain (zebrafish)	pescadillo ribosomal biogenesis factor 1 [Source:HGNC Symbol;Acc:8848]
ENSGALG00000007838	416673	NLRC3	NLRC3	0.459499	0.0170135	NLR family, CARD domain containing 3	NLR family, CARD domain containing 3 [Source:HGNC Symbol;Acc:29889]
ENSGALG00000007843	422331	ATRX	ATRX	1.26253	7.33453e-05	alpha thalassemia/mental retardation syndrome X-linked	Uncharacterized protein [Source:UniProtKB/TrEMBL;Acc:E1C8H5]
ENSGALG00000007900	NA	COMMD3		1.25954	0.021654		COMM domain containing 3 [Source:HGNC Symbol;Acc:23332]
ENSGALG00000007914	420508	DNAJC1	DNAJC1	0.886613	0.00994546	DnaJ (Hsp40) homolog, subfamily C, member 1	DnaJ (Hsp40) homolog, subfamily C, member 1 [Source:HGNC Symbol;Acc:20090]
ENSGALG00000007919	424941	EIF4E2	EIF4E2	1.2469	0.000726178	eukaryotic translation initiation factor 4E family member 2	eukaryotic translation initiation factor 4E family member 2 [Source:HGNC Symbol;Acc:3293]
ENSGALG00000007926	422115	ATP5H	ATP5H	0.797311	2.43519e-06	ATP synthase, H+ transporting, mitochondrial Fo complex, subunit d	Uncharacterized protein [Source:UniProtKB/TrEMBL;Acc:E1C658]
ENSGALG00000007930	415557	MAP2K5	MAP2K5	0.833141	0.0275967	mitogen-activated protein kinase kinase 5	dual specificity mitogen-activated protein kinase kinase 5 [Source:RefSeq peptide;Acc:NP_001073184]
ENSGALG00000007934	422116	KCTD2	KCTD2	1.10259	0.0607607	potassium channel tetramerisation domain containing 2	BTB/POZ domain-containing protein KCTD2 [Source:RefSeq peptide;Acc:NP_001007914]
ENSGALG00000007937	427717	SF3A1	SF3A1	1.19955	1.76497e-07	splicing factor 3a, subunit 1, 120kDa	splicing factor 3A subunit 1 [Source:RefSeq peptide;Acc:NP_001026643]
ENSGALG00000007971	770125	SUMO2	SUMO2	1.13076	0.00127207	SMT3 suppressor of mif two 3 homolog 2 (S. cerevisiae)	Small ubiquitin-related modifier 2 [Source:UniProtKB/Swiss-Prot;Acc:Q5ZJM9]
ENSGALG00000007977	423168	API5	API5	1.16618	0.0132046	apoptosis inhibitor 5	Apoptosis inhibitor 5 [Source:UniProtKB/Swiss-Prot;Acc:Q5ZMW3]
ENSGALG00000008054	415562		ANP32A	1.18123	1.68531e-05	acidic (leucine-rich) nuclear phosphoprotein 32 family, member A
ENSGALG00000008061	423176	ASTL	ASTL	0.837283	0.0317687	astacin-like metallo-endopeptidase (M12 family)	Astacin-like metalloendopeptidase [Source:UniProtKB/Swiss-Prot;Acc:P0DJJ2]
ENSGALG00000008066	770937	UQCR10	UQCR10	1.36668	5.34704e-06	ubiquinol-cytochrome c reductase, complex III subunit X	ubiquinol-cytochrome c reductase, complex III subunit X [Source:HGNC Symbol;Acc:30863]
ENSGALG00000008091	423181	PTPMT1	PTPMT1	0.728431	0.0253862	protein tyrosine phosphatase, mitochondrial 1	protein tyrosine phosphatase, mitochondrial 1 [Source:HGNC Symbol;Acc:26965]
ENSGALG00000008125	395796	RPS27A	RPS27A	0.927866	0.00381994	ribosomal protein S27a	Ubiquitin-40S ribosomal protein S27a Ubiquitin 40S ribosomal protein S27a [Source:UniProtKB/Swiss-Prot;Acc:P79781]
ENSGALG00000008130	378790	RTN4	RTN4	0.945758	0.028909	reticulon 4	Uncharacterized protein [Source:UniProtKB/TrEMBL;Acc:F1NCK0]
ENSGALG00000008156	421216	SPTBN1	SPTBN1	1.10047	0.00227867	spectrin, beta, non-erythrocytic 1	spectrin beta chain, brain 1 [Source:RefSeq peptide;Acc:NP_001186354]
ENSGALG00000008169	395854	GDI2	GDI2	1.09025	0.041098	GDP dissociation inhibitor 2	rab GDP dissociation inhibitor beta [Source:RefSeq peptide;Acc:NP_990335]
ENSGALG00000008181	423184	MADD	MADD	0.842872	0.0534472	MAP-kinase activating death domain	MAP-kinase activating death domain [Source:HGNC Symbol;Acc:6766]
ENSGALG00000008201	427722	FBXO21	FBXO21	0.839228	0.0586838	F-box protein 21	Uncharacterized protein [Source:UniProtKB/TrEMBL;Acc:F1NDZ7]
ENSGALG00000008212	NA	RPL30		1.45711	6.6621e-17		ribosomal protein L30 [Source:HGNC Symbol;Acc:10333]
ENSGALG00000008216	NA	ANXA4		1.2048	0.0881458		annexin A4 [Source:HGNC Symbol;Acc:542]
ENSGALG00000008237	426813	GRAMD3	GRAMD3	0.683433	0.0151237	GRAM domain containing 3	Uncharacterized protein [Source:UniProtKB/TrEMBL;Acc:F1NDM3]
ENSGALG00000008247	423187	ARFGAP2	ARFGAP2	0.858341	0.0572566	ADP-ribosylation factor GTPase activating protein 2	ADP-ribosylation factor GTPase activating protein 2 [Source:RefSeq peptide;Acc:NP_001029043]
ENSGALG00000008249	417717	DNAJC2	DNAJC2	1.21519	6.20817e-06	DnaJ (Hsp40) homolog, subfamily C, member 2	dnaJ homolog subfamily C member 2 [Source:RefSeq peptide;Acc:NP_001186254]
ENSGALG00000008253	373988	TBX5	TBX5	1.33505	0.000115798	T-box 5	T-box transcription factor TBX5 [Source:UniProtKB/Swiss-Prot;Acc:Q9PWE8]
ENSGALG00000008256	415577	BLM	BLM	0.852856	0.0542843	Bloom syndrome, RecQ helicase-like	Bloom syndrome protein homolog [Source:RefSeq peptide;Acc:NP_001007088]
ENSGALG00000008266	422350	COL4A6	COL4A6	0.941715	0.05224	collagen, type IV, alpha 6	collagen, type IV, alpha 6 [Source:HGNC Symbol;Acc:2208]
ENSGALG00000008279	771599	LRRN1	LRRN1	1.44769	2.70882e-27	leucine rich repeat neuronal 1	leucine-rich repeat neuronal protein 1 precursor [Source:RefSeq peptide;Acc:NP_001091008]
ENSGALG00000008291	415581	AP3S2	AP3S2	1.49471	0.0517282	adaptor-related protein complex 3, sigma 2 subunit	adaptor-related protein complex 3, sigma 2 subunit [Source:RefSeq peptide;Acc:NP_001152814]
ENSGALG00000008337	417032	SLC24A6	SLC24A6	0.657903	2.59584e-06	solute carrier family 24 (sodium/potassium/calcium exchanger), member 6	Uncharacterized protein [Source:UniProtKB/TrEMBL;Acc:F1NXU8]
ENSGALG00000008367	423196	MDK	MDK	0.956113	0.000354452	midkine (neurite growth-promoting factor 2)	midkine precursor [Source:RefSeq peptide;Acc:NP_001106760]
ENSGALG00000008419	416119	SEC13	SEC13	1.22545	0.0232893	SEC13 homolog (S. cerevisiae)	Uncharacterized protein [Source:UniProtKB/TrEMBL;Acc:E1BVC4]
ENSGALG00000008432	770246	AP2M1	AP2M1	1.21134	5.61438e-12	adaptor-related protein complex 2, mu 1 subunit	AP-2 complex subunit mu [Source:UniProtKB/Swiss-Prot;Acc:Q5ZMP6]
ENSGALG00000008436	374092	CRY2	CRY2	0.81463	0.000101863	cryptochrome 2 (photolyase-like)	cryptochrome-2 [Source:RefSeq peptide;Acc:NP_989575]
ENSGALG00000008437	416693	NET1	NET1	0.849683	0.00149603	neuroepithelial cell transforming 1	neuroepithelial cell-transforming gene 1 protein [Source:RefSeq peptide;Acc:NP_001025819]
ENSGALG00000008474	424090	ALS2CR8	ALS2CR8	0.637024	0.00820166	amyotrophic lateral sclerosis 2 (juvenile) chromosome region, candidate 8	Uncharacterized protein [Source:UniProtKB/TrEMBL;Acc:E1BUN4]
ENSGALG00000008477	416700	EXOC4	EXOC4	0.835576	0.00186165	exocyst complex component 4	exocyst complex component 4 [Source:RefSeq peptide;Acc:NP_001186249]
ENSGALG00000008520	424953	EIF4G1	EIF4G1	1.12828	3.54292e-09	eukaryotic translation initiation factor 4 gamma, 1	eukaryotic translation initiation factor 4 gamma, 1 [Source:HGNC Symbol;Acc:3296]
ENSGALG00000008542	373892	ADD3	ADD3	0.853761	0.030721	adducin 3 (gamma)	gamma-adducin [Source:RefSeq peptide;Acc:NP_989434]
ENSGALG00000008567	421254		PACS1	0.869358	0.0106899	phosphofurin acidic cluster sorting protein 1
ENSGALG00000008579	423212	OIP5	OIP5	1.62174	0.00165158	Opa interacting protein 5	protein Mis18-beta [Source:RefSeq peptide;Acc:NP_001186587]
ENSGALG00000008590	395723	EEF1B2	EEF1B2	0.871749	4.3581e-06	eukaryotic translation elongation factor 1 beta 2	elongation factor 1-beta [Source:RefSeq peptide;Acc:NP_990232]
ENSGALG00000008595	423215	RTF1	RTF1	1.18526	2.18369e-05	Rtf1, Paf1/RNA polymerase II complex component, homolog (S. cerevisiae)	Uncharacterized protein [Source:UniProtKB/TrEMBL;Acc:F1NY87]
ENSGALG00000008609	421257	PTK7	PTK7	0.956172	0.0130209	PTK7 protein tyrosine kinase 7	inactive tyrosine-protein kinase 7 precursor [Source:RefSeq peptide;Acc:NP_001026206]
ENSGALG00000008613	772150	NDUFA1	NDUFA1	0.817344	0.0987466	NADH dehydrogenase (ubiquinone) 1 alpha subcomplex, 1, 7.5kDa	Uncharacterized protein [Source:UniProtKB/TrEMBL;Acc:E1BQ44]
ENSGALG00000008620	374132	RPL39	RPL39	1.14332	0.000403443	ribosomal protein L39	60S ribosomal protein L39 [Source:UniProtKB/Swiss-Prot;Acc:Q98TF5]
ENSGALG00000008621	NA	NRP2		1.26458	0.0021778		neuropilin 2 [Source:HGNC Symbol;Acc:8005]
ENSGALG00000008667	396539	DSTN	DSTN	1.10714	9.44959e-09	destrin (actin depolymerizing factor)	Destrin [Source:UniProtKB/Swiss-Prot;Acc:P18359]
ENSGALG00000008677	420519	VIM	VIM	1.13668	0.00190934	vimentin	vimentin [Source:RefSeq peptide;Acc:NP_001041541]
ENSGALG00000008684	395232	EIF4A2	EIF4A2	0.945795	0.0293562	eukaryotic translation initiation factor 4A2	Eukaryotic initiation factor 4A-II [Source:UniProtKB/Swiss-Prot;Acc:Q8JFP1]
ENSGALG00000008787	421274	CEP68	CEP68	0.781548	0.0757022	centrosomal protein 68kDa	centrosomal protein 68kDa [Source:HGNC Symbol;Acc:29076]
ENSGALG00000008806	417264	RPL12	RPL12	1.13871	1.17857e-13	ribosomal protein L12	ribosomal protein L12 [Source:HGNC Symbol;Acc:10302]
ENSGALG00000008821	417753	NDUFA5	NDUFA5	1.23158	0.0827058	NADH dehydrogenase (ubiquinone) 1 alpha subcomplex, 5, 13kDa	NADH dehydrogenase [Source:RefSeq peptide;Acc:NP_001091106]
ENSGALG00000008836	427854	ATP6AP1	ATP6AP1	0.810844	0.00751635	ATPase, H+ transporting, lysosomal accessory protein 1	V-type proton ATPase subunit S1 precursor [Source:RefSeq peptide;Acc:NP_001239540]
ENSGALG00000008870	423897	ZDHHC6	ZDHHC6	1.13443	0.0158112	zinc finger, DHHC-type containing 6	Uncharacterized protein [Source:UniProtKB/TrEMBL;Acc:F1NN38]
ENSGALG00000008883	395508	TCF7L2	TCF7L2	0.723606	9.69938e-10	transcription factor 7-like 2 (T-cell specific, HMG-box)	transcription factor 7-like 2 [Source:RefSeq peptide;Acc:NP_001193439]
ENSGALG00000008889	424970	TTC14	TTC14	0.863204	0.0628908	tetratricopeptide repeat domain 14	tetratricopeptide repeat protein 14 [Source:RefSeq peptide;Acc:NP_001006552]
ENSGALG00000008906	421282	EHBP1	EHBP1	0.879514	0.00846167	EH domain binding protein 1	Uncharacterized protein [Source:UniProtKB/TrEMBL;Acc:E1BY88]
ENSGALG00000008930	421286	B3GNT2	B3GNT2	0.736394	0.000457556	UDP-GlcNAc:betaGal beta-1,3-N-acetylglucosaminyltransferase 2	UDP-GlcNAc:betaGal beta-1,3-N-acetylglucosaminyltransferase 2 [Source:RefSeq peptide;Acc:NP_001008457]
ENSGALG00000008939	424551	FUBP1	FUBP1	1.13257	0.0243691	far upstream element (FUSE) binding protein 1	far upstream element-binding protein 1 [Source:RefSeq peptide;Acc:NP_001006535]
ENSGALG00000008969	421292	TACSTD1	EPCAM	0.860722	2.22338e-11	epithelial cell adhesion molecule	epithelial cell adhesion molecule precursor [Source:RefSeq peptide;Acc:NP_001012582]
ENSGALG00000008975	417758	FAM3C	FAM3C	0.842881	0.0664312	family with sequence similarity 3, member C	protein FAM3C [Source:RefSeq peptide;Acc:NP_001091115]
ENSGALG00000009020	396043	JAG1	JAG1	1.21499	0.0813209	jagged 1	Delta-like protein [Source:UniProtKB/TrEMBL;Acc:Q90819]
ENSGALG00000009038	771872	CLDN12	CLDN12	1.7461	0.0169738	claudin 12	Uncharacterized protein [Source:UniProtKB/TrEMBL;Acc:E1BTT6]
ENSGALG00000009045	424558	EBNA1BP2	EBNA1BP2	1.17669	0.0374833	EBNA1 binding protein 2	Uncharacterized protein [Source:UniProtKB/TrEMBL;Acc:E1BSA2]
ENSGALG00000009057	416741	TASP1	TASP1	0.646575	0.0221239	taspase, threonine aspartase, 1	threonine aspartase 1 [Source:RefSeq peptide;Acc:NP_001012808]
ENSGALG00000009067	396318		LOC396318	0.122148	0.0345042	Mel-1c melatonin receptor	Melatonin receptor type 1C [Source:UniProtKB/Swiss-Prot;Acc:P49288]
ENSGALG00000009096	422388	MTM1	MTM1	0.625433	0.0642724	myotubularin 1	Uncharacterized protein [Source:UniProtKB/TrEMBL;Acc:E1BRL5]
ENSGALG00000009097	423235	SNAP23	SNAP23	1.30032	0.0799603	synaptosomal-associated protein, 23kDa	synaptosomal-associated protein 23 [Source:RefSeq peptide;Acc:NP_001186595]
ENSGALG00000009105	417297	DPP7	DPP7	0.743965	8.44002e-08	dipeptidyl-peptidase 7	Uncharacterized protein [Source:UniProtKB/TrEMBL;Acc:E1BZ81]
ENSGALG00000009153	426906	COPA	COPA	0.922671	0.0401744	coatomer protein complex, subunit alpha	coatomer subunit alpha [Source:RefSeq peptide;Acc:NP_001026576]
ENSGALG00000009153	426906	COPA	LOC100859596			coatomer subunit alpha-like	coatomer subunit alpha [Source:RefSeq peptide;Acc:NP_001026576]
ENSGALG00000009153	100859596	COPA	COPA			coatomer protein complex, subunit alpha	coatomer subunit alpha [Source:RefSeq peptide;Acc:NP_001026576]
ENSGALG00000009153	100859596	COPA	LOC100859596			coatomer subunit alpha-like	coatomer subunit alpha [Source:RefSeq peptide;Acc:NP_001026576]
ENSGALG00000009214	428559	CRLS1	CRLS1	0.791146	0.00631378	cardiolipin synthase 1	cardiolipin synthase 1 [Source:HGNC Symbol;Acc:16148]
ENSGALG00000009229	416753	ATP6V0C	ATP6V0C	0.696177	5.52606e-44	ATPase, H+ transporting, lysosomal 16kDa, V0 subunit c	ATPase, H+ transporting, lysosomal 16kDa, V0 subunit c [Source:HGNC Symbol;Acc:855]
ENSGALG00000009230	422400	KIAA0922	KIAA0922	0.874261	0.0561862	KIAA0922	KIAA0922 [Source:HGNC Symbol;Acc:29146]
ENSGALG00000009241	395546	SFRP2	SFRP2	0.850814	1.3288e-13	secreted frizzled-related protein 2	secreted frizzled-related protein 2 precursor [Source:RefSeq peptide;Acc:NP_990104]
ENSGALG00000009250	100859627	HNRNPA3	LOC100859627	1.13692	4.52037e-23	heterogeneous nuclear ribonucleoprotein A3 homolog 1-like	Uncharacterized protein [Source:UniProtKB/TrEMBL;Acc:E1BZE6]
ENSGALG00000009305	396285	LBR	LBR	1.13968	0.0152923	lamin B receptor	lamin-B receptor [Source:RefSeq peptide;Acc:NP_990673]
ENSGALG00000009309	396545	EIF5A2	EIF5A2	1.23308	5.79396e-11	eukaryotic translation initiation factor 5A2	Eukaryotic translation initiation factor 5A-2 [Source:UniProtKB/Swiss-Prot;Acc:Q07460]
ENSGALG00000009314	423926	C6H10ORF46	C6H10orf46	0.730711	0.0952497	chromosome 6 open reading frame, human C10orf46	uncharacterized protein C10orf46 homolog [Source:RefSeq peptide;Acc:NP_001026409]
ENSGALG00000009331	421328	FBXO28	FBXO28	0.762416	0.067817	F-box protein 28	Uncharacterized protein [Source:UniProtKB/TrEMBL;Acc:F1P2Q9]
ENSGALG00000009365	420548	CYP51A1	CYP51A1	0.830197	0.000175972	cytochrome P450, family 51, subfamily A, polypeptide 1	lanosterol 14-alpha demethylase [Source:RefSeq peptide;Acc:NP_001041542]
ENSGALG00000009365	420548	CYP51A1	LOC100857526			lanosterol 14-alpha demethylase-like	lanosterol 14-alpha demethylase [Source:RefSeq peptide;Acc:NP_001041542]
ENSGALG00000009365	100857526	CYP51A1	CYP51A1			cytochrome P450, family 51, subfamily A, polypeptide 1	lanosterol 14-alpha demethylase [Source:RefSeq peptide;Acc:NP_001041542]
ENSGALG00000009365	100857526	CYP51A1	LOC100857526			lanosterol 14-alpha demethylase-like	lanosterol 14-alpha demethylase [Source:RefSeq peptide;Acc:NP_001041542]
ENSGALG00000009398	395332	TES	TES	1.18902	0.0856082	testis derived transcript (3 LIM domains)	Testin [Source:UniProtKB/Swiss-Prot;Acc:Q90YH9]
ENSGALG00000009403	423929	GRK5	GRK5	1.4062	0.0166929	G protein-coupled receptor kinase 5	G protein-coupled receptor kinase 5 [Source:HGNC Symbol;Acc:4544]
ENSGALG00000009421	423258	SRSF5	SRSF5	0.867261	0.00291332	serine/arginine-rich splicing factor 5	splicing factor, arginine/serine-rich 5 [Source:RefSeq peptide;Acc:NP_001026368]
ENSGALG00000009442	428724	ETFDH	ETFDH	0.81173	0.00155633	electron-transferring-flavoprotein dehydrogenase	electron transfer flavoprotein-ubiquinone oxidoreductase, mitochondrial [Source:RefSeq peptide;Acc:NP_001026705]
ENSGALG00000009448	395226	IFRD1	IFRD1	1.1869	0.00296839	interferon-related developmental regulator 1	interferon-related developmental regulator 1 [Source:RefSeq peptide;Acc:NP_001001468]
ENSGALG00000009491	769071	RAD51B	RAD51B	0.730212	0.0441639	RAD51 homolog B (S. cerevisiae)	RAD51 paralog B [Source:HGNC Symbol;Acc:9822]
ENSGALG00000009495	396259	FGFR2	FGFR2	0.915783	0.0115781	fibroblast growth factor receptor 2	Fibroblast growth factor receptor 2 [Source:UniProtKB/Swiss-Prot;Acc:P18461]
ENSGALG00000009519	423272	ARG2	ARG2	0.825411	0.00198119	arginase, type II	arginase, type II [Source:RefSeq peptide;Acc:NP_001186633]
ENSGALG00000009544	417791	ZCRB1	ZCRB1	1.45109	0.0139295	zinc finger CCHC-type and RNA binding motif 1	Uncharacterized protein [Source:UniProtKB/TrEMBL;Acc:E1BTK3]
ENSGALG00000009546	100857572	HTRA1	HTRA1	0.749051	0.0002203	HtrA serine peptidase 1	Uncharacterized protein [Source:UniProtKB/TrEMBL;Acc:F1ND64]
ENSGALG00000009567	395441	TLL1	TLL1	0.867554	0.0277917	tolloid-like 1	tolloid-like protein 1 precursor [Source:RefSeq peptide;Acc:NP_990034]
ENSGALG00000009593	425017	MFSD1	MFSD1	0.850546	0.0718853	major facilitator superfamily domain containing 1	major facilitator superfamily domain-containing protein 1 [Source:RefSeq peptide;Acc:NP_001026492]
ENSGALG00000009621	396526	gga-mir-3533	ACTB	1.08863	7.02717e-29	actin, beta	gga-mir-3533 [Source:miRBase;Acc:MI0015386]
ENSGALG00000009622	422426		LOC422426	0.596728	1.04995e-09	uncharacterized LOC422426	uncharacterized protein LOC422426 [Source:RefSeq peptide;Acc:NP_001184172]
ENSGALG00000009639	NA			0.679045	0.0753962		Uncharacterized protein [Source:UniProtKB/TrEMBL;Acc:E1BYX8]
ENSGALG00000009703	770724	NDUFS7	NDUFS7	1.24831	0.00584763	NADH dehydrogenase (ubiquinone) Fe-S protein 7, 20kDa (NADH-coenzyme Q reductase)	NADH dehydrogenase (ubiquinone) Fe-S protein 7, 20kDa (NADH-coenzyme Q reductase) [Source:HGNC Symbol;Acc:7714]
ENSGALG00000009788	421361	SMYD2	SMYD2	1.29875	0.0947812	SET and MYND domain containing 2	N-lysine methyltransferase SMYD2 [Source:UniProtKB/Swiss-Prot;Acc:E1C5V0]
ENSGALG00000009807	421365	FLVCR1	FLVCR1	1.39449	0.0546282	feline leukemia virus subgroup C cellular receptor 1	Uncharacterized protein [Source:UniProtKB/TrEMBL;Acc:F1P548]
ENSGALG00000009829	417823	RPL18A	RPL18A	1.27196	1.55599e-29	ribosomal protein L18a	60S ribosomal protein L18a [Source:UniProtKB/TrEMBL;Acc:F1NPD3]
ENSGALG00000009839	424162	PPIG	PPIG	1.13008	9.48679e-05	peptidylprolyl isomerase G (cyclophilin G)	peptidylprolyl isomerase G (cyclophilin G) [Source:HGNC Symbol;Acc:14650]
ENSGALG00000009844	423298	ACTC1	ACTC1	1.92193	4.41291e-16	actin, alpha, cardiac muscle 1	Actin, alpha cardiac muscle 1 [Source:UniProtKB/Swiss-Prot;Acc:P68034]
ENSGALG00000009858	421377	SLC30A1	SLC30A1	1.55391	0.0716144	solute carrier family 30 (zinc transporter), member 1	Uncharacterized protein [Source:UniProtKB/TrEMBL;Acc:F1NHZ7]
ENSGALG00000009875	395851	HMGA2	HMGA2	0.738229	0.088014	high mobility group AT-hook 2	high mobility group protein HMGI-C [Source:RefSeq peptide;Acc:NP_990332]
ENSGALG00000009895	NA	GRIP1		1.34376	0.0801369		glutamate receptor interacting protein 1 [Source:HGNC Symbol;Acc:18708]
ENSGALG00000009913	422457	SMARCA5	SMARCA5	1.12836	0.00239447	SWI/SNF related, matrix associated, actin dependent regulator of chromatin, subfamily a, member 5	SWI/SNF related, matrix associated, actin dependent regulator of chromatin, subfamily a, member 5 [Source:HGNC Symbol;Acc:11101]
ENSGALG00000009919	421393	KCNG3	KCNG3	0.804746	0.0305075	potassium voltage-gated channel, subfamily G, member 3	potassium voltage-gated channel, subfamily G, member 3 [Source:HGNC Symbol;Acc:18306]
ENSGALG00000009930	423308	STRN3	STRN3	0.831454	0.0659992	striatin, calmodulin binding protein 3	striatin, calmodulin binding protein 3 [Source:HGNC Symbol;Acc:15720]
ENSGALG00000009988	424564	ELOVL1	ELOVL1	0.81739	0.000248853	ELOVL fatty acid elongase 1	elongation of very long chain fatty acids protein 1 [Source:RefSeq peptide;Acc:NP_001012616]
ENSGALG00000010023	395855	CALM	CALM	1.27913	0.00390819	calmodulin 2 (phosphorylase kinase, delta)	Calmodulin [Source:UniProtKB/Swiss-Prot;Acc:P62149]
ENSGALG00000010023	395855	CALM	CALM1			calmodulin 1 (phosphorylase kinase, delta)	Calmodulin [Source:UniProtKB/Swiss-Prot;Acc:P62149]
ENSGALG00000010023	396523	CALM	CALM			calmodulin 2 (phosphorylase kinase, delta)	Calmodulin [Source:UniProtKB/Swiss-Prot;Acc:P62149]
ENSGALG00000010023	396523	CALM	CALM1			calmodulin 1 (phosphorylase kinase, delta)	Calmodulin [Source:UniProtKB/Swiss-Prot;Acc:P62149]
ENSGALG00000010026	396019	PPP1CB	PPP1CB	1.16008	0.0597581	protein phosphatase 1, catalytic subunit, beta isozyme	Serine/threonine-protein phosphatase PP1-beta catalytic subunit [Source:UniProtKB/Swiss-Prot;Acc:P62207]
ENSGALG00000010030	428884	BAZ1A	BAZ1A	1.31514	0.0917013	bromodomain adjacent to zinc finger domain, 1A	bromodomain adjacent to zinc finger domain, 1A [Source:HGNC Symbol;Acc:960]
ENSGALG00000010039	421417	BRE	BRE	1.14801	0.0951834	brain and reproductive organ-expressed (TNFRSF1A modulator)	BRCA1-A complex subunit BRE [Source:UniProtKB/Swiss-Prot;Acc:Q5ZML0]
ENSGALG00000010053	424568	PTPRF	PTPRF	1.17886	5.30474e-06	protein tyrosine phosphatase, receptor type, F	Uncharacterized protein [Source:UniProtKB/TrEMBL;Acc:F1N897]
ENSGALG00000010073	425542	DDOST	DDOST	0.923072	0.00705761	dolichyl-diphosphooligosaccharide--protein glycosyltransferase	dolichyl-diphosphooligosaccharide--protein glycosyltransferase 48 kDa subunit [Source:RefSeq peptide;Acc:NP_001161480]
ENSGALG00000010077	422477	RPS3A	RPS3A	0.947086	0.000376333	ribosomal protein S3A	ribosomal protein S3A [Source:RefSeq peptide;Acc:NP_001075886]
ENSGALG00000010079	425543	HP1BP3	HP1BP3	0.892092	0.000230743	heterochromatin protein 1, binding protein 3	heterochromatin protein 1-binding protein 3 [Source:RefSeq peptide;Acc:NP_001006560]
ENSGALG00000010091	424575	ATP6V0B	ATP6V0B	0.883192	0.0828746	ATPase, H+ transporting, lysosomal 21kDa, V0 subunit b	Uncharacterized protein [Source:UniProtKB/TrEMBL;Acc:E1C5X9]
ENSGALG00000010109	424580	C1ORF164	RNF220	0.803492	0.00445166	ring finger protein 220	chromosome 1 open reading frame 164 isoform 2 [Source:RefSeq peptide;Acc:NP_001103457]
ENSGALG00000010124	424584	RPS8	RPS8	1.10143	5.65868e-12	ribosomal protein S8	40S ribosomal protein S8 [Source:RefSeq peptide;Acc:NP_001239055]
ENSGALG00000010158	395475	KANK1	KANK1	0.894787	0.0161207	KN motif and ankyrin repeat domains 1	Uncharacterized protein [Source:UniProtKB/TrEMBL;Acc:E1C3W9]
ENSGALG00000010165	421437	TCTE1	TCTE1	0.721443	0.0569007	t-complex-associated-testis-expressed 1	Uncharacterized protein [Source:UniProtKB/TrEMBL;Acc:E1C2F3]
ENSGALG00000010167	NA	PNN		1.10257	0.0119342		pinin, desmosome associated protein [Source:HGNC Symbol;Acc:9162]
ENSGALG00000010175	396188	HSP90AB1	HSP90AB1	1.12	1.20672e-14	heat shock protein 90kDa alpha (cytosolic), class B member 1	heat shock cognate protein HSP 90-beta [Source:RefSeq peptide;Acc:NP_996842]
ENSGALG00000010189	100858915		LOC100858915	1.20173	0.0481622	melanoma inhibitory activity protein 2-like
ENSGALG00000010209	422501	PGRMC2	PGRMC2	1.29941	0.011452	progesterone receptor membrane component 2	membrane-associated progesterone receptor component 2 [Source:RefSeq peptide;Acc:NP_001006441]
ENSGALG00000010243	424598	PRDX1	PRDX1	0.851073	1.74308e-16	peroxiredoxin 1	Peroxiredoxin-1 [Source:UniProtKB/Swiss-Prot;Acc:P0CB50]
ENSGALG00000010255	424600	NASP	NASP	1.0431	0.0425254	nuclear autoantigenic sperm protein (histone-binding)	nuclear autoantigenic sperm protein (histone-binding) [Source:HGNC Symbol;Acc:7644]
ENSGALG00000010302	425029	SLC33A1	SLC33A1	0.814342	0.00509954	solute carrier family 33 (acetyl-CoA transporter), member 1	Uncharacterized protein [Source:UniProtKB/TrEMBL;Acc:E1C7F5]
ENSGALG00000010312	425030	PLCH1	PLCH1	1.14957	0.01221	phospholipase C, eta 1	phospholipase C, eta 1 [Source:HGNC Symbol;Acc:29185]
ENSGALG00000010341	421450	XPO5	XPO5	1.10745	0.000175343	exportin 5	Uncharacterized protein [Source:UniProtKB/TrEMBL;Acc:F1NBL6]
ENSGALG00000010368	423369	VASH1	VASH1	1.3029	0.0223125	vasohibin 1	vasohibin 1 [Source:HGNC Symbol;Acc:19964]
ENSGALG00000010410	771904	PFN2	PFN2	1.19894	0.00257659	profilin 2	profilin-2 [Source:RefSeq peptide;Acc:NP_001073228]
ENSGALG00000010411	396303	RNF13	RNF13	0.876468	0.00431053	ring finger protein 13	E3 ubiquitin-protein ligase RNF13 [Source:UniProtKB/Swiss-Prot;Acc:Q90972]
ENSGALG00000010423	423373	POMT2	POMT2	2.12688	0.00264572	protein-O-mannosyltransferase 2	protein-O-mannosyltransferase 2 [Source:HGNC Symbol;Acc:19743]
ENSGALG00000010493	423973	INPP5A	INPP5A	0.857616	0.0539728	inositol polyphosphate-5-phosphatase, 40kDa	Uncharacterized protein [Source:UniProtKB/TrEMBL;Acc:F1NNK7]
ENSGALG00000010497	425593	SLC29A4	SLC29A4	0.882372	0.0731987	solute carrier family 29 (nucleoside transporters), member 4	solute carrier family 29 (equilibrative nucleoside transporter), member 4 [Source:HGNC Symbol;Acc:23097]
ENSGALG00000010500	395591	NKX6-2	NKX6-2	1.34791	0.0099539	NK6 homeobox 2	homeobox protein Nkx-6.2 [Source:RefSeq peptide;Acc:NP_001186477]
ENSGALG00000010505	424628	BEND5	BEND5	0.791959	0.0893018	BEN domain containing 5	Uncharacterized protein [Source:UniProtKB/TrEMBL;Acc:F1NNJ0]
ENSGALG00000010507	425592	FCRL2	FCRL2	0.822662	0.022127	Fc receptor-like 2	Fc receptor family member [Source:RefSeq peptide;Acc:NP_001090998]
ENSGALG00000010522	423976	ALDH18A1	ALDH18A1	0.813349	0.00128585	aldehyde dehydrogenase 18 family, member A1	aldehyde dehydrogenase 18 family, member A1 [Source:HGNC Symbol;Acc:9722]
ENSGALG00000010565	424635	NRD1	NRD1	0.848794	0.000248853	nardilysin (N-arginine dibasic convertase)	nardilysin [Source:RefSeq peptide;Acc:NP_001026455]
ENSGALG00000010569	772208	TXNDC12	TXNDC12	0.89129	0.0261652	thioredoxin domain containing 12 (endoplasmic reticulum)	Uncharacterized protein [Source:UniProtKB/TrEMBL;Acc:F1NLC7]
ENSGALG00000010623	424640	ORC1L	ORC1	1.21148	0.0099082	origin recognition complex, subunit 1	origin recognition complex subunit 1 [Source:RefSeq peptide;Acc:NP_001026457]
ENSGALG00000010632	425607	GLT25D1	LOC425607	1.48605	0.00894138	glycosyltransferase 25 domain containing 1-like	Uncharacterized protein [Source:UniProtKB/TrEMBL;Acc:H9KZQ8]
ENSGALG00000010652	396550	SCP2	SCP2	1.15081	0.0317687	sterol carrier protein 2	Non-specific lipid-transfer protein [Source:UniProtKB/TrEMBL;Acc:F1NSS4]
ENSGALG00000010689	374226	MAGOH	MAGOH	1.18298	0.000117164	mago-nashi homolog, proliferation-associated (Drosophila)	Protein mago nashi homolog [Source:UniProtKB/Swiss-Prot;Acc:P50594]
ENSGALG00000010719	NA	NEIL3		1.91461	0.0063946		nei endonuclease VIII-like 3 (E. coli) [Source:HGNC Symbol;Acc:24573]
ENSGALG00000010725	425619	YWHAZ	YWHAZ	1.11942	0.00436167	tyrosine 3-monooxygenase/tryptophan 5-monooxygenase activation protein, zeta polypeptide	14-3-3 protein zeta [Source:UniProtKB/Swiss-Prot;Acc:Q5ZKC9]
ENSGALG00000010746	424656	TMEM59	TMEM59	0.866031	0.0682187	transmembrane protein 59	transmembrane protein 59 precursor [Source:RefSeq peptide;Acc:NP_001006541]
ENSGALG00000010783	423416	CPSF2	CPSF2	1.18189	0.0998483	cleavage and polyadenylation specific factor 2, 100kDa	cleavage and polyadenylation specificity factor subunit 2 [Source:RefSeq peptide;Acc:NP_001026379]
ENSGALG00000010811	423418	LGMN	LGMN	0.797572	1.54754e-05	legumain	Uncharacterized protein [Source:UniProtKB/TrEMBL;Acc:E1C958]
ENSGALG00000010835	395516	DTX4	DTX4	1.18298	0.044174	deltex homolog 4 (Drosophila)	deltex homolog 4 (Drosophila) [Source:HGNC Symbol;Acc:29151]
ENSGALG00000010861	424670	OMA1	OMA1	0.775766	0.0360705	OMA1 homolog, zinc metallopeptidase (S. cerevisiae)	OMA1 zinc metallopeptidase [Source:HGNC Symbol;Acc:29661]
ENSGALG00000010891	424170	ABCB11	ABCB11	0.86326	0.0859115	ATP-binding cassette, sub-family B (MDR/TAP), member 11	ATP-binding cassette, sub-family B (MDR/TAP), member 11 [Source:HGNC Symbol;Acc:42]
ENSGALG00000010892	NA	ANTXR2		1.5088	0.00569397		anthrax toxin receptor 2 [Source:HGNC Symbol;Acc:21732]
ENSGALG00000010961	420617	IGF2BP3	IGF2BP3	1.06101	0.0296524	insulin-like growth factor 2 mRNA binding protein 3	Insulin-like growth factor 2 mRNA-binding protein 3 [Source:UniProtKB/Swiss-Prot;Acc:Q5ZLP8]
ENSGALG00000010973	420618	TRA2A	TRA2A	0.85139	7.07731e-10	transformer 2 alpha homolog (Drosophila)	transformer-2 protein homolog alpha [Source:RefSeq peptide;Acc:NP_001006360]
ENSGALG00000010991	395078	ALG6	ALG6	0.74353	0.0046151	asparagine-linked glycosylation 6, alpha-1,3-glucosyltransferase homolog (S. cerevisiae)	dolichyl pyrophosphate Man9GlcNAc2 alpha-1,3-glucosyltransferase precursor [Source:RefSeq peptide;Acc:NP_989766]
ENSGALG00000011016	424691	PGM1	PGM1	0.849967	0.0745634	phosphoglucomutase 1	phosphoglucomutase-1 [Source:RefSeq peptide;Acc:NP_001033782]
ENSGALG00000011036	420627	HNRNPA2B1	HNRNPA2B1	0.942546	0.000447084	heterogeneous nuclear ribonucleoprotein A2/B1	heterogeneous nuclear ribonucleoproteins A2/B1 [Source:RefSeq peptide;Acc:NP_001026156]
ENSGALG00000011038	395355	CBX3	CBX3	1.07961	0.0326242	chromobox homolog 3	chromobox protein homolog 3 [Source:RefSeq peptide;Acc:NP_989974]
ENSGALG00000011065	421530	SPRTN	SPRTN	0.816127	1.98934e-05	SprT-like N-terminal domain	SprT-like N-terminal domain [Source:HGNC Symbol;Acc:25356]
ENSGALG00000011127	423444		BCL11B	0.449017	0.0447003	B-cell CLL/lymphoma 11B (zinc finger protein)
ENSGALG00000011127	423444		LOC100859187			B-cell lymphoma/leukemia 11B-like
ENSGALG00000011127	423444		LOC100859222			B-cell lymphoma/leukemia 11B-like
ENSGALG00000011127	423444		LOC100859247			B-cell lymphoma/leukemia 11B-like
ENSGALG00000011127	100859187		BCL11B			B-cell CLL/lymphoma 11B (zinc finger protein)
ENSGALG00000011127	100859187		LOC100859187			B-cell lymphoma/leukemia 11B-like
ENSGALG00000011127	100859187		LOC100859222			B-cell lymphoma/leukemia 11B-like
ENSGALG00000011127	100859187		LOC100859247			B-cell lymphoma/leukemia 11B-like
ENSGALG00000011127	100859222		BCL11B			B-cell CLL/lymphoma 11B (zinc finger protein)
ENSGALG00000011127	100859222		LOC100859187			B-cell lymphoma/leukemia 11B-like
ENSGALG00000011127	100859222		LOC100859222			B-cell lymphoma/leukemia 11B-like
ENSGALG00000011127	100859222		LOC100859247			B-cell lymphoma/leukemia 11B-like
ENSGALG00000011127	100859247		BCL11B			B-cell CLL/lymphoma 11B (zinc finger protein)
ENSGALG00000011127	100859247		LOC100859187			B-cell lymphoma/leukemia 11B-like
ENSGALG00000011127	100859247		LOC100859222			B-cell lymphoma/leukemia 11B-like
ENSGALG00000011127	100859247		LOC100859247			B-cell lymphoma/leukemia 11B-like
ENSGALG00000011137	428435	CREB5	CREB5	0.546658	0.0569072	cAMP responsive element binding protein 5	Uncharacterized protein [Source:UniProtKB/TrEMBL;Acc:F1NCD2]
ENSGALG00000011146	NA	RECQL4		0.669499	0.0736346		RecQ protein-like 4 [Source:HGNC Symbol;Acc:9949]
ENSGALG00000011184	422602	HNRNPD	HNRNPD	1.1542	0.00206741	heterogeneous nuclear ribonucleoprotein D (AU-rich element RNA binding protein 1, 37kDa)	heterogeneous nuclear ribonucleoprotein D0 [Source:RefSeq peptide;Acc:NP_001026314]
ENSGALG00000011238	424707	GPR177	WLS	0.918109	1.03175e-07	wntless homolog (Drosophila)	protein wntless homolog precursor [Source:RefSeq peptide;Acc:NP_001026465]
ENSGALG00000011258	374244	ATP2B1	ATP2B1	0.904726	0.0374833	ATPase, Ca++ transporting, plasma membrane 1	plasma membrane calcium-transporting ATPase 1 [Source:RefSeq peptide;Acc:NP_001161474]
ENSGALG00000011276	396295	BTG1	BTG1	1.28356	0.0101941	B-cell translocation gene 1, anti-proliferative	Protein BTG1 [Source:UniProtKB/Swiss-Prot;Acc:P34743]
ENSGALG00000011281	420650	SGOL1	SGOL1	0.770021	0.06473	shugoshin-like 1 (S. pombe)	shugoshin-like 1 [Source:RefSeq peptide;Acc:NP_001186577]
ENSGALG00000011288	421561	DACT2	DACT2	1.27513	1.12158e-09	dapper, antagonist of beta-catenin, homolog 2 (Xenopus laevis)	dishevelled-binding antagonist of beta-catenin 2 [Source:HGNC Symbol;Acc:21231]
ENSGALG00000011306	NA	DES		1.47257	0.0817337		desmin [Source:HGNC Symbol;Acc:2770]
ENSGALG00000011319	422616	LPHN3	LPHN3	0.833297	1.60204e-05	latrophilin 3	latrophilin 3 [Source:HGNC Symbol;Acc:20974]
ENSGALG00000011323	768769	SNAPC3	SNAPC3	0.697828	0.032876	small nuclear RNA activating complex, polypeptide 3, 50kDa	Uncharacterized protein [Source:UniProtKB/TrEMBL;Acc:F1NW98]
ENSGALG00000011327	373913	NR2C1	NR2C1	1.46247	0.000168625	nuclear receptor subfamily 2, group C, member 1	nuclear receptor subfamily 2 group C member 1 [Source:RefSeq peptide;Acc:NP_989455]
ENSGALG00000011329	421564	MLLT4	MLLT4	1.237	0.000106376	myeloid/lymphoid or mixed-lineage leukemia (trithorax homolog, Drosophila); translocated to, 4	myeloid/lymphoid or mixed-lineage leukemia (trithorax homolog, Drosophila); translocated to, 4 [Source:HGNC Symbol;Acc:7137]
ENSGALG00000011340	424717	ZRANB2	ZRANB2	0.817572	0.000554812	zinc finger, RAN-binding domain containing 2	Zinc finger Ran-binding domain-containing protein 2 [Source:UniProtKB/Swiss-Prot;Acc:Q5ZLX5]
ENSGALG00000011351	NA	HSP90AA1		1.05908	0.064647		heat shock protein 90kDa alpha (cytosolic), class A member 1 [Source:HGNC Symbol;Acc:5253]
ENSGALG00000011376	423469	ANKRD9	ANKRD9	2.01121	0.0973494	ankyrin repeat domain 9	ankyrin repeat domain 9 [Source:HGNC Symbol;Acc:20096]
ENSGALG00000011403	422626	SRP72	SRP72	1.19405	0.0279978	signal recognition particle 72kDa	signal recognition particle 72 kDa protein [Source:RefSeq peptide;Acc:NP_001006449]
ENSGALG00000011405	NA	SLC4A7		1.62747	0.0192358		solute carrier family 4, sodium bicarbonate cotransporter, member 7 [Source:HGNC Symbol;Acc:11033]
ENSGALG00000011409	417916	SNRPF	SNRPF	1.96525	8.6584e-33	small nuclear ribonucleoprotein polypeptide F	Uncharacterized protein [Source:UniProtKB/TrEMBL;Acc:F1P4B8]
ENSGALG00000011427	424216	USP37	USP37	1.30399	0.00440196	ubiquitin specific peptidase 37	Ubiquitin carboxyl-terminal hydrolase 37 [Source:UniProtKB/Swiss-Prot;Acc:E1C213]
ENSGALG00000011432	423473	CDC42BPB	CDC42BPB	1.10281	0.0831344	CDC42 binding protein kinase beta (DMPK-like)	Uncharacterized protein [Source:UniProtKB/TrEMBL;Acc:E1BU01]
ENSGALG00000011472	769981	RPL37A	RPL37A	1.28027	5.89734e-31	ribosomal protein L37a	60S ribosomal protein L37a [Source:UniProtKB/Swiss-Prot;Acc:P32046]
ENSGALG00000011489	395782	T	T	1.17879	0.0600563	T, brachyury homolog (mouse)	brachyury protein [Source:RefSeq peptide;Acc:NP_990271]
ENSGALG00000011499	422638	SCARB2	SCARB2	0.810969	0.0270726	scavenger receptor class B, member 2	Uncharacterized protein [Source:UniProtKB/TrEMBL;Acc:E1BRR6]
ENSGALG00000011522	423481	TRMT61A	TRMT61A	1.69834	0.000224877	tRNA methyltransferase 61 homolog A (S. cerevisiae)	Uncharacterized protein [Source:UniProtKB/TrEMBL;Acc:F1NZ19]
ENSGALG00000011523	374134	RPL14	RPL14	0.920565	0.00502831	ribosomal protein L14	Uncharacterized protein [Source:UniProtKB/TrEMBL;Acc:F1NTC7]
ENSGALG00000011534	423486	ZFYVE21	ZFYVE21	1.58527	0.0572566	zinc finger, FYVE domain containing 21	Uncharacterized protein [Source:UniProtKB/TrEMBL;Acc:F1NZ07]
ENSGALG00000011541	424228	BIN1	BIN1	1.21249	0.0193028	bridging integrator 1	bridging integrator 1 [Source:RefSeq peptide;Acc:NP_001006524]
ENSGALG00000011570	425709	ILF2	ILF2	1.05346	0.0616496	interleukin enhancer binding factor 2, 45kDa	Uncharacterized protein [Source:UniProtKB/TrEMBL;Acc:H9KZT7]
ENSGALG00000011581	423489	KIF26A	KIF26A	1.21539	7.50128e-06	kinesin family member 26A	kinesin family member 26A [Source:HGNC Symbol;Acc:20226]
ENSGALG00000011651	417934	ARL1	ARL1	0.838485	0.0208005	ADP-ribosylation factor-like 1	ADP-ribosylation factor-like protein 1 [Source:RefSeq peptide;Acc:NP_001074963]
ENSGALG00000011652	395955	TSN	TSN	1.23509	0.00665353	translin	translin [Source:RefSeq peptide;Acc:NP_990404]
ENSGALG00000011660	421588	WTAP	WTAP	0.806998	5.02828e-05	Wilms tumor 1 associated protein	Uncharacterized protein [Source:UniProtKB/TrEMBL;Acc:E1BV94]
ENSGALG00000011745	427880	WBP11	WBP11	1.16139	0.00190496	WW domain binding protein 11	WW domain binding protein 11 [Source:HGNC Symbol;Acc:16461]
ENSGALG00000011778	395142	ITGB5	ITGB5	0.920536	0.026557	integrin, beta 5	integrin beta-5 precursor [Source:RefSeq peptide;Acc:NP_989814]
ENSGALG00000011812	422662	SULT1E1	SULT1E1	0.540637	0.0789048	sulfotransferase family 1E, estrogen-preferring, member 1	Uncharacterized protein [Source:UniProtKB/TrEMBL;Acc:F1NMA2]
ENSGALG00000011857	417971	LUC7L2	LUC7L2	1.19005	1.54754e-05	LUC7-like 2 (S. cerevisiae)	LUC7-like 2 [Source:RefSeq peptide;Acc:NP_001025926]
ENSGALG00000011858	423514	KCNH5	KCNH5	1.36629	0.0205481	potassium voltage-gated channel, subfamily H (eag-related), member 5	Uncharacterized protein [Source:UniProtKB/TrEMBL;Acc:E1BXK7]
ENSGALG00000011902	396490	TAGLN	TAGLN	1.36705	0.0398167	transgelin	Transgelin [Source:UniProtKB/Swiss-Prot;Acc:P19966]
ENSGALG00000011905	395964	CTNNB1	CTNNB1	1.10419	3.60641e-05	catenin (cadherin-associated protein), beta 1, 88kDa	catenin beta-1 [Source:RefSeq peptide;Acc:NP_990412]
ENSGALG00000011910	423521	MNAT1	MNAT1	0.811271	0.00757988	menage a trois homolog 1, cyclin H assembly factor (Xenopus laevis)	Uncharacterized protein [Source:UniProtKB/TrEMBL;Acc:E1BVP0]
ENSGALG00000011916	395304	SREBF2	SREBF2	1.07611	0.0897056	sterol regulatory element binding transcription factor 2	Uncharacterized protein [Source:UniProtKB/TrEMBL;Acc:F1NEC4]
ENSGALG00000011937	417987	NFE2L1	NFE2L1	1.11552	0.0492142	nuclear factor (erythroid-derived 2)-like 1	Nuclear factor erythroid 2-related factor 1 [Source:UniProtKB/Swiss-Prot;Acc:Q5ZL67]
ENSGALG00000012018	374033	UGT8	UGT8	2.07948	0.0205481	UDP glycosyltransferase 8	2-hydroxyacylsphingosine 1-beta-galactosyltransferase precursor [Source:RefSeq peptide;Acc:NP_989535]
ENSGALG00000012019	422687	ARSJ	ARSJ	0.679617	0.0216785	arylsulfatase family, member J	arylsulfatase family, member J [Source:HGNC Symbol;Acc:26286]
ENSGALG00000012027	395657	SPON1	SPON1	1.15186	0.00846167	spondin 1, extracellular matrix protein	spondin-1 precursor [Source:RefSeq peptide;Acc:NP_990182]
ENSGALG00000012030	421599	QSER1	QSER1	1.33171	0.0158404	glutamine and serine rich 1	glutamine and serine-rich protein 1 [Source:RefSeq peptide;Acc:NP_001186343]
ENSGALG00000012048	422690	LARP7	LARP7	0.844151	0.018938	La ribonucleoprotein domain family, member 7	Uncharacterized protein [Source:UniProtKB/TrEMBL;Acc:F1NJ86]
ENSGALG00000012050	418010	TNRC6B	TNRC6B	0.768667	0.00262859	trinucleotide repeat containing 6B	trinucleotide repeat containing 6B [Source:HGNC Symbol;Acc:29190]
ENSGALG00000012052	424260	SNX4	SNX4	1.2644	0.000410214	sorting nexin 4	Uncharacterized protein [Source:UniProtKB/TrEMBL;Acc:E1BQF6]
ENSGALG00000012093	420735	ELMO1	ELMO1	0.833808	0.0843875	engulfment and cell motility 1	engulfment and cell motility protein 1 [Source:RefSeq peptide;Acc:NP_001026165]
ENSGALG00000012101	423548	MUDENG	MUDENG	0.815011	0.0176739	MU-2/AP1M2 domain containing, death-inducing	Uncharacterized protein [Source:UniProtKB/TrEMBL;Acc:E1BXF7]
ENSGALG00000012103	421601	CCDC73	CCDC73	0.716291	0.0951842	coiled-coil domain containing 73	Uncharacterized protein [Source:UniProtKB/TrEMBL;Acc:E1BZB9]
ENSGALG00000012112	395263	DBI	DBI	1.49901	8.09988e-06	diazepam binding inhibitor (GABA receptor modulator, acyl-CoA binding protein)	acyl-CoA-binding protein [Source:RefSeq peptide;Acc:NP_989907]
ENSGALG00000012124	776013	PELI2	PELI2	0.747449	0.0819739	pellino homolog 2 (Drosophila)	pellino E3 ubiquitin protein ligase family member 2 [Source:HGNC Symbol;Acc:8828]
ENSGALG00000012136	421604	MPPED2	MPPED2	0.755642	0.0110148	metallophosphoesterase domain containing 2	metallophosphoesterase MPPED2 [Source:RefSeq peptide;Acc:NP_001186349]
ENSGALG00000012137	396335	KTN1	KTN1	0.897514	0.00652376	kinectin 1 (kinesin receptor)	kinectin [Source:RefSeq peptide;Acc:NP_990707]
ENSGALG00000012201	418019	DNAL4	DNAL4	0.667089	1.44788e-08	dynein, axonemal, light chain 4	dynein light chain 4, axonemal [Source:RefSeq peptide;Acc:NP_001006242]
ENSGALG00000012213	423561	CNI	CNIH	0.867317	0.00130892	cornichon homolog (Drosophila)	protein cornichon homolog [Source:RefSeq peptide;Acc:NP_001028178]
ENSGALG00000012232	423566	DNAAF2	DNAAF2	1.8161	0.0486042	dynein, axonemal, assembly factor 2	dynein, axonemal, assembly factor 2 [Source:HGNC Symbol;Acc:20188]
ENSGALG00000012237	423567	POLE2	POLE2	1.21606	0.0925221	polymerase (DNA directed), epsilon 2 (p59 subunit)	DNA polymerase epsilon subunit 2 [Source:UniProtKB/Swiss-Prot;Acc:Q5ZKQ6]
ENSGALG00000012272	418027	TMEM184B	TMEM184B	1.29354	0.0628675	transmembrane protein 184B	transmembrane protein 184B [Source:RefSeq peptide;Acc:NP_001025930]
ENSGALG00000012301	420762	VPS41	VPS41	0.728176	0.0360844	vacuolar protein sorting 41 homolog (S. cerevisiae)	vacuolar protein sorting-associated protein 41 homolog [Source:RefSeq peptide;Acc:NP_001012877]
ENSGALG00000012341	423578	SAV1	SAV1	1.22087	0.00699146	salvador homolog 1 (Drosophila)	salvador homolog 1 (Drosophila) [Source:HGNC Symbol;Acc:17795]
ENSGALG00000012355	424296	DARS	DARS	1.14375	0.0586838	aspartyl-tRNA synthetase	aspartyl-tRNA synthetase, cytoplasmic [Source:RefSeq peptide;Acc:NP_001006528]
ENSGALG00000012390	NA	PPP1R14C		0.630765	0.056761		protein phosphatase 1, regulatory (inhibitor) subunit 14C [Source:HGNC Symbol;Acc:14952]
ENSGALG00000012407	424301	LRP1	LRP1B	0.813817	0.0250964	low density lipoprotein receptor-related protein 1B	low density lipoprotein receptor-related protein 1 [Source:HGNC Symbol;Acc:6692]
ENSGALG00000012410	418037	NOL12	NOL12	1.23514	0.0282534	nucleolar protein 12	Uncharacterized protein [Source:UniProtKB/TrEMBL;Acc:F1NCS7]
ENSGALG00000012415	420785	PDIA4	PDIA4	0.895981	0.000175343	protein disulfide isomerase family A, member 4	protein disulfide-isomerase A4 [Source:RefSeq peptide;Acc:NP_001006370]
ENSGALG00000012447	NA	TNS3		0.803424	0.0864145		tensin 3 [Source:HGNC Symbol;Acc:21616]
ENSGALG00000012452	100858033	MIS18BP1	LOC100858033	0.835943	0.071873	mis18-binding protein 1-like	Uncharacterized protein [Source:UniProtKB/TrEMBL;Acc:F1NE16]
ENSGALG00000012468	100858094	PRPF39	PRPF39	1.15688	0.0228111	PRP39 pre-mRNA processing factor 39 homolog (S. cerevisiae)	Uncharacterized protein [Source:UniProtKB/TrEMBL;Acc:E1C8G8]
ENSGALG00000012529	771356	EIF3D	EIF3D	1.095	0.00890249	eukaryotic translation initiation factor 3, subunit D	Uncharacterized protein [Source:UniProtKB/TrEMBL;Acc:F1NQE1]
ENSGALG00000012532	426978	TXN2	TXN2	1.21225	0.00364238	thioredoxin 2	thioredoxin, mitochondrial [Source:RefSeq peptide;Acc:NP_001026581]
ENSGALG00000012533	396469	MYH9	MYH9	1.1121	2.97489e-05	myosin, heavy chain 9, non-muscle	myosin-9 [Source:RefSeq peptide;Acc:NP_990808]
ENSGALG00000012546	418058	MCM5	MCM5	1.14075	1.23227e-06	minichromosome maintenance complex component 5	DNA replication licensing factor MCM5 [Source:RefSeq peptide;Acc:NP_001006243]
ENSGALG00000012559	418062	LARGE	LARGE	0.706174	0.00316763	like-glycosyltransferase	glycosyltransferase-like protein LARGE1 [Source:RefSeq peptide;Acc:NP_001004383]
ENSGALG00000012566	100857102	SYN3	LOC100857102	1.24876	0.00664448	synapsin-3-like	synapsin III [Source:HGNC Symbol;Acc:11496]
ENSGALG00000012566	100857102	SYN3	SYN3			synapsin III	synapsin III [Source:HGNC Symbol;Acc:11496]
ENSGALG00000012566	100857420	SYN3	LOC100857102			synapsin-3-like	synapsin III [Source:HGNC Symbol;Acc:11496]
ENSGALG00000012566	100857420	SYN3	SYN3			synapsin III	synapsin III [Source:HGNC Symbol;Acc:11496]
ENSGALG00000012575	427450	TLE1	TLE1	0.766836	0.00527891	transducin-like enhancer of split 1 (E(sp1) homolog, Drosophila)	transducin-like enhancer of split 1 (E(sp1) homolog, Drosophila) [Source:HGNC Symbol;Acc:11837]
ENSGALG00000012587	424333	NAA20	NAA20	0.82132	0.0147898	N(alpha)-acetyltransferase 20, NatB catalytic subunit	Uncharacterized protein [Source:UniProtKB/TrEMBL;Acc:E1C474]
ENSGALG00000012591	427458	HNRNPK	HNRNPK	1.0934	0.0207779	heterogeneous nuclear ribonucleoprotein K-like	Heterogeneous nuclear ribonucleoprotein K [Source:UniProtKB/TrEMBL;Acc:E1C453]
ENSGALG00000012610	427466	CTSL2	CTSL2	0.801741	8.87944e-14	cathepsin L2	cathepsin L1 precursor [Source:RefSeq peptide;Acc:NP_001161481]
ENSGALG00000012618	427468	FANCC	FANCC	0.795686	0.067817	Fanconi anemia, complementation group C	Fanconi anemia, complementation group C [Source:RefSeq peptide;Acc:NP_001006587]
ENSGALG00000012623	395437	CFC1	CFC1B	0.768904	0.00111556	cripto, FRL-1, cryptic family 1B	Cryptic protein [Source:UniProtKB/Swiss-Prot;Acc:Q9I8Q3]
ENSGALG00000012694	418079	C12orf45	C1H12orf45	1.24885	0.0713773	chromosome 1 open reading frame, human C12orf45	chromosome 12 open reading frame 45 [Source:HGNC Symbol;Acc:28628]
ENSGALG00000012694	418079	C12orf45	LOC100857517			uncharacterized LOC100857517	chromosome 12 open reading frame 45 [Source:HGNC Symbol;Acc:28628]
ENSGALG00000012694	100857517	C12orf45	C1H12orf45			chromosome 1 open reading frame, human C12orf45	chromosome 12 open reading frame 45 [Source:HGNC Symbol;Acc:28628]
ENSGALG00000012694	100857517	C12orf45	LOC100857517			uncharacterized LOC100857517	chromosome 12 open reading frame 45 [Source:HGNC Symbol;Acc:28628]
ENSGALG00000012712	420846	RBM24	RBM24	1.27185	3.61326e-07	RNA binding motif protein 24	RNA-binding protein 24 [Source:RefSeq peptide;Acc:NP_001012881]
ENSGALG00000012726	374163	HSP90B1	HSP90B1	1.10832	1.88721e-12	heat shock protein 90kDa beta (Grp94), member 1	endoplasmin precursor [Source:RefSeq peptide;Acc:NP_989620]
ENSGALG00000012740	425843	ADAM12	ADAM12	0.836104	0.0515425	ADAM metallopeptidase domain 12	disintegrin and metalloproteinase domain-containing protein 12 precursor [Source:RefSeq peptide;Acc:NP_001136322]
ENSGALG00000012763	418096	GNPTAB	GNPTAB	1.30195	0.0114245	N-acetylglucosamine-1-phosphate transferase, alpha and beta subunits	N-acetylglucosamine-1-phosphate transferase, alpha and beta subunits [Source:HGNC Symbol;Acc:29670]
ENSGALG00000012791	418101	TBXAS1	TBXAS1	0.562348	0.0271259	thromboxane A synthase 1 (platelet)	Uncharacterized protein [Source:UniProtKB/TrEMBL;Acc:F1P4G4]
ENSGALG00000012792	374138	HIPK2	HIPK2	1.12029	0.0597291	homeodomain interacting protein kinase 2	Uncharacterized protein [Source:UniProtKB/TrEMBL;Acc:F1P4G3]
ENSGALG00000012798	420871	SSR1	SSR1	0.907211	0.00481177	signal sequence receptor, alpha	translocon-associated protein subunit alpha precursor [Source:RefSeq peptide;Acc:NP_001006375]
ENSGALG00000012816	420881	SLC22A23	SLC22A23	0.801737	0.0655369	solute carrier family 22, member 23	solute carrier family 22, member 23 [Source:HGNC Symbol;Acc:21106]
ENSGALG00000012821	420883	TUBB2B	TUBB2B	1.22913	1.58094e-12	tubulin, beta 2B class IIb	Tubulin beta-2 chain [Source:UniProtKB/Swiss-Prot;Acc:P32882]
ENSGALG00000012889	420905	ZCCHC2	ZCCHC2	1.19449	0.0834757	zinc finger, CCHC domain containing 2	zinc finger, CCHC domain containing 2 [Source:HGNC Symbol;Acc:22916]
ENSGALG00000012952	373905	BASP1	BASP1	1.29898	9.44955e-10	brain abundant, membrane attached signal protein 1	Brain acid soluble protein 1 homolog [Source:UniProtKB/Swiss-Prot;Acc:P23614]
ENSGALG00000013098	418178	MGST1	MGST1	0.780612	6.77185e-05	microsomal glutathione S-transferase 1	microsomal glutathione S-transferase 1 [Source:RefSeq peptide;Acc:NP_001129022]
ENSGALG00000013107	776639	SEC61G	SEC61G	1.84387	2.00908e-08	Sec61 gamma subunit	Uncharacterized protein [Source:UniProtKB/TrEMBL;Acc:E1BUS9]
ENSGALG00000013124	NA	FHOD3		0.821699	0.0375771		formin homology 2 domain containing 3 [Source:HGNC Symbol;Acc:26178]
ENSGALG00000013255	396103	SRF	SRF	1.13442	0.0519003	serum response factor (c-fos serum response element-binding transcription factor)	serum response factor [Source:RefSeq peptide;Acc:NP_001239070]
ENSGALG00000013293	427523	GLDN	GLDN	5.35125	0.0635935	gliomedin	gliomedin [Source:HGNC Symbol;Acc:29514]
ENSGALG00000013298	426014	CPSF7	CPSF7	1.36642	0.00314518	cleavage and polyadenylation specific factor 7, 59kDa	cleavage and polyadenylation specific factor 7, 59kDa [Source:HGNC Symbol;Acc:30098]
ENSGALG00000013312	427025		NIPBL	1.56312	3.23136e-06	Nipped-B homolog	Uncharacterized protein [Source:UniProtKB/TrEMBL;Acc:H9L125]
ENSGALG00000013313	426023		LOC426023	1.11226	0.0561055	poly(rC)-binding protein 2-like
ENSGALG00000013341	NA	AGAP3		0.818849	0.000259955		ArfGAP with GTPase domain, ankyrin repeat and PH domain 3 [Source:HGNC Symbol;Acc:16923]
ENSGALG00000013352	426042	SF3B4	SF3B4	1.13226	0.0192358	splicing factor 3b, subunit 4, 49kDa	Uncharacterized protein [Source:UniProtKB/TrEMBL;Acc:H9L019]
ENSGALG00000013409	NA			0.327811	0.0943341		Uncharacterized protein [Source:UniProtKB/TrEMBL;Acc:F1NHB8]
ENSGALG00000013417	426086	LPAR2	LPAR2	1.19278	0.0703546	lysophosphatidic acid receptor 2	lysophosphatidic acid receptor 2 [Source:RefSeq peptide;Acc:NP_001108553]
ENSGALG00000013420	430534	FOXM1	FOXM1	0.891862	0.0752313	forkhead box M1	forkhead box M1 [Source:RefSeq peptide;Acc:NP_001012973]
ENSGALG00000013448	NA	PARD3B		0.789903	0.0989977		par-3 partitioning defective 3 homolog B (C. elegans) [Source:HGNC Symbol;Acc:14446]
ENSGALG00000013464	426109	ANP32E	ANP32E	1.16322	3.96196e-09	acidic (leucine-rich) nuclear phosphoprotein 32 family, member E	acidic leucine-rich nuclear phosphoprotein 32 family member E [Source:RefSeq peptide;Acc:NP_001006564]
ENSGALG00000013469	775974	COX8A	COX8A	2.16725	2.23558e-05	cytochrome c oxidase subunit VIIIA (ubiquitous)	Uncharacterized protein [Source:UniProtKB/TrEMBL;Acc:H9L049]
ENSGALG00000013493	426145	SPTLC1	SPTLC1	0.791235	0.000239325	serine palmitoyltransferase, long chain base subunit 1	Uncharacterized protein [Source:UniProtKB/TrEMBL;Acc:E1BQI0]
ENSGALG00000013494	693246	CENPN	CENPN	1.54074	0.0400838	centromere protein N	Centromere protein N [Source:UniProtKB/Swiss-Prot;Acc:Q1T765]
ENSGALG00000013512	426154	BTF3	BTF3	0.845916	0.00491896	basic transcription factor 3	Uncharacterized protein [Source:UniProtKB/TrEMBL;Acc:H9L166]
ENSGALG00000013528	426128		LOC426128	0.708849	0.0819739	tetraspanin-15-like	Uncharacterized protein [Source:UniProtKB/TrEMBL;Acc:H9L0Y0]
ENSGALG00000013532	426151	CAPRIN1	CAPRIN1	1.21542	7.4053e-09	cell cycle associated protein 1	caprin-1 [Source:RefSeq peptide;Acc:NP_001026536]
ENSGALG00000013552	430616		NUP98	1.13973	0.0160455	nucleoporin 98kDa
ENSGALG00000013563	427528	CCDC102A	CCDC102A	1.18037	0.0409634	coiled-coil domain containing 102A	Uncharacterized protein [Source:UniProtKB/TrEMBL;Acc:F1NWY3]
ENSGALG00000013579	395168	FAT1	FAT1	1.12558	0.0367683	FAT tumor suppressor homolog 1 (Drosophila)	Uncharacterized protein [Source:UniProtKB/TrEMBL;Acc:F1NJV5]
ENSGALG00000013702	426231		NPEPPS	1.09874	0.0516743	aminopeptidase puromycin sensitive
ENSGALG00000013722	426234		SEMA3B	0.818848	7.0684e-06	sema domain, immunoglobulin domain (Ig), short basic domain, secreted, (semaphorin) 3B
ENSGALG00000013726	396534	AIRC	PAICS	1.1011	0.0977295	phosphoribosylaminoimidazole carboxylase, phosphoribosylaminoimidazole succinocarboxamide synthetase	Multifunctional protein ADE2 Phosphoribosylaminoimidazole-succinocarboxamide synthase Phosphoribosylaminoimidazole carboxylase [Source:UniProtKB/Swiss-Prot;Acc:P38024]
ENSGALG00000013740	426250	SLC20A1	SLC20A1	1.16321	5.57398e-05	solute carrier family 20 (phosphate transporter), member 1	solute carrier family 20 (phosphate transporter), member 1 [Source:HGNC Symbol;Acc:10946]
ENSGALG00000013787	426258	LSMD1	LSMD1	1.19758	0.0120681	LSM domain containing 1	LSM domain containing 1 [Source:HGNC Symbol;Acc:28212]
ENSGALG00000013809	407092		LOC407092	0.717568	1.82027e-20	AD012Z	Uncharacterized protein [Source:UniProtKB/TrEMBL;Acc:F1NHF9]
ENSGALG00000013811	426276	NCAPH2	NCAPH2	0.870865	0.00584763	non-SMC condensin II complex, subunit H2	Uncharacterized protein [Source:UniProtKB/TrEMBL;Acc:E1BRP2]
ENSGALG00000013818	395399	CITED2	CITED2	1.4044	0.0546485	Cbp/p300-interacting transactivator, with Glu/Asp-rich carboxy-terminal domain, 2	cbp/p300-interacting transactivator 2 [Source:RefSeq peptide;Acc:NP_996726]
ENSGALG00000013823	426277	TNPO3	TNPO3	1.12891	0.00552558	transportin 3	transportin 3 [Source:HGNC Symbol;Acc:17103]
ENSGALG00000013824	421677	HECA	HECA	1.74479	0.0741709	headcase homolog (Drosophila)	Uncharacterized protein [Source:UniProtKB/TrEMBL;Acc:F1P0Q3]
ENSGALG00000013837	426284	TBL1XR1	TBL1XR1	0.868904	0.0987611	transducin (beta)-like 1 X-linked receptor 1	F-box-like/WD repeat-containing protein TBL1XR1 [Source:RefSeq peptide;Acc:NP_001026540]
ENSGALG00000013848	768555		MVK	2.00166	2.77523e-05	mevalonate kinase
ENSGALG00000013852	426289	POLR2I	POLR2I	1.16042	0.0987611	polymerase (RNA) II (DNA directed) polypeptide I, 14.5kDa	DNA-directed RNA polymerase subunit [Source:UniProtKB/TrEMBL;Acc:H9L0B5]
ENSGALG00000013881	426298	C22H2orf42	C22H2orf42	0.617137	0.0150584	chromosome 22 open reading frame, human C2orf42	uncharacterized protein C2orf42 homolog [Source:RefSeq peptide;Acc:NP_001182524]
ENSGALG00000013925	378783	KIT	KIT	0.681965	0.0361991	v-kit Hardy-Zuckerman 4 feline sarcoma viral oncogene homolog	Mast/stem cell growth factor receptor Kit [Source:UniProtKB/Swiss-Prot;Acc:Q08156]
ENSGALG00000013990	421698	RPS12	RPS12	0.933137	1.77043e-05	ribosomal protein S12	40S ribosomal protein S12 [Source:UniProtKB/Swiss-Prot;Acc:P84175]
ENSGALG00000014014	NA	LAMA2		1.58695	0.0817337		laminin, alpha 2 [Source:HGNC Symbol;Acc:6482]
ENSGALG00000014023	426361	H2AFZ	H2AFZ	1.25821	9.91482e-07	H2A histone family, member Z	Histone H2A.Z [Source:UniProtKB/Swiss-Prot;Acc:Q5ZMD6]
ENSGALG00000014041	418210	RASSF8	RASSF8	1.22618	0.0625272	Ras association (RalGDS/AF-6) domain family (N-terminal) member 8	Uncharacterized protein [Source:UniProtKB/TrEMBL;Acc:E1BTR1]
ENSGALG00000014121	769735	COX5A	COX5A	0.835956	1.59303e-06	cytochrome c oxidase subunit Va	cytochrome c oxidase subunit Va [Source:HGNC Symbol;Acc:2267]
ENSGALG00000014165	427934	MCAT	MCAT	0.77625	0.0189074	malonyl CoA:ACP acyltransferase (mitochondrial)	malonyl CoA:ACP acyltransferase (mitochondrial) [Source:HGNC Symbol;Acc:29622]
ENSGALG00000014170	426437		MOGAT2	0.702524	0.0998042	monoacylglycerol O-acyltransferase 2
ENSGALG00000014170	426437		LOC100859237			2-acylglycerol O-acyltransferase 2-like
ENSGALG00000014170	100859237		MOGAT2			monoacylglycerol O-acyltransferase 2
ENSGALG00000014170	100859237		LOC100859237			2-acylglycerol O-acyltransferase 2-like
ENSGALG00000014171	425455		LOC425455	0.839003	6.54123e-06	uncharacterized LOC425455	Uncharacterized protein [Source:UniProtKB/TrEMBL;Acc:E1C8T1]
ENSGALG00000014171	425455		LOC770774			uncharacterized LOC770774	Uncharacterized protein [Source:UniProtKB/TrEMBL;Acc:E1C8T1]
ENSGALG00000014171	425455		LOC100859307			uncharacterized LOC100859307	Uncharacterized protein [Source:UniProtKB/TrEMBL;Acc:E1C8T1]
ENSGALG00000014171	770774		LOC425455			uncharacterized LOC425455	Uncharacterized protein [Source:UniProtKB/TrEMBL;Acc:E1C8T1]
ENSGALG00000014171	770774		LOC770774			uncharacterized LOC770774	Uncharacterized protein [Source:UniProtKB/TrEMBL;Acc:E1C8T1]
ENSGALG00000014171	770774		LOC100859307			uncharacterized LOC100859307	Uncharacterized protein [Source:UniProtKB/TrEMBL;Acc:E1C8T1]
ENSGALG00000014171	100859307		LOC425455			uncharacterized LOC425455	Uncharacterized protein [Source:UniProtKB/TrEMBL;Acc:E1C8T1]
ENSGALG00000014171	100859307		LOC770774			uncharacterized LOC770774	Uncharacterized protein [Source:UniProtKB/TrEMBL;Acc:E1C8T1]
ENSGALG00000014171	100859307		LOC100859307			uncharacterized LOC100859307	Uncharacterized protein [Source:UniProtKB/TrEMBL;Acc:E1C8T1]
ENSGALG00000014184	769000	SMAD2	LOC769000	1.29437	0.0108888	mothers against decapentaplegic homolog 2-like	Uncharacterized protein [Source:UniProtKB/TrEMBL;Acc:H9L0G3]
ENSGALG00000014233	373979	FBLN1	FBLN1	0.87089	0.0178488	fibulin 1	fibulin-1 precursor [Source:RefSeq peptide;Acc:NP_989496]
ENSGALG00000014301	426493	SUPT5H	SUPT5H	1.07615	0.0538828	suppressor of Ty 5 homolog (S. cerevisiae)	transcription elongation factor SPT5 [Source:RefSeq peptide;Acc:NP_001026555]
ENSGALG00000014328	426311	RBM34	RBM34	1.16582	0.0678755	RNA binding motif protein 34	RNA binding motif protein 34 [Source:HGNC Symbol;Acc:28965]
ENSGALG00000014366	426516	HNRPK	HNRPK	1.43927	8.5682e-18	heterogeneous nuclear ribonucleoprotein K	heterogeneous nuclear ribonucleoprotein K [Source:RefSeq peptide;Acc:NP_001026556]
ENSGALG00000014366	426516	HNRPK	HNRNPK			heterogeneous nuclear ribonucleoprotein K-like	heterogeneous nuclear ribonucleoprotein K [Source:RefSeq peptide;Acc:NP_001026556]
ENSGALG00000014366	427458	HNRPK	HNRPK			heterogeneous nuclear ribonucleoprotein K	heterogeneous nuclear ribonucleoprotein K [Source:RefSeq peptide;Acc:NP_001026556]
ENSGALG00000014366	427458	HNRPK	HNRNPK			heterogeneous nuclear ribonucleoprotein K-like	heterogeneous nuclear ribonucleoprotein K [Source:RefSeq peptide;Acc:NP_001026556]
ENSGALG00000014381	396268	HNRNPAB	HNRNPAB	1.1726	8.5015e-10	heterogeneous nuclear ribonucleoprotein A/B	heterogeneous nuclear ribonucleoprotein A/B [Source:RefSeq peptide;Acc:NP_990659]
ENSGALG00000014412	418268	CSTA	CSTA	5.31242	0.00453167	cystatin A (stefin A)	cystatin A (stefin A) [Source:HGNC Symbol;Acc:2481]
ENSGALG00000014442	374193	GAPDH	GAPDH	1.02658	0.0328625	glyceraldehyde-3-phosphate dehydrogenase	Glyceraldehyde-3-phosphate dehydrogenase [Source:UniProtKB/Swiss-Prot;Acc:P00356]
ENSGALG00000014445	NA	NOP2		1.12518	0.0735909		NOP2 nucleolar protein [Source:HGNC Symbol;Acc:7867]
ENSGALG00000014450	430997	PABPC1	PABPC1	1.08343	0.000111814	poly(A) binding protein, cytoplasmic 1	polyadenylate-binding protein 1 [Source:RefSeq peptide;Acc:NP_001026768]
ENSGALG00000014490	418289	LEPREL2	LEPREL2	0.789348	0.03249	leprecan-like 2	leprecan-like 2 [Source:HGNC Symbol;Acc:19318]
ENSGALG00000014498	426574	NOP56	NOP56	1.12563	5.53776e-05	NOP56 ribonucleoprotein homolog (yeast)	nucleolar protein 56 [Source:RefSeq peptide;Acc:NP_001026559]
ENSGALG00000014512	426579	COPS5	COPS5	1.23743	0.00176401	COP9 constitutive photomorphogenic homolog subunit 5 (Arabidopsis)	COP9 signalosome complex subunit 5 [Source:RefSeq peptide;Acc:NP_001034400]
ENSGALG00000014525	418290	USP5	USP5	1.08025	0.0951842	ubiquitin specific peptidase 5 (isopeptidase T)	ubiquitin specific peptidase 5 (isopeptidase T) [Source:HGNC Symbol;Acc:12628]
ENSGALG00000014528	395689	ENO2	ENO2	0.564381	0.00692074	enolase 2 (gamma, neuronal)	gamma-enolase [Source:RefSeq peptide;Acc:NP_990207]
ENSGALG00000014554	427946	ATN1	ATN1	0.890279	3.82972e-05	atrophin 1	atrophin 1 [Source:HGNC Symbol;Acc:3033]
ENSGALG00000014567	771124	PHB2	PHB2	1.14462	0.00439221	prohibitin 2	prohibitin-2 [Source:RefSeq peptide;Acc:NP_001074354]
ENSGALG00000014582	NA	CADM1		1.13897	1.88736e-08		cell adhesion molecule 1 [Source:HGNC Symbol;Acc:5951]
ENSGALG00000014638	425064	ASH1L	ASH1L	1.31372	0.00436751	ash1 (absent, small, or homeotic)-like (Drosophila)	ash1 (absent, small, or homeotic)-like (Drosophila) [Source:HGNC Symbol;Acc:19088]
ENSGALG00000014644	374159	ATP5A1	ATP5A1	0.912015	0.00699146	ATP synthase, H+ transporting, mitochondrial F1 complex, alpha subunit 1, cardiac muscle	ATP synthase subunit alpha, mitochondrial [Source:RefSeq peptide;Acc:NP_989617]
ENSGALG00000014646	429166	SYT11	SYT11	1.13863	0.00190934	synaptotagmin XI	synaptotagmin XI [Source:HGNC Symbol;Acc:19239]
ENSGALG00000014661	427109	FAM172A	FAM172A	0.723251	0.0526451	family with sequence similarity 172, member A	Protein FAM172A [Source:UniProtKB/Swiss-Prot;Acc:Q5ZK44]
ENSGALG00000014674	418297	CLSTN3	CLSTN3	1.25762	0.0693956	calsyntenin 3	calsyntenin 3 [Source:HGNC Symbol;Acc:18371]
ENSGALG00000014709	427137	SKIV2L2	SKIV2L2	0.868112	0.03057	superkiller viralicidic activity 2-like 2 (S. cerevisiae)	superkiller viralicidic activity 2-like 2 [Source:RefSeq peptide;Acc:NP_001012962]
ENSGALG00000014711	427138	PPAP2A	PPAP2A	0.780017	0.0297374	phosphatidic acid phosphatase type 2A	Uncharacterized protein [Source:UniProtKB/TrEMBL;Acc:E1BYE8]
ENSGALG00000014719	770222	SETD9	SETD9	0.709717	0.0734989	SET domain containing 9	SET domain containing 9 [Source:HGNC Symbol;Acc:28508]
ENSGALG00000014729	427152	DEPDC1B	DEPDC1B	0.738644	0.000324832	DEP domain containing 1B	DEP domain-containing protein 1B [Source:RefSeq peptide;Acc:NP_001006576]
ENSGALG00000014734	770670		ZSWIM6	0.582265	2.60446e-06	zinc finger, SWIM-type containing 6
ENSGALG00000014740	431580	IPO11	IPO11	0.792547	0.0139173	importin 11	importin 11 [Source:HGNC Symbol;Acc:20628]
ENSGALG00000014749	418308	EPHB6	EPHB6	1.2381	0.0400838	EPH receptor B6	ephrin type-B receptor 5 precursor [Source:RefSeq peptide;Acc:NP_001004387]
ENSGALG00000014751	427160	ADAMTS6	ADAMTS6	0.742464	1.50574e-05	ADAM metallopeptidase with thrombospondin type 1 motif, 6	ADAM metallopeptidase with thrombospondin type 1 motif, 6 [Source:HGNC Symbol;Acc:222]
ENSGALG00000014784	427169	MAST4	MAST4	0.81091	0.0744027	microtubule associated serine/threonine kinase family member 4	microtubule associated serine/threonine kinase family member 4 [Source:HGNC Symbol;Acc:19037]
ENSGALG00000014787	427173	SLC30A5	SLC30A5	0.801506	8.02598e-05	solute carrier family 30 (zinc transporter), member 5	Zinc transporter 5 [Source:UniProtKB/Swiss-Prot;Acc:Q5ZLF4]
ENSGALG00000014788	395316	CENPH	CENPH	0.837005	0.0451667	centromere protein H	Centromere protein H [Source:UniProtKB/Swiss-Prot;Acc:Q90ZF9]
ENSGALG00000014798	427175	SERINC5	SERINC5	0.624456	0.0224319	serine incorporator 5	Uncharacterized protein [Source:UniProtKB/TrEMBL;Acc:F1NBW3]
ENSGALG00000014800	395821	ATP6V1A	ATP6V1A	1.38437	0.0199729	ATPase, H+ transporting, lysosomal 70kDa, V1 subunit A	V-type proton ATPase catalytic subunit A [Source:RefSeq peptide;Acc:NP_990305]
ENSGALG00000014800	395821	ATP6V1A	LOC100859311			V-type proton ATPase catalytic subunit A-like	V-type proton ATPase catalytic subunit A [Source:RefSeq peptide;Acc:NP_990305]
ENSGALG00000014800	100859311	ATP6V1A	ATP6V1A			ATPase, H+ transporting, lysosomal 70kDa, V1 subunit A	V-type proton ATPase catalytic subunit A [Source:RefSeq peptide;Acc:NP_990305]
ENSGALG00000014800	100859311	ATP6V1A	LOC100859311			V-type proton ATPase catalytic subunit A-like	V-type proton ATPase catalytic subunit A [Source:RefSeq peptide;Acc:NP_990305]
ENSGALG00000014804	396306	THBS4	THBS4	0.841701	0.00719502	thrombospondin 4	Uncharacterized protein [Source:UniProtKB/TrEMBL;Acc:F1NBP0]
ENSGALG00000014805	418319	NAT13	NAA50	1.17091	0.0178381	N(alpha)-acetyltransferase 50, NatE catalytic subunit	N-alpha-acetyltransferase 50, NatE catalytic subunit [Source:RefSeq peptide;Acc:NP_001025949]
ENSGALG00000014833	427186	RPL37	RPL37	1.19779	1.25687e-11	ribosomal protein L37	ribosomal protein L37 [Source:RefSeq peptide;Acc:NP_001116235]
ENSGALG00000014841	421719	HDDC2	HDDC2	1.16177	0.0584963	HD domain containing 2	HD domain containing 2 [Source:HGNC Symbol;Acc:21078]
ENSGALG00000014864	776223	SMPD1	SMPDL3A	0.662998	0.0531465	sphingomyelin phosphodiesterase, acid-like 3A	Uncharacterized protein [Source:UniProtKB/TrEMBL;Acc:H9L380]
ENSGALG00000014868	421722	SERINC1	SERINC1	0.906816	0.00350537	serine incorporator 1	serine incorporator 1 precursor [Source:RefSeq peptide;Acc:NP_001026245]
ENSGALG00000014874	395781	MRPS30	MRPS30	0.851948	0.0927815	mitochondrial ribosomal protein S30	28S ribosomal protein S30, mitochondrial [Source:RefSeq peptide;Acc:NP_990270]
ENSGALG00000014884	396383	ISL1	ISL1	0.815824	0.0359294	ISL LIM homeobox 1	Insulin gene enhancer protein ISL-1 [Source:UniProtKB/Swiss-Prot;Acc:P50211]
ENSGALG00000014897	421060	TYMS	TYMS	0.86515	0.046955	thymidylate synthetase	Thymidylate synthase [Source:UniProtKB/TrEMBL;Acc:F1N8Y2]
ENSGALG00000014908	396119	FST	FST	0.7799	1.62243e-15	follistatin	Follistatin [Source:UniProtKB/Swiss-Prot;Acc:Q90844]
ENSGALG00000014910	421061	COLEC12	COLEC12	1.23562	0.0672566	collectin sub-family member 12	collectin-12 [Source:RefSeq peptide;Acc:NP_001034688]
ENSGALG00000014911	769515	ARL15	ARL15	0.684488	0.0110148	ADP-ribosylation factor-like 15	ADP-ribosylation factor-like 15 [Source:HGNC Symbol;Acc:25945]
ENSGALG00000014916	374014	SPINZ	SPINW	0.821948	8.09988e-06	spindlin 1	Spindlin-Z [Source:UniProtKB/Swiss-Prot;Acc:Q90WG1]
ENSGALG00000014916	374014	SPINZ	SPINZ			spindlin 1	Spindlin-Z [Source:UniProtKB/Swiss-Prot;Acc:Q90WG1]
ENSGALG00000014916	395344	SPINZ	SPINW			spindlin 1	Spindlin-Z [Source:UniProtKB/Swiss-Prot;Acc:Q90WG1]
ENSGALG00000014916	395344	SPINZ	SPINZ			spindlin 1	Spindlin-Z [Source:UniProtKB/Swiss-Prot;Acc:Q90WG1]
ENSGALG00000014942	427206	NSA2	NSA2	0.750743	1.59054e-12	NSA2 ribosome biogenesis homolog (S. cerevisiae)	ribosome biogenesis protein NSA2 homolog [Source:RefSeq peptide;Acc:NP_001006579]
ENSGALG00000014970	395349	FSTL1	FSTL1	1.28099	0.000752553	follistatin-like 1	follistatin-related protein 1 precursor [Source:RefSeq peptide;Acc:NP_989969]
ENSGALG00000014976	396390	GATA6	GATA6	1.24359	0.0354	GATA binding protein 6	Transcription factor GATA-6 [Source:UniProtKB/Swiss-Prot;Acc:P43693]
ENSGALG00000014977	418335	GSK3B	GSK3B	1.14975	0.0723283	glycogen synthase kinase 3 beta	Uncharacterized protein [Source:UniProtKB/TrEMBL;Acc:F1NPL8]
ENSGALG00000014988	404229	POPDC2	POPDC2	1.48403	0.022881	popeye domain containing 2	popeye domain-containing protein 2 [Source:RefSeq peptide;Acc:NP_996747]
ENSGALG00000015002	427216	MRPS27	MRPS27	0.788813	0.0299816	mitochondrial ribosomal protein S27	Uncharacterized protein [Source:UniProtKB/TrEMBL;Acc:E1C1P9]
ENSGALG00000015003	396530	ATP1A1	ATP1A1	0.837171	2.34139e-17	ATPase, Na+/K+ transporting, alpha 1 polypeptide	sodium/potassium-transporting ATPase subunit alpha-1 precursor [Source:RefSeq peptide;Acc:NP_990852]
ENSGALG00000015042	395156	CRMP1B	CRMP1	1.18588	0.0379183	collapsin response mediator protein 1	dihydropyrimidinase-related protein 1 [Source:RefSeq peptide;Acc:NP_989826]
ENSGALG00000015044	421754	GTF3C6	GTF3C6	0.77718	0.0684867	general transcription factor IIIC, polypeptide 6, alpha 35kDa	general transcription factor 3C polypeptide 6 [Source:RefSeq peptide;Acc:NP_001026247]
ENSGALG00000015069	418341	B4GALT4	B4GALT4	0.844709	0.0781843	UDP-Gal:betaGlcNAc beta 1,4- galactosyltransferase, polypeptide 4	Uncharacterized protein [Source:UniProtKB/TrEMBL;Acc:E1C9B0]
ENSGALG00000015082	396148	RPS6	RPS6	0.827182	1.69963e-69	ribosomal protein S6	40S ribosomal protein S6 [Source:RefSeq peptide;Acc:NP_990556]
ENSGALG00000015091	427238	HAUS6	HAUS6	0.85438	0.0218845	HAUS augmin-like complex, subunit 6	HAUS augmin-like complex subunit 6 [Source:RefSeq peptide;Acc:NP_001026592]
ENSGALG00000015112	421083	ZNF521	ZNF521	0.8298	0.00105202	zinc finger protein 521	Uncharacterized protein [Source:UniProtKB/TrEMBL;Acc:F1NK32]
ENSGALG00000015118	NA	SMC5		0.651971	2.09561e-06		structural maintenance of chromosomes 5 [Source:HGNC Symbol;Acc:20465]
ENSGALG00000015119	421085	SS18	SS18	1.15272	0.0063946	synovial sarcoma translocation, chromosome 18	protein SSXT [Source:RefSeq peptide;Acc:NP_001072947]
ENSGALG00000015132	414745	CDH2	CDH2	1.18268	1.64951e-07	cadherin 2, type 1, N-cadherin (neuronal)	Cadherin-2 [Source:UniProtKB/Swiss-Prot;Acc:P10288]
ENSGALG00000015138	427250	TMEM2	LOC427250	0.819803	8.33057e-06	transmembrane protein 2-like	transmembrane protein 2 [Source:HGNC Symbol;Acc:11869]
ENSGALG00000015155	427256	CZH9ORF41	CZH9orf41	0.784612	0.00407432	chromosome Z open reading frame, human C9orf41	Putative uncharacterized protein [Source:UniProtKB/TrEMBL;Acc:Q5ZMK1]
ENSGALG00000015179	431612	CEP78	CEP78	0.647959	1.54754e-05	centrosomal protein 78kDa	centrosomal protein 78kDa [Source:HGNC Symbol;Acc:25740]
ENSGALG00000015184	374080	TLE4	TLE4	0.747001	0.0348	transducin-like enhancer of split 4 (E(sp1) homolog, Drosophila)	transducin-like enhancer protein 4 [Source:RefSeq peptide;Acc:NP_989568]
ENSGALG00000015195	396448	RPS15	RPS15	0.844644	0.000234115	ribosomal protein S15	40S ribosomal protein S15 [Source:UniProtKB/Swiss-Prot;Acc:P62846]
ENSGALG00000015208	769516	ROR2	ROR2	0.794138	1.73807e-06	receptor tyrosine kinase-like orphan receptor 2	tyrosine-protein kinase transmembrane receptor ROR2 precursor [Source:RefSeq peptide;Acc:NP_001074185]
ENSGALG00000015238	395380	CD164	CD164	1.16856	0.0256742	CD164 molecule, sialomucin	Uncharacterized protein [Source:UniProtKB/TrEMBL;Acc:F1NRC5]
ENSGALG00000015256	427274	PAM	PAM	0.770707	0.0925221	peptidylglycine alpha-amidating monooxygenase	peptidylglycine alpha-amidating monooxygenase [Source:HGNC Symbol;Acc:8596]
ENSGALG00000015258	NA	DCBLD2		1.22663	0.0951842		discoidin, CUB and LCCL domain containing 2 [Source:HGNC Symbol;Acc:24627]
ENSGALG00000015285	418387	TOMM70A	TOMM70A	1.16867	0.0255964	translocase of outer mitochondrial membrane 70 homolog A (S. cerevisiae)	Uncharacterized protein [Source:UniProtKB/TrEMBL;Acc:F1NNH9]
ENSGALG00000015326	427284	CLTA	CLTA	0.857596	0.00670987	clathrin, light chain A	clathrin light chain A [Source:RefSeq peptide;Acc:NP_001034402]
ENSGALG00000015327	418396	TXNL4B	TXNL4B	0.572627	0.0825185	thioredoxin-like 4B	Uncharacterized protein [Source:UniProtKB/TrEMBL;Acc:E1C0A3]
ENSGALG00000015330	418398	PCNP	PCNP	1.1496	0.00851294	PEST proteolytic signal containing nuclear protein	PEST proteolytic signal-containing nuclear protein [Source:RefSeq peptide;Acc:NP_001006253]
ENSGALG00000015333	427287	PCGF3	PCGF3	0.529662	0.0181047	polycomb group ring finger 3	Uncharacterized protein [Source:UniProtKB/TrEMBL;Acc:F1NLA3]
ENSGALG00000015339	418401	RPL24	RPL24	1.10827	0.00284741	ribosomal protein L24	ribosomal protein L24 [Source:HGNC Symbol;Acc:10325]
ENSGALG00000015343	421782	RTN4IP1	RTN4IP1	0.816353	0.0935386	reticulon 4 interacting protein 1	Uncharacterized protein [Source:UniProtKB/TrEMBL;Acc:F1NL88]
ENSGALG00000015349	427290	PIGG	PIGG	0.781117	5.65868e-12	phosphatidylinositol glycan anchor biosynthesis, class G	phosphatidylinositol glycan anchor biosynthesis, class G [Source:HGNC Symbol;Acc:25985]
ENSGALG00000015355	418408	CD47	CD47	1.17379	0.0601614	CD47 molecule	leukocyte surface antigen CD47 precursor [Source:RefSeq peptide;Acc:NP_001004388]
ENSGALG00000015364	NA	GUCA1C		3.61794	0.0308433		Uncharacterized protein [Source:UniProtKB/TrEMBL;Acc:E1C493]
ENSGALG00000015368	427293	TMEM175	TMEM175	0.716327	0.0192842	transmembrane protein 175	transmembrane protein 175 [Source:RefSeq peptide;Acc:NP_001006582]
ENSGALG00000015458	418447	ILDR2	ILDR2	1.2099	0.0236781	immunoglobulin-like domain containing receptor 2	immunoglobulin-like domain containing receptor 2 [Source:HGNC Symbol;Acc:18131]
ENSGALG00000015479	NA			0.880826	0.00296645
ENSGALG00000015520	420166	TRIM55	TRIM55	1.34809	0.0584899	tripartite motif containing 55	tripartite motif-containing protein 55 [Source:RefSeq peptide;Acc:NP_001186333]
ENSGALG00000015529	422857	WFS1	WFS1	1.30726	0.0597581	Wolfram syndrome 1 (wolframin)	Uncharacterized protein [Source:UniProtKB/TrEMBL;Acc:E1C500]
ENSGALG00000015540	431623	RAD23B	RAD23B	0.865007	0.00445166	RAD23 homolog B (S. cerevisiae)	RAD23 homolog B (S. cerevisiae) [Source:HGNC Symbol;Acc:9813]
ENSGALG00000015543	427307	MRPL50	MRPL50	0.733515	0.0320876	mitochondrial ribosomal protein L50	39S ribosomal protein L50, mitochondrial [Source:RefSeq peptide;Acc:NP_001006583]
ENSGALG00000015571	404778	RAD17	RAD17	0.777265	0.0603658	RAD17 homolog (S. pombe)	cell cycle checkpoint protein RAD17 [Source:RefSeq peptide;Acc:NP_998749]
ENSGALG00000015572	427313	CCDC125	CCDC125	0.511205	0.0048985	coiled-coil domain containing 125	Uncharacterized protein [Source:UniProtKB/TrEMBL;Acc:F1NC52]
ENSGALG00000015580	421804	UFL1	KIAA0776	1.17882	0.0957853	KIAA0776	E3 UFM1-protein ligase 1 [Source:RefSeq peptide;Acc:NP_001096671]
ENSGALG00000015612	395936	LRPAP1	LRPAP1	1.15676	0.00344725	low density lipoprotein receptor-related protein associated protein 1	alpha-2-macroglobulin receptor-associated protein precursor [Source:RefSeq peptide;Acc:NP_990393]
ENSGALG00000015617	427323	RPS23	RPS23	1.06278	0.00481264	ribosomal protein S23	ribosomal protein S23 [Source:HGNC Symbol;Acc:10410]
ENSGALG00000015620	NA	XRCC4		0.599453	0.00919673		Uncharacterized protein [Source:UniProtKB/TrEMBL;Acc:F1NDC0]
ENSGALG00000015637	420182	RPL7	RPL7	1.13275	0.000250171	ribosomal protein L7	60S ribosomal protein L7 [Source:RefSeq peptide;Acc:NP_001006345]
ENSGALG00000015641	427328	CCNH	CCNH	0.810315	0.0758609	cyclin H	Uncharacterized protein [Source:UniProtKB/TrEMBL;Acc:E1C948]
ENSGALG00000015673	NA	ZFHX4		0.787177	0.0955159		Zinc finger homeobox protein 4 [Source:UniProtKB/TrEMBL;Acc:F1NAX1]
ENSGALG00000015688	422890	MXD4	MXD4	0.694335	0.044557	MAX dimerization protein 4	max dimerization protein 4 [Source:RefSeq peptide;Acc:NP_001006460]
ENSGALG00000015691	396156	SMC2	SMC2	0.865767	8.54171e-05	structural maintenance of chromosomes 2	structural maintenance of chromosomes protein 2 [Source:RefSeq peptide;Acc:NP_990561]
ENSGALG00000015701	418473	CXADR	CXADR	1.10708	0.000653596	coxsackie virus and adenovirus receptor	coxsackie virus and adenovirus receptor [Source:HGNC Symbol;Acc:2559]
ENSGALG00000015702	427337	LTB4DH	PTGR1	0.780949	0.000490747	prostaglandin reductase 1	prostaglandin reductase 1 [Source:RefSeq peptide;Acc:NP_001026606]
ENSGALG00000015704	396437	TXN	TXN	0.716399	8.20523e-37	thioredoxin	Thioredoxin [Source:UniProtKB/Swiss-Prot;Acc:P08629]
ENSGALG00000015709	422899	TACC3	TACC3	0.852606	0.000260386	transforming, acidic coiled-coil containing protein 3	transforming, acidic coiled-coil containing protein 3 [Source:RefSeq peptide;Acc:NP_001004429]
ENSGALG00000015721	427338	SVEP1	SVEP1	0.803701	0.0827058	sushi, von Willebrand factor type A, EGF and pentraxin domain containing 1	sushi, von Willebrand factor type A, EGF and pentraxin domain containing 1 [Source:HGNC Symbol;Acc:15985]
ENSGALG00000015780	421817	PNRC1	PNRC1	1.1389	4.19641e-05	proline-rich nuclear receptor coactivator 1	proline-rich nuclear receptor coactivator 1 [Source:RefSeq peptide;Acc:NP_001012291]
ENSGALG00000015783	422912	IMMT	IMMT	1.0963	0.00557436	inner membrane protein, mitochondrial	mitochondrial inner membrane protein [Source:RefSeq peptide;Acc:NP_001006462]
ENSGALG00000015792	418479	ADAMTS1	ADAMTS1	1.30485	0.0808716	ADAM metallopeptidase with thrombospondin type 1 motif, 1	ADAM metallopeptidase with thrombospondin type 1 motif, 1 [Source:HGNC Symbol;Acc:217]
ENSGALG00000015815	422920	RMND5A	RMND5A	0.82141	0.00642551	required for meiotic nuclear division 5 homolog A (S. cerevisiae)	required for meiotic nuclear division 5 homolog A [Source:RefSeq peptide;Acc:NP_001006463]
ENSGALG00000015844	395938	SOD1	SOD1	1.17747	6.99739e-06	superoxide dismutase 1, soluble	superoxide dismutase [Source:RefSeq peptide;Acc:NP_990395]
ENSGALG00000015850	418492	SFRS15	SCAF4	1.17208	0.060813	SR-related CTD-associated factor 4	splicing factor, arginine/serine-rich 15 [Source:RefSeq peptide;Acc:NP_001012840]
ENSGALG00000015910	421862	CD109	CD109	1.48611	3.33464e-06	CD109 molecule	CD109 molecule [Source:HGNC Symbol;Acc:21685]
ENSGALG00000015917	373963	EEF1A	EEF1A1	0.974235	0.00105105	eukaryotic translation elongation factor 1 alpha 1	Elongation factor 1-alpha 1 [Source:UniProtKB/Swiss-Prot;Acc:Q90835]
ENSGALG00000015995	396060	PTPRA	PTPRA	0.889054	0.0730214	protein tyrosine phosphatase, receptor type, A	Uncharacterized protein [Source:UniProtKB/TrEMBL;Acc:F1NPE8]
ENSGALG00000016067	395999	HMGN1	HMGN1	1.13532	0.0205481	high mobility group nucleosome binding domain 1	non-histone chromosomal protein HMG-14B [Source:RefSeq peptide;Acc:NP_990437]
ENSGALG00000016070	770415	WRB	WRB	0.743454	2.1761e-05	tryptophan rich basic protein	tryptophan-rich protein [Source:RefSeq peptide;Acc:NP_001072965]
ENSGALG00000016073	420263	DCAF13	DCAF13	1.16018	0.0442533	DDB1 and CUL4 associated factor 13	DDB1- and CUL4-associated factor 13 [Source:UniProtKB/Swiss-Prot;Acc:Q5ZLK1]
ENSGALG00000016105	425353	DYSF	DYSF	0.800077	0.000295299	dysferlin, limb girdle muscular dystrophy 2B (autosomal recessive)	dysferlin, limb girdle muscular dystrophy 2B (autosomal recessive) [Source:HGNC Symbol;Acc:3097]
ENSGALG00000016127	418523	SH3BGR	SH3BGR	1.23813	0.0285548	SH3 domain binding glutamic acid-rich protein	Uncharacterized protein [Source:UniProtKB/TrEMBL;Acc:E1BVU4]
ENSGALG00000016161	NA	TSNARE1		0.718358	0.022881		t-SNARE domain containing 1 [Source:HGNC Symbol;Acc:26437]
ENSGALG00000016172	396262	RPLP1	RPLP1	0.750675	7.86929e-79	ribosomal protein, large, P1	60S acidic ribosomal protein P1 [Source:UniProtKB/Swiss-Prot;Acc:P18660]
ENSGALG00000016263	NA	EYS		1.53069	1.59054e-12		Uncharacterized protein [Source:UniProtKB/TrEMBL;Acc:F1NTV8]
ENSGALG00000016312	418593	POLA1	POLA1	0.88348	0.0442576	polymerase (DNA directed), alpha 1, catalytic subunit	DNA polymerase [Source:UniProtKB/TrEMBL;Acc:F1NR19]
ENSGALG00000016336	420337	NDUFB9	NDUFB9	1.09194	0.0831592	NADH dehydrogenase (ubiquinone) 1 beta subcomplex, 9, 22kDa	Uncharacterized protein [Source:UniProtKB/TrEMBL;Acc:F1NPF3]
ENSGALG00000016356	421905	C8ORF42	C3H8orf42	2.42669	0.0737406	chromosome 3 open reading frame, human C8orf42	Uncharacterized protein [Source:UniProtKB/TrEMBL;Acc:F1NNS9]
ENSGALG00000016385	421916	TSSC1	TSSC1	1.89417	0.0267544	tumor suppressing subtransferable candidate 1	protein TSSC1 [Source:RefSeq peptide;Acc:NP_001026259]
ENSGALG00000016397	396104	SOX11	SOX11	1.1507	0.0378551	SRY (sex determining region Y)-box 11	transcription factor SOX-11 [Source:RefSeq peptide;Acc:NP_990518]
ENSGALG00000016403	395852	ID2	ID2	0.921051	0.0111521	inhibitor of DNA binding 2, dominant negative helix-loop-helix protein	DNA-binding protein inhibitor ID-2 [Source:RefSeq peptide;Acc:NP_990333]
ENSGALG00000016404	420354	MTBP	MTBP	0.797159	0.00350005	Mdm2, transformed 3T3 cell double minute 2, p53 binding protein (mouse) binding protein, 104kDa	Mdm2, transformed 3T3 cell double minute 2, p53 binding protein (mouse) binding protein, 104kDa [Source:HGNC Symbol;Acc:7417]
ENSGALG00000016410	418606	EIF1AY	EIF1AY	1.21173	0.0020818	eukaryotic translation initiation factor 1A, Y-linked	eukaryotic translation initiation factor 1A, Y chromosome [Source:RefSeq peptide;Acc:NP_001025975]
ENSGALG00000016423	428389	TAF2	TAF2	1.18547	0.0400838	TAF2 RNA polymerase II, TATA box binding protein (TBP)-associated factor, 150kDa	TAF2 RNA polymerase II, TATA box binding protein (TBP)-associated factor, 150kDa [Source:HGNC Symbol;Acc:11536]
ENSGALG00000016425	421930	IAH1	IAH1	0.848893	0.0271702	isoamyl acetate-hydrolyzing esterase 1 homolog (S. cerevisiae)	Uncharacterized protein [Source:UniProtKB/TrEMBL;Acc:F1NKW4]
ENSGALG00000016427	421931	ADAM17	ADAM17	1.15866	0.0921078	ADAM metallopeptidase domain 17	disintegrin and metalloproteinase domain-containing protein 17 precursor [Source:RefSeq peptide;Acc:NP_001008682]
ENSGALG00000016430	418610	PDHA1	PDHA1	0.836574	0.000382271	pyruvate dehydrogenase (lipoamide) alpha 1	pyruvate dehydrogenase E1 component subunit alpha, somatic form, mitochondrial precursor [Source:RefSeq peptide;Acc:NP_001012562]
ENSGALG00000016433	421932	YWHAQ	YWHAQ	1.2881	3.17157e-18	tyrosine 3-monooxygenase/tryptophan 5-monooxygenase activation protein, theta polypeptide	14-3-3 protein theta [Source:UniProtKB/Swiss-Prot;Acc:Q5ZMD1]
ENSGALG00000016438	428391	MELK	MELK	0.669822	1.12606e-12	maternal embryonic leucine zipper kinase	maternal embryonic leucine zipper kinase [Source:RefSeq peptide;Acc:NP_001026680]
ENSGALG00000016438	428391	MELK	LOC100857167			maternal embryonic leucine zipper kinase-like	maternal embryonic leucine zipper kinase [Source:RefSeq peptide;Acc:NP_001026680]
ENSGALG00000016438	100857167	MELK	MELK			maternal embryonic leucine zipper kinase	maternal embryonic leucine zipper kinase [Source:RefSeq peptide;Acc:NP_001026680]
ENSGALG00000016438	100857167	MELK	LOC100857167			maternal embryonic leucine zipper kinase-like	maternal embryonic leucine zipper kinase [Source:RefSeq peptide;Acc:NP_001026680]
ENSGALG00000016444	421937	ODC1	ODC1	0.915465	0.00658465	ornithine decarboxylase 1	ornithine decarboxylase [Source:RefSeq peptide;Acc:NP_001161238]
ENSGALG00000016447	421940	PDIA6	PDIA6	0.949906	0.0974468	protein disulfide isomerase family A, member 6	Uncharacterized protein [Source:UniProtKB/TrEMBL;Acc:F1NK96]
ENSGALG00000016455	421944	GREB1	GREB1	1.40364	2.0504e-10	growth regulation by estrogen in breast cancer 1	growth regulation by estrogen in breast cancer 1 [Source:HGNC Symbol;Acc:24885]
ENSGALG00000016462	421948	MYCN	MYCN	0.831712	0.0333741	v-myc myelocytomatosis viral related oncogene, neuroblastoma derived (avian)	N-myc proto-oncogene protein [Source:RefSeq peptide;Acc:NP_001026262]
ENSGALG00000016479	421959	LAPTM4A	LAPTM4A	0.898354	0.0209829	lysosomal protein transmembrane 4 alpha	lysosomal-associated transmembrane protein 4A [Source:RefSeq peptide;Acc:NP_001026263]
ENSGALG00000016491	396535	APOB	APOB	0.126035	0.000194664	apolipoprotein B (including Ag(x) antigen)	apolipoprotein B precursor [Source:RefSeq peptide;Acc:NP_001038098]
ENSGALG00000016512	421985	NRBP1	NRBP1	0.878294	0.095812	nuclear receptor binding protein 1	nuclear receptor-binding protein [Source:RefSeq peptide;Acc:NP_001006420]
ENSGALG00000016513	421986	PPM1G	PPM1G	1.15366	0.00237969	protein phosphatase, Mg2+/Mn2+ dependent, 1G	protein phosphatase, Mg2+/Mn2+ dependent, 1G [Source:HGNC Symbol;Acc:9278]
ENSGALG00000016536	395929	HADHA	HADHA	0.917257	0.022881	hydroxyacyl-CoA dehydrogenase/3-ketoacyl-CoA thiolase/enoyl-CoA hydratase (trifunctional protein), alpha subunit	trifunctional enzyme subunit alpha, mitochondrial [Source:RefSeq peptide;Acc:NP_990387]
ENSGALG00000016567	421999	EPHX2	EPHX2	0.787658	0.0076329	epoxide hydrolase 2, cytoplasmic	epoxide hydrolase 2 [Source:RefSeq peptide;Acc:NP_001028817]
ENSGALG00000016576	418633	OFD1	OFD1	0.816749	0.0292768	oral-facial-digital syndrome 1	oral-facial-digital syndrome 1 [Source:HGNC Symbol;Acc:2567]
ENSGALG00000016589	431081	C2ORF18	C3H2orf18	0.827441	2.23778e-05	chromosome 3 open reading frame, human C2orf18	Uncharacterized protein [Source:UniProtKB/TrEMBL;Acc:E1BRQ4]
ENSGALG00000016600	422011	POMC	POMC	0.842155	0.0706138	proopiomelanocortin	pro-opiomelanocortin precursor [Source:RefSeq peptide;Acc:NP_001026269]
ENSGALG00000016603	373920	MID1	MID1	0.71811	0.0099082	midline 1 (Opitz/BBB syndrome)	midline 1 (Opitz/BBB syndrome) [Source:RefSeq peptide;Acc:NP_989460]
ENSGALG00000016676	422043	MCM3	MCM3	1.11156	0.0202959	minichromosome maintenance complex component 3	DNA replication licensing factor MCM3 [Source:RefSeq peptide;Acc:NP_001006421]
ENSGALG00000016727	418674	PHF16	PHF16	1.4161	0.00142718	PHD finger protein 16	Uncharacterized protein [Source:UniProtKB/TrEMBL;Acc:E1BW66]
ENSGALG00000016747	418686	UBE3A	UBE3A	1.21169	0.0180846	ubiquitin protein ligase E3A	Uncharacterized protein [Source:UniProtKB/TrEMBL;Acc:F1NER6]
ENSGALG00000016775	418710	RPL31	RPL31	0.875319	1.65259e-12	ribosomal protein L31	Uncharacterized protein [Source:UniProtKB/TrEMBL;Acc:F1P4V6]
ENSGALG00000016807	414880	LIMS1	LIMS1	0.87545	0.0101158	LIM and senescent cell antigen-like domains 1	LIM and senescent cell antigen-like-containing domain protein 1 [Source:RefSeq peptide;Acc:NP_001001766]
ENSGALG00000016808	418730	RANBP2	RANBP2	1.11778	0.0207779	RAN binding protein 2	RAN binding protein 2 [Source:HGNC Symbol;Acc:9848]
ENSGALG00000016808	418730	RANBP2	LOC425323			E3 SUMO-protein ligase RanBP2-like	RAN binding protein 2 [Source:HGNC Symbol;Acc:9848]
ENSGALG00000016808	425323	RANBP2	RANBP2			RAN binding protein 2	RAN binding protein 2 [Source:HGNC Symbol;Acc:9848]
ENSGALG00000016808	425323	RANBP2	LOC425323			E3 SUMO-protein ligase RanBP2-like	RAN binding protein 2 [Source:HGNC Symbol;Acc:9848]
ENSGALG00000016830	418744	CUL4A	CUL4A	1.4788	0.0599522	cullin 4A	cullin 4A [Source:HGNC Symbol;Acc:2554]
ENSGALG00000016831	418745	PCID2	PCID2	1.28416	0.0159138	PCI domain containing 2	PCI domain containing 2 [Source:RefSeq peptide;Acc:NP_001006266]
ENSGALG00000016900	418794	GPC6	GPC6	0.621429	0.0266973	glypican 6	Uncharacterized protein [Source:UniProtKB/TrEMBL;Acc:F1P027]
ENSGALG00000016933	373935	DACH1	DACH1	0.801863	1.92218e-05	dachshund homolog 1 (Drosophila)	dachshund homolog 1 [Source:RefSeq peptide;Acc:NP_001186375]
ENSGALG00000016944	428065	PCDH8	PCDH8	1.18734	0.0451667	protocadherin 8	protocadherin-8 precursor [Source:RefSeq peptide;Acc:NP_001092079]
ENSGALG00000016984	418850	ZC3H13	ZC3H13	1.10395	0.00216943	zinc finger CCCH-type containing 13	zinc finger CCCH-type containing 13 [Source:HGNC Symbol;Acc:20368]
ENSGALG00000017064	418907	RFC3	RFC3	0.858963	0.0753962	replication factor C (activator 1) 3, 38kDa	replication factor C subunit 3 [Source:RefSeq peptide;Acc:NP_001006276]
ENSGALG00000017096	418928	LNX2	LNX2	0.612917	0.0538828	ligand of numb-protein X 2	Uncharacterized protein [Source:UniProtKB/TrEMBL;Acc:E1C2T9]
ENSGALG00000017129	374206	CHSAP18	SAP18	0.786779	3.16897e-05	Sin3A-associated protein, 18kDa	histone deacetylase complex subunit SAP18 [Source:RefSeq peptide;Acc:NP_989643]
ENSGALG00000017197	395317	FAR-2	CNTN5	1.52542	3.77432e-10	contactin 5	contactin-5 precursor [Source:RefSeq peptide;Acc:NP_989943]
ENSGALG00000017199	428088	MAML2	MAML2	0.789961	0.000339254	mastermind-like 2 (Drosophila)	Uncharacterized protein [Source:UniProtKB/TrEMBL;Acc:F1NYN6]
ENSGALG00000017220	419002	TAF1D	TAF1D	0.807133	0.000106376	TATA box binding protein (TBP)-associated factor, RNA polymerase I, D, 41kDa	Uncharacterized protein [Source:UniProtKB/TrEMBL;Acc:F1NY03]
ENSGALG00000017242	373887	FZD4	FZD4	1.49395	0.0308433	frizzled family receptor 4	Frizzled-4 [Source:UniProtKB/Swiss-Prot;Acc:Q9IA05]
ENSGALG00000017262	419026	NARS2	NARS2	0.7826	0.0370637	asparaginyl-tRNA synthetase 2, mitochondrial (putative)	asparaginyl-tRNA synthetase 2, mitochondrial (putative) [Source:HGNC Symbol;Acc:26274]
ENSGALG00000017299	419049	RPS11	RPS11	1.11777	4.86058e-07	ribosomal protein S11	40S ribosomal protein S11 [Source:RefSeq peptide;Acc:NP_001026004]
ENSGALG00000017301	419050		ADAM15	0.560503	0.066089	ADAM metallopeptidase domain 15
ENSGALG00000017311	419057	P4HA3	P4HA3	0.655817	0.0110148	prolyl 4-hydroxylase, alpha polypeptide III	Uncharacterized protein [Source:UniProtKB/TrEMBL;Acc:F1P527]
ENSGALG00000017312	419058	PPME1	PPME1	0.854454	0.00822689	protein phosphatase methylesterase 1	protein phosphatase methylesterase 1 [Source:RefSeq peptide;Acc:NP_001026005]
ENSGALG00000017350	419081	RRM1	RRM1	1.09453	0.0719069	ribonucleotide reductase M1	ribonucleoside-diphosphate reductase large subunit [Source:RefSeq peptide;Acc:NP_001026008]
ENSGALG00000017357	396195	SRSF2	SRSF2	1.49897	1.06427e-05	serine/arginine-rich splicing factor 2	Serine/arginine-rich splicing factor 2 [Source:UniProtKB/Swiss-Prot;Acc:P30352]
ENSGALG00000017393	NA	PKDCC		0.856943	1.97759e-07		protein kinase domain containing, cytoplasmic [Source:HGNC Symbol;Acc:25123]
ENSGALG00000017419	429879	HPS1	HPS1	0.70807	0.0815585	Hermansky-Pudlak syndrome 1	Hermansky-Pudlak syndrome 1 [Source:RefSeq peptide;Acc:NP_001026751]
ENSGALG00000017524	427066	DOHH	DOHH	1.22953	0.00100194	deoxyhypusine hydroxylase/monooxygenase	Deoxyhypusine hydroxylase [Source:UniProtKB/Swiss-Prot;Acc:Q5ZIP3]
ENSGALG00000017675	769492	NDUFS8	NDUFS8	1.13171	0.0815585	NADH dehydrogenase (ubiquinone) Fe-S protein 8, 23kDa (NADH-coenzyme Q reductase)	Uncharacterized protein [Source:UniProtKB/TrEMBL;Acc:F1NAF3]
ENSGALG00000017681	768505	POLR3K	POLR3K	1.46917	0.0802451	polymerase (RNA) III (DNA directed) polypeptide K, 12.3 kDa	polymerase (RNA) III (DNA directed) polypeptide K, 12.3 kDa [Source:HGNC Symbol;Acc:14121]
ENSGALG00000017706	427327		RASA1	0.827193	0.021654	RAS p21 protein activator (GTPase activating protein) 1
ENSGALG00000017926	NA	7SK		1.50266	0.0632892		7SK RNA [Source:RFAM;Acc:RF00100]
ENSGALG00000018357	807640	ND6	ND6	1.07646	7.89801e-17	NADH dehydrogenase subunit 6	NADH-ubiquinone oxidoreductase chain 6 [Source:UniProtKB/Swiss-Prot;Acc:P18941]
ENSGALG00000018360	807641	MT-CYB	CYTB	1.05927	2.2358e-57	cytochrome b	Cytochrome b [Source:UniProtKB/Swiss-Prot;Acc:P18946]
ENSGALG00000018366	807638	MT-ND3	ND3	0.844352	2.5684e-65	NADH dehydrogenase subunit 3	NADH-ubiquinone oxidoreductase chain 3 [Source:UniProtKB/Swiss-Prot;Acc:P18938]
ENSGALG00000018367	807637	MT-CO3	COX3	0.976173	0.000189203	cytochrome c oxidase subunit III	Cytochrome c oxidase subunit 3 [Source:UniProtKB/Swiss-Prot;Acc:P18945]
ENSGALG00000018368	807646	ATP6	ATP6	0.838748	0	ATP synthase F0 subunit 6	ATP synthase subunit a [Source:UniProtKB/Swiss-Prot;Acc:P14092]
ENSGALG00000018370	807635	gga-mir-3527	COX2	0.964065	1.96934e-15	cytochrome c oxidase subunit II	gga-mir-3527 [Source:miRBase;Acc:MI0015378]
ENSGALG00000018373	807639	MT-CO1	COX1	1.07448	8.54071e-222	cytochrome c oxidase subunit I	Cytochrome c oxidase subunit 1 [Source:UniProtKB/Swiss-Prot;Acc:P18943]
ENSGALG00000018378	807645	MT-ND2	ND2	0.942497	1.69551e-14	NADH dehydrogenase subunit 2	NADH-ubiquinone oxidoreductase chain 2 [Source:UniProtKB/Swiss-Prot;Acc:P18937]
ENSGALG00000018384	NA			0.720801	0
ENSGALG00000018386	NA			0.840655	1.69596e-188
ENSGALG00000018479	NA	GGA.8237		1.27743	0.00798706		Uncharacterized protein [Source:UniProtKB/TrEMBL;Acc:E1BTQ7]
ENSGALG00000018499	NA			0.487108	0.000155078
ENSGALG00000018770	425455		LOC425455	0.920293	0.0803183	uncharacterized LOC425455
ENSGALG00000018770	425455		LOC770774			uncharacterized LOC770774
ENSGALG00000018770	425455		LOC100859307			uncharacterized LOC100859307
ENSGALG00000018770	770774		LOC425455			uncharacterized LOC425455
ENSGALG00000018770	770774		LOC770774			uncharacterized LOC770774
ENSGALG00000018770	770774		LOC100859307			uncharacterized LOC100859307
ENSGALG00000018770	100859307		LOC425455			uncharacterized LOC425455
ENSGALG00000018770	100859307		LOC770774			uncharacterized LOC770774
ENSGALG00000018770	100859307		LOC100859307			uncharacterized LOC100859307
ENSGALG00000019042	428097	ALG8	ALG8	0.793756	0.00149603	asparagine-linked glycosylation 8, alpha-1,3-glucosyltransferase homolog (S. cerevisiae)	Uncharacterized protein [Source:UniProtKB/TrEMBL;Acc:F1NPY2]
ENSGALG00000019087	418899	RFXAP	RFXAP	2.02451	0.01929	regulatory factor X-associated protein	regulatory factor X-associated protein [Source:HGNC Symbol;Acc:9988]
ENSGALG00000019445	420243	COX6C	COX6C	0.789312	2.02656e-11	cytochrome c oxidase subunit VIc	cytochrome c oxidase subunit 6C [Source:RefSeq peptide;Acc:NP_001185586]
ENSGALG00000019598	420772	PSMA2	PSMA2	0.857026	0.0616218	proteasome (prosome, macropain) subunit, alpha type, 2	proteasome subunit alpha type-2 [Source:RefSeq peptide;Acc:NP_001012878]
ENSGALG00000020005	769380	SFT2D1	SFT2D1	0.855552	0.0729454	SFT2 domain containing 1	Uncharacterized protein [Source:UniProtKB/TrEMBL;Acc:F1NPE6]
ENSGALG00000020185	422622	NOA1	NOA1	1.28482	0.0616218	nitric oxide associated 1	nitric oxide associated 1 [Source:HGNC Symbol;Acc:28473]
ENSGALG00000020330	NA	IGBP1		0.84353	0.00561549		immunoglobulin (CD79A) binding protein 1 [Source:HGNC Symbol;Acc:5461]
ENSGALG00000020479	423133	SLC43A3	SLC43A3	0.830462	0.0351101	solute carrier family 43, member 3	solute carrier family 43, member 3 [Source:HGNC Symbol;Acc:17466]
ENSGALG00000020554	431603	ADAMTSL1	ADAMTSL1	1.74295	0.0340412	ADAMTS-like 1	Uncharacterized protein [Source:UniProtKB/TrEMBL;Acc:E1C7J5]
ENSGALG00000020813	424906	CCDC50	CCDC50	1.32201	0.0138689	coiled-coil domain containing 50	coiled-coil domain-containing protein 50 [Source:RefSeq peptide;Acc:NP_001026486]
ENSGALG00000020827	424901	ATP13A4	ATP13A4	0.201789	0.0952923	ATPase type 13A4	probable cation-transporting ATPase 13A4 [Source:RefSeq peptide;Acc:NP_001026485]
ENSGALG00000020973	770553	SUMO3	SUMO3	1.10694	0.00477826	SMT3 suppressor of mif two 3 homolog 3 (S. cerevisiae)	Small ubiquitin-related modifier 3 [Source:UniProtKB/Swiss-Prot;Acc:Q5ZHQ1]
ENSGALG00000021087	769339		LOC769339	0.737463	0.0703048	fatty acyl-CoA hydrolase precursor, medium chain-like
ENSGALG00000021087	769339		LOC100858955			fatty acyl-CoA hydrolase precursor, medium chain-like
ENSGALG00000021087	100858955		LOC769339			fatty acyl-CoA hydrolase precursor, medium chain-like
ENSGALG00000021087	100858955		LOC100858955			fatty acyl-CoA hydrolase precursor, medium chain-like
ENSGALG00000021128	416485	FSCN1	FSCN1	1.14259	3.02135e-06	fascin homolog 1, actin-bundling protein (Strongylocentrotus purpuratus)	fascin [Source:RefSeq peptide;Acc:NP_001171603]
ENSGALG00000021262	423621	GHITM	GHITM	1.202	0.000792303	growth hormone inducible transmembrane protein	growth hormone-inducible transmembrane protein [Source:RefSeq peptide;Acc:NP_001026388]
ENSGALG00000021285	374010	UNG	UNG	1.21364	0.0752313	uracil-DNA glycosylase	uracil-DNA glycosylase [Source:RefSeq peptide;Acc:NP_989520]
ENSGALG00000021285	374010	UNG	LOC100858142			uracil-DNA glycosylase-like	uracil-DNA glycosylase [Source:RefSeq peptide;Acc:NP_989520]
ENSGALG00000021285	100858142	UNG	UNG			uracil-DNA glycosylase	uracil-DNA glycosylase [Source:RefSeq peptide;Acc:NP_989520]
ENSGALG00000021285	100858142	UNG	LOC100858142			uracil-DNA glycosylase-like	uracil-DNA glycosylase [Source:RefSeq peptide;Acc:NP_989520]
ENSGALG00000021316	415715	SLC12A4	SLC12A4	0.896546	0.0674823	solute carrier family 12 (potassium/chloride transporters), member 4	Uncharacterized protein [Source:UniProtKB/TrEMBL;Acc:E1BZK3]
ENSGALG00000021318	NA			1.50717	0.00345729		Uncharacterized protein [Source:UniProtKB/TrEMBL;Acc:F1NII1]
ENSGALG00000021340	770004	CA9	CA9	0.823493	2.91086e-11	carbonic anhydrase IX	carbonic anhydrase IX [Source:HGNC Symbol;Acc:1383]
ENSGALG00000021362	427814	GPRC5C	GPRC5C	0.797104	4.53571e-05	G protein-coupled receptor, family C, group 5, member C	G protein-coupled receptor, family C, group 5, member C [Source:HGNC Symbol;Acc:13309]
ENSGALG00000021365	427404	DCTN3	DCTN3	0.845768	0.0227578	dynactin 3 (p22)	dynactin subunit 3 [Source:RefSeq peptide;Acc:NP_001026616]
ENSGALG00000021397	769434	SERF1A	SERF1A	1.15168	0.022881	small EDRK-rich factor 1A (telomeric)	Uncharacterized protein [Source:UniProtKB/TrEMBL;Acc:E1BSC2]
ENSGALG00000021511	419127	CHD6	CHD6	1.14632	0.0958878	chromodomain helicase DNA binding protein 6	chromodomain helicase DNA binding protein 6 [Source:HGNC Symbol;Acc:19057]
ENSGALG00000021601	420147	EPS15L1	EPS15L1	1.42695	0.0250323	epidermal growth factor receptor pathway substrate 15-like 1	Uncharacterized protein [Source:UniProtKB/TrEMBL;Acc:F1P2G2]
ENSGALG00000021634	419624	MAP7D1	MAP7D1	1.17063	0.00312678	MAP7 domain containing 1	MAP7 domain containing 1 [Source:HGNC Symbol;Acc:25514]
ENSGALG00000021694	417463		POM121	0.888779	0.000554812	POM121 membrane glycoprotein
ENSGALG00000021719	807644	ND4L	ND4L	1.41568	4.03584e-67	NADH dehydrogenase subunit 4L	NADH-ubiquinone oxidoreductase chain 4L [Source:UniProtKB/Swiss-Prot;Acc:P18942]
ENSGALG00000021883	420145	C19orf44	C28H19orf44	1.6093	0.0820084	chromosome 28 open reading frame, human C19orf44	chromosome 19 open reading frame 44 [Source:HGNC Symbol;Acc:26141]
ENSGALG00000022145	425084	CDCA8	CDCA8	0.732365	5.0724e-20	cell division cycle associated 8	cell division cycle associated 8 [Source:HGNC Symbol;Acc:14629]
ENSGALG00000022166	426214	PNKD	PNKD	1.33582	7.23836e-05	paroxysmal nonkinesigenic dyskinesia	paroxysmal nonkinesigenic dyskinesia [Source:HGNC Symbol;Acc:9153]
ENSGALG00000022172	NA			3.50362	0.0143196
ENSGALG00000022174	426845	RPL17L	RPL17L	1.69191	6.91796e-10	ribosomal protein 17-like	Uncharacterized protein [Source:UniProtKB/TrEMBL;Acc:H9L213]
ENSGALG00000022174	426845	RPL17L	RPL17			60S ribosomal protein L17-like	Uncharacterized protein [Source:UniProtKB/TrEMBL;Acc:H9L213]
ENSGALG00000022174	770025	RPL17L	RPL17L			ribosomal protein 17-like	Uncharacterized protein [Source:UniProtKB/TrEMBL;Acc:H9L213]
ENSGALG00000022174	770025	RPL17L	RPL17			60S ribosomal protein L17-like	Uncharacterized protein [Source:UniProtKB/TrEMBL;Acc:H9L213]
ENSGALG00000022430	100858604		LOC100858604	1.54703	0.0135657	rho GTPase-activating protein 32-like
ENSGALG00000022539	426673	ATP5B	ATP5B	1.08663	1.46197e-06	ATP synthase, H+ transporting, mitochondrial F1 complex, beta polypeptide	ATP synthase subunit beta, mitochondrial precursor [Source:RefSeq peptide;Acc:NP_001026562]
ENSGALG00000022565	431056	IDH2	IDH2	1.16003	5.09009e-09	isocitrate dehydrogenase 2 (NADP+), mitochondrial	isocitrate dehydrogenase [Source:RefSeq peptide;Acc:NP_001026770]
ENSGALG00000022570	776936		HDGF	1.09444	0.000381861	hepatoma-derived growth factor
ENSGALG00000022674	395423	HINTW	HINTW	1.23626	7.04216e-11	histidine triad nucleotide binding protein W	Wpkci [Source:RefSeq peptide;Acc:NP_990019]
ENSGALG00000022674	395423	HINTW	LOC768814			histidine triad nucleotide-binding protein 1-like	Wpkci [Source:RefSeq peptide;Acc:NP_990019]
ENSGALG00000022674	768814	HINTW	HINTW			histidine triad nucleotide binding protein W	Wpkci [Source:RefSeq peptide;Acc:NP_990019]
ENSGALG00000022674	768814	HINTW	LOC768814			histidine triad nucleotide-binding protein 1-like	Wpkci [Source:RefSeq peptide;Acc:NP_990019]
ENSGALG00000022679	768662	WPKCI	LOC768662	2.37806	7.94643e-106	uncharacterized LOC768662	Uncharacterized protein; Wpkci [Source:UniProtKB/TrEMBL;Acc:Q98TH7]
ENSGALG00000022679	768662	WPKCI	LOC771354			uncharacterized LOC771354	Uncharacterized protein; Wpkci [Source:UniProtKB/TrEMBL;Acc:Q98TH7]
ENSGALG00000022679	768662	WPKCI	LOC100857611			uncharacterized LOC100857611	Uncharacterized protein; Wpkci [Source:UniProtKB/TrEMBL;Acc:Q98TH7]
ENSGALG00000022679	768662	WPKCI	LOC100857649			uncharacterized LOC100857649	Uncharacterized protein; Wpkci [Source:UniProtKB/TrEMBL;Acc:Q98TH7]
ENSGALG00000022679	768662	WPKCI	LOC100857681			uncharacterized LOC100857681	Uncharacterized protein; Wpkci [Source:UniProtKB/TrEMBL;Acc:Q98TH7]
ENSGALG00000022679	768662	WPKCI	LOC100857857			uncharacterized LOC100857857	Uncharacterized protein; Wpkci [Source:UniProtKB/TrEMBL;Acc:Q98TH7]
ENSGALG00000022679	768662	WPKCI	LOC100859375			uncharacterized LOC100859375	Uncharacterized protein; Wpkci [Source:UniProtKB/TrEMBL;Acc:Q98TH7]
ENSGALG00000022679	771354	WPKCI	LOC768662			uncharacterized LOC768662	Uncharacterized protein; Wpkci [Source:UniProtKB/TrEMBL;Acc:Q98TH7]
ENSGALG00000022679	771354	WPKCI	LOC771354			uncharacterized LOC771354	Uncharacterized protein; Wpkci [Source:UniProtKB/TrEMBL;Acc:Q98TH7]
ENSGALG00000022679	771354	WPKCI	LOC100857611			uncharacterized LOC100857611	Uncharacterized protein; Wpkci [Source:UniProtKB/TrEMBL;Acc:Q98TH7]
ENSGALG00000022679	771354	WPKCI	LOC100857649			uncharacterized LOC100857649	Uncharacterized protein; Wpkci [Source:UniProtKB/TrEMBL;Acc:Q98TH7]
ENSGALG00000022679	771354	WPKCI	LOC100857681			uncharacterized LOC100857681	Uncharacterized protein; Wpkci [Source:UniProtKB/TrEMBL;Acc:Q98TH7]
ENSGALG00000022679	771354	WPKCI	LOC100857857			uncharacterized LOC100857857	Uncharacterized protein; Wpkci [Source:UniProtKB/TrEMBL;Acc:Q98TH7]
ENSGALG00000022679	771354	WPKCI	LOC100859375			uncharacterized LOC100859375	Uncharacterized protein; Wpkci [Source:UniProtKB/TrEMBL;Acc:Q98TH7]
ENSGALG00000022679	100857611	WPKCI	LOC768662			uncharacterized LOC768662	Uncharacterized protein; Wpkci [Source:UniProtKB/TrEMBL;Acc:Q98TH7]
ENSGALG00000022679	100857611	WPKCI	LOC771354			uncharacterized LOC771354	Uncharacterized protein; Wpkci [Source:UniProtKB/TrEMBL;Acc:Q98TH7]
ENSGALG00000022679	100857611	WPKCI	LOC100857611			uncharacterized LOC100857611	Uncharacterized protein; Wpkci [Source:UniProtKB/TrEMBL;Acc:Q98TH7]
ENSGALG00000022679	100857611	WPKCI	LOC100857649			uncharacterized LOC100857649	Uncharacterized protein; Wpkci [Source:UniProtKB/TrEMBL;Acc:Q98TH7]
ENSGALG00000022679	100857611	WPKCI	LOC100857681			uncharacterized LOC100857681	Uncharacterized protein; Wpkci [Source:UniProtKB/TrEMBL;Acc:Q98TH7]
ENSGALG00000022679	100857611	WPKCI	LOC100857857			uncharacterized LOC100857857	Uncharacterized protein; Wpkci [Source:UniProtKB/TrEMBL;Acc:Q98TH7]
ENSGALG00000022679	100857611	WPKCI	LOC100859375			uncharacterized LOC100859375	Uncharacterized protein; Wpkci [Source:UniProtKB/TrEMBL;Acc:Q98TH7]
ENSGALG00000022679	100857649	WPKCI	LOC768662			uncharacterized LOC768662	Uncharacterized protein; Wpkci [Source:UniProtKB/TrEMBL;Acc:Q98TH7]
ENSGALG00000022679	100857649	WPKCI	LOC771354			uncharacterized LOC771354	Uncharacterized protein; Wpkci [Source:UniProtKB/TrEMBL;Acc:Q98TH7]
ENSGALG00000022679	100857649	WPKCI	LOC100857611			uncharacterized LOC100857611	Uncharacterized protein; Wpkci [Source:UniProtKB/TrEMBL;Acc:Q98TH7]
ENSGALG00000022679	100857649	WPKCI	LOC100857649			uncharacterized LOC100857649	Uncharacterized protein; Wpkci [Source:UniProtKB/TrEMBL;Acc:Q98TH7]
ENSGALG00000022679	100857649	WPKCI	LOC100857681			uncharacterized LOC100857681	Uncharacterized protein; Wpkci [Source:UniProtKB/TrEMBL;Acc:Q98TH7]
ENSGALG00000022679	100857649	WPKCI	LOC100857857			uncharacterized LOC100857857	Uncharacterized protein; Wpkci [Source:UniProtKB/TrEMBL;Acc:Q98TH7]
ENSGALG00000022679	100857649	WPKCI	LOC100859375			uncharacterized LOC100859375	Uncharacterized protein; Wpkci [Source:UniProtKB/TrEMBL;Acc:Q98TH7]
ENSGALG00000022679	100857681	WPKCI	LOC768662			uncharacterized LOC768662	Uncharacterized protein; Wpkci [Source:UniProtKB/TrEMBL;Acc:Q98TH7]
ENSGALG00000022679	100857681	WPKCI	LOC771354			uncharacterized LOC771354	Uncharacterized protein; Wpkci [Source:UniProtKB/TrEMBL;Acc:Q98TH7]
ENSGALG00000022679	100857681	WPKCI	LOC100857611			uncharacterized LOC100857611	Uncharacterized protein; Wpkci [Source:UniProtKB/TrEMBL;Acc:Q98TH7]
ENSGALG00000022679	100857681	WPKCI	LOC100857649			uncharacterized LOC100857649	Uncharacterized protein; Wpkci [Source:UniProtKB/TrEMBL;Acc:Q98TH7]
ENSGALG00000022679	100857681	WPKCI	LOC100857681			uncharacterized LOC100857681	Uncharacterized protein; Wpkci [Source:UniProtKB/TrEMBL;Acc:Q98TH7]
ENSGALG00000022679	100857681	WPKCI	LOC100857857			uncharacterized LOC100857857	Uncharacterized protein; Wpkci [Source:UniProtKB/TrEMBL;Acc:Q98TH7]
ENSGALG00000022679	100857681	WPKCI	LOC100859375			uncharacterized LOC100859375	Uncharacterized protein; Wpkci [Source:UniProtKB/TrEMBL;Acc:Q98TH7]
ENSGALG00000022679	100857857	WPKCI	LOC768662			uncharacterized LOC768662	Uncharacterized protein; Wpkci [Source:UniProtKB/TrEMBL;Acc:Q98TH7]
ENSGALG00000022679	100857857	WPKCI	LOC771354			uncharacterized LOC771354	Uncharacterized protein; Wpkci [Source:UniProtKB/TrEMBL;Acc:Q98TH7]
ENSGALG00000022679	100857857	WPKCI	LOC100857611			uncharacterized LOC100857611	Uncharacterized protein; Wpkci [Source:UniProtKB/TrEMBL;Acc:Q98TH7]
ENSGALG00000022679	100857857	WPKCI	LOC100857649			uncharacterized LOC100857649	Uncharacterized protein; Wpkci [Source:UniProtKB/TrEMBL;Acc:Q98TH7]
ENSGALG00000022679	100857857	WPKCI	LOC100857681			uncharacterized LOC100857681	Uncharacterized protein; Wpkci [Source:UniProtKB/TrEMBL;Acc:Q98TH7]
ENSGALG00000022679	100857857	WPKCI	LOC100857857			uncharacterized LOC100857857	Uncharacterized protein; Wpkci [Source:UniProtKB/TrEMBL;Acc:Q98TH7]
ENSGALG00000022679	100857857	WPKCI	LOC100859375			uncharacterized LOC100859375	Uncharacterized protein; Wpkci [Source:UniProtKB/TrEMBL;Acc:Q98TH7]
ENSGALG00000022679	100859375	WPKCI	LOC768662			uncharacterized LOC768662	Uncharacterized protein; Wpkci [Source:UniProtKB/TrEMBL;Acc:Q98TH7]
ENSGALG00000022679	100859375	WPKCI	LOC771354			uncharacterized LOC771354	Uncharacterized protein; Wpkci [Source:UniProtKB/TrEMBL;Acc:Q98TH7]
ENSGALG00000022679	100859375	WPKCI	LOC100857611			uncharacterized LOC100857611	Uncharacterized protein; Wpkci [Source:UniProtKB/TrEMBL;Acc:Q98TH7]
ENSGALG00000022679	100859375	WPKCI	LOC100857649			uncharacterized LOC100857649	Uncharacterized protein; Wpkci [Source:UniProtKB/TrEMBL;Acc:Q98TH7]
ENSGALG00000022679	100859375	WPKCI	LOC100857681			uncharacterized LOC100857681	Uncharacterized protein; Wpkci [Source:UniProtKB/TrEMBL;Acc:Q98TH7]
ENSGALG00000022679	100859375	WPKCI	LOC100857857			uncharacterized LOC100857857	Uncharacterized protein; Wpkci [Source:UniProtKB/TrEMBL;Acc:Q98TH7]
ENSGALG00000022679	100859375	WPKCI	LOC100859375			uncharacterized LOC100859375	Uncharacterized protein; Wpkci [Source:UniProtKB/TrEMBL;Acc:Q98TH7]
ENSGALG00000022685	100857891		LOC100857891	1.22602	0.0373938	histidine triad nucleotide-binding protein 1-like
ENSGALG00000022690	771438		LOC771438	1.56834	3.1208e-07	histidine triad nucleotide-binding protein 1-like	Uncharacterized protein [Source:UniProtKB/TrEMBL;Acc:H9L3F1]
ENSGALG00000022690	771438		LOC100858155			histidine triad nucleotide-binding protein 1-like	Uncharacterized protein [Source:UniProtKB/TrEMBL;Acc:H9L3F1]
ENSGALG00000022690	771438		LOC100858696			histidine triad nucleotide-binding protein 1-like	Uncharacterized protein [Source:UniProtKB/TrEMBL;Acc:H9L3F1]
ENSGALG00000022690	100858155		LOC771438			histidine triad nucleotide-binding protein 1-like	Uncharacterized protein [Source:UniProtKB/TrEMBL;Acc:H9L3F1]
ENSGALG00000022690	100858155		LOC100858155			histidine triad nucleotide-binding protein 1-like	Uncharacterized protein [Source:UniProtKB/TrEMBL;Acc:H9L3F1]
ENSGALG00000022690	100858155		LOC100858696			histidine triad nucleotide-binding protein 1-like	Uncharacterized protein [Source:UniProtKB/TrEMBL;Acc:H9L3F1]
ENSGALG00000022690	100858696		LOC771438			histidine triad nucleotide-binding protein 1-like	Uncharacterized protein [Source:UniProtKB/TrEMBL;Acc:H9L3F1]
ENSGALG00000022690	100858696		LOC100858155			histidine triad nucleotide-binding protein 1-like	Uncharacterized protein [Source:UniProtKB/TrEMBL;Acc:H9L3F1]
ENSGALG00000022690	100858696		LOC100858696			histidine triad nucleotide-binding protein 1-like	Uncharacterized protein [Source:UniProtKB/TrEMBL;Acc:H9L3F1]
ENSGALG00000022702	430628	CHRNA10	CHRNA10	0.517514	0.0664312	cholinergic receptor, nicotinic, alpha 10	neuronal acetylcholine receptor subunit alpha-10 precursor [Source:RefSeq peptide;Acc:NP_001094506]
ENSGALG00000022706	425576	TPP1	TPP1	1.18163	0.00111556	tripeptidyl peptidase I	tripeptidyl peptidase I [Source:HGNC Symbol;Acc:2073]
ENSGALG00000022713	NA	FAM181B		3.29214	0.0410193		family with sequence similarity 181, member B [Source:HGNC Symbol;Acc:28512]
ENSGALG00000022718	428092	FUT4	FUT4	11.59	0.0730141	fucosyltransferase 4 (alpha (1,3) fucosyltransferase, myeloid-specific)	alpha-(1,3)-fucosyltransferase [Source:RefSeq peptide;Acc:NP_001026658]
ENSGALG00000022892	NA			8.49342	0.0166929		Uncharacterized protein [Source:UniProtKB/TrEMBL;Acc:F1NQS1]
ENSGALG00000023014	776144	PPP1R36	PPP1R36	0.0654527	0.0495026	protein phosphatase 1, regulatory subunit 36	protein phosphatase 1, regulatory subunit 36 [Source:HGNC Symbol;Acc:20097]
ENSGALG00000023073	421634	GGA.42833	AKAP12	1.1416	2.74019e-05	A kinase (PRKA) anchor protein 12	Uncharacterized protein [Source:UniProtKB/TrEMBL;Acc:F1NJW3]
ENSGALG00000023190	NA	ZFYVE26		2.94075	0.0987466		Uncharacterized protein [Source:UniProtKB/TrEMBL;Acc:E1BT49]
ENSGALG00000023294	395835	RPLP0	RPLP0	1.07556	2.93023e-08	ribosomal protein, large, P0	60S acidic ribosomal protein P0 [Source:RefSeq peptide;Acc:NP_990318]
ENSGALG00000023444	770154		LOC770154	1.5047	0.0846339	uncharacterized LOC770154	Uncharacterized protein [Source:UniProtKB/TrEMBL;Acc:F1NXJ1]
ENSGALG00000023510	416882	ERP29	ERP29	0.898558	0.000425277	endoplasmic reticulum protein 29	Endoplasmic reticulum resident protein 29 [Source:UniProtKB/TrEMBL;Acc:F1NRM8]
ENSGALG00000023547	771963	PCIF1	PCIF1	1.20296	0.0220407	PDX1 C-terminal inhibiting factor 1	PDX1 C-terminal inhibiting factor 1 [Source:HGNC Symbol;Acc:16200]
ENSGALG00000023683	100857705	TCTN2	LOC100857705	0.852027	0.0487544	tectonic-2-like	Uncharacterized protein [Source:UniProtKB/TrEMBL;Acc:E1C0Z3]
ENSGALG00000023751	423806	CYP26C1	CYP26C1	0.868163	1.04024e-08	cytochrome P450, family 26, subfamily C, polypeptide 1	cytochrome P450, family 26, subfamily C, polypeptide 1 [Source:HGNC Symbol;Acc:20577]
ENSGALG00000023950	419853	CR1L	CR1L	1.30157	0.00973019	complement component (3b/4b) receptor 1-like	complement component (3b/4b) receptor 1-like precursor [Source:RefSeq peptide;Acc:NP_001028815]
ENSGALG00000023973	395532		COL1A1	1.40883	6.9639e-06	collagen, type I, alpha 1	Uncharacterized protein [Source:UniProtKB/TrEMBL;Acc:F1P2H5]
ENSGALG00000023981	429380	LMF2	LMF2	0.896305	0.0023554	lipase maturation factor 2	lipase maturation factor 2 [Source:RefSeq peptide;Acc:NP_001026743]
ENSGALG00000024011	396393	EX-FABP	P20K	0.624276	2.16962e-07	quiescence-specific protein	extracellular fatty acid-binding protein precursor [Source:RefSeq peptide;Acc:NP_990753]
ENSGALG00000024033	NA	PHLDB1		0.804425	0.00699146		pleckstrin homology-like domain, family B, member 1 [Source:HGNC Symbol;Acc:23697]
ENSGALG00000024053	419373	ICMT	ICMT	0.772272	0.0872412	isoprenylcysteine carboxyl methyltransferase	protein-S-isoprenylcysteine O-methyltransferase [Source:RefSeq peptide;Acc:NP_001006298]
ENSGALG00000024101	770202	DNAJC30	DNAJC30	9.14235	0.010643	DnaJ (Hsp40) homolog, subfamily C, member 30	DnaJ (Hsp40) homolog, subfamily C, member 30 [Source:HGNC Symbol;Acc:16410]
ENSGALG00000024104	NA	GGA.17220		1.34166	0.00143865		Uncharacterized protein [Source:UniProtKB/TrEMBL;Acc:F1NPC2]
ENSGALG00000024112	430878	PSMD11	PSMD11	1.16546	0.0987466	proteasome (prosome, macropain) 26S subunit, non-ATPase, 11	proteasome (prosome, macropain) 26S subunit, non-ATPase, 11 [Source:HGNC Symbol;Acc:9556]
ENSGALG00000024357	417035	B-G	B-G	0.594934	0.034658	MHC B-G antigen	MHC B-G antigen isoform 2 precursor [Source:RefSeq peptide;Acc:NP_001025841]
ENSGALG00000024482	422625	LEPROTL1	LEPROTL1	0.837535	0.0442576	leptin receptor overlapping transcript-like 1	Uncharacterized protein [Source:UniProtKB/TrEMBL;Acc:E1BRC7]
ENSGALG00000024485	420563	BET1	BET1	1.41044	0.0825185	blocked early in transport 1 homolog (S. cerevisiae)	BET1 homolog [Source:RefSeq peptide;Acc:NP_001186607]
ENSGALG00000025650	NA	RNaseP_nuc		0.458169	0.0476554		Nuclear RNase P [Source:RFAM;Acc:RF00009]
ENSGALG00000025711	396233	H3-IX	H3F3C	1.159	0.0900106	H3 histone, family 3C	Uncharacterized protein [Source:UniProtKB/TrEMBL;Acc:F1NNM8]
ENSGALG00000025711	396233	H3-IX	LOC100859629			histone H3.3-like	Uncharacterized protein [Source:UniProtKB/TrEMBL;Acc:F1NNM8]
ENSGALG00000025711	427887	H3-IX	H3F3C			H3 histone, family 3C	Uncharacterized protein [Source:UniProtKB/TrEMBL;Acc:F1NNM8]
ENSGALG00000025711	427887	H3-IX	LOC100859629			histone H3.3-like	Uncharacterized protein [Source:UniProtKB/TrEMBL;Acc:F1NNM8]
ENSGALG00000025711	100859629	H3-IX	H3F3C			H3 histone, family 3C	Uncharacterized protein [Source:UniProtKB/TrEMBL;Acc:F1NNM8]
ENSGALG00000025711	100859629	H3-IX	LOC100859629			histone H3.3-like	Uncharacterized protein [Source:UniProtKB/TrEMBL;Acc:F1NNM8]
ENSGALG00000025712	769452	DEF8	DEF8	0.63682	0.0759349	differentially expressed in FDCP 8 homolog (mouse)	differentially expressed in FDCP 8 homolog (mouse) [Source:HGNC Symbol;Acc:25969]
ENSGALG00000025736	NA			0.465728	0.000266101
ENSGALG00000025814	100858449	MRPL9	LOC100858449	2.81545	8.83809e-07	39S ribosomal protein L9, mitochondrial-like	mitochondrial ribosomal protein L9 [Source:HGNC Symbol;Acc:14277]
ENSGALG00000025843	NA			0.893284	0.00182287
ENSGALG00000025875	373976	ALX-4	ALX4	1.45958	0.0400838	ALX homeobox 4	homeobox protein aristaless-like 4 [Source:RefSeq peptide;Acc:NP_989493]
ENSGALG00000025898	374096	SMAD6	SMAD6	0.876248	0.00602357	SMAD family member 6	Mothers against decapentaplegic homolog 6 [Source:UniProtKB/Swiss-Prot;Acc:Q9W734]
ENSGALG00000025911	100858938	ARHGDIG	LOC100858938	1.49338	0.000205409	rho GDP-dissociation inhibitor 3-like	Rho GDP dissociation inhibitor (GDI) gamma [Source:HGNC Symbol;Acc:680]
ENSGALG00000025915	427107	ARRDC3	ARRDC3	0.826059	0.0169633	arrestin domain containing 3	arrestin domain containing 3 [Source:HGNC Symbol;Acc:29263]
ENSGALG00000025930	NA	PHC2		1.19876	0.0052977		polyhomeotic homolog 2 (Drosophila) [Source:HGNC Symbol;Acc:3183]
ENSGALG00000025937	770406	FXYD6	FXYD6	1.21434	0.0361356	FXYD domain containing ion transport regulator 6	FXYD domain-containing ion transport regulator 6 precursor [Source:RefSeq peptide;Acc:NP_001074348]
ENSGALG00000025972	NA			0.774941	0.000184567
ENSGALG00000025973	NA			1.17649	0.04838
ENSGALG00000026009	770243	SRP9	SRP9	1.30122	0.0121042	signal recognition particle 9kDa	signal recognition particle 9 kDa protein [Source:RefSeq peptide;Acc:NP_001091005]
ENSGALG00000026019	423709	ASCC1	ASCC1	0.820991	0.0758609	activating signal cointegrator 1 complex subunit 1	activating signal cointegrator 1 complex subunit 1 [Source:HGNC Symbol;Acc:24268]
ENSGALG00000026065	100858430	SPRYD3	LOC100858430	1.28935	0.000583421	SPRY domain-containing protein 3-like	SPRY domain containing 3 [Source:HGNC Symbol;Acc:25920]
ENSGALG00000026077	395492	ALDOC	ALDOC	1.11429	3.13306e-12	aldolase C, fructose-bisphosphate	Fructose-bisphosphate aldolase C [Source:UniProtKB/Swiss-Prot;Acc:P53449]
ENSGALG00000026095	417269	CDC26	CDC26	1.82225	2.19075e-05	cell division cycle 26 homolog (S. cerevisiae)	Uncharacterized protein [Source:UniProtKB/TrEMBL;Acc:E1BRB4]
ENSGALG00000026108	771478	ATP5D	LOC771478	0.912345	0.0932646	ATP synthase subunit delta, mitochondrial-like	ATP synthase, H+ transporting, mitochondrial F1 complex, delta subunit [Source:HGNC Symbol;Acc:837]
ENSGALG00000026222	100858243		LOC100858243	0.706829	2.00551e-05	exostosin-1-like
ENSGALG00000026222	100858243		LOC100858472			exostosin-1-like
ENSGALG00000026222	100858472		LOC100858243			exostosin-1-like
ENSGALG00000026222	100858472		LOC100858472			exostosin-1-like
ENSGALG00000026229	NA	PYURF		1.24085	0.0926489		PIGY upstream reading frame [Source:HGNC Symbol;Acc:44317]
ENSGALG00000026245	100859320		LOC100859320	1.28213	0.0277786	NADH dehydrogenase [ubiquinone] 1 alpha subcomplex subunit 13-like
ENSGALG00000026254	395459	ECE-1	ECE1	0.919633	0.0420327	endothelin converting enzyme 1	endothelin converting enzyme 1 [Source:RefSeq peptide;Acc:NP_990048]
ENSGALG00000026289	100857484		LOC100857484	1.58442	9.52e-11	T-complex protein 1 subunit gamma-like
ENSGALG00000026300	426803	C9ORF105	TOMM5	0.872279	0.000685255	translocase of outer mitochondrial membrane 5 homolog (yeast)	Uncharacterized protein [Source:UniProtKB/TrEMBL;Acc:E1C8R6]
ENSGALG00000026349	769787	HSD17B12	HSD17B12	0.927567	0.0805217	hydroxysteroid (17-beta) dehydrogenase 12	hydroxysteroid (17-beta) dehydrogenase 12 [Source:HGNC Symbol;Acc:18646]
ENSGALG00000026366	NA			1.63066	0.0421166		Connectin/titin; Uncharacterized protein [Source:UniProtKB/TrEMBL;Acc:P79757]
ENSGALG00000026374	100858383	PFDN2	LOC100858383	1.16238	0.000445116	prefoldin subunit 2-like	prefoldin subunit 2 [Source:HGNC Symbol;Acc:8867]
ENSGALG00000026377	100858976	GNG7	LOC100858976	1.29623	0.0684902	guanine nucleotide-binding protein G(I)/G(S)/G(O) subunit gamma-7-like	guanine nucleotide binding protein (G protein), gamma 7 [Source:HGNC Symbol;Acc:4410]
ENSGALG00000026383	408047	TMSB4X	TMSB4X	1.09036	0.000138309	thymosin beta 4, X-linked	thymosin, beta 4 [Source:RefSeq peptide;Acc:NP_001001315]
ENSGALG00000026423	NA	PYGO2		1.26811	0.0476787		pygopus homolog 2 (Drosophila) [Source:HGNC Symbol;Acc:30257]
ENSGALG00000026429	NA	RBMS2		1.26741	0.0561071		RNA binding motif, single stranded interacting protein 2 [Source:HGNC Symbol;Acc:9909]
ENSGALG00000026433	NA			1.08168	0.0100074
ENSGALG00000026445	395855	CALM	CALM	1.12183	0.00119127	calmodulin 2 (phosphorylase kinase, delta)	Calmodulin [Source:UniProtKB/Swiss-Prot;Acc:P62149]
ENSGALG00000026445	395855	CALM	CALM1			calmodulin 1 (phosphorylase kinase, delta)	Calmodulin [Source:UniProtKB/Swiss-Prot;Acc:P62149]
ENSGALG00000026445	396523	CALM	CALM			calmodulin 2 (phosphorylase kinase, delta)	Calmodulin [Source:UniProtKB/Swiss-Prot;Acc:P62149]
ENSGALG00000026445	396523	CALM	CALM1			calmodulin 1 (phosphorylase kinase, delta)	Calmodulin [Source:UniProtKB/Swiss-Prot;Acc:P62149]
ENSGALG00000026538	768662		LOC768662	1.83713	0.0561862	uncharacterized LOC768662	Uncharacterized protein [Source:UniProtKB/TrEMBL;Acc:H9L3F6]
ENSGALG00000026538	768662		LOC771354			uncharacterized LOC771354	Uncharacterized protein [Source:UniProtKB/TrEMBL;Acc:H9L3F6]
ENSGALG00000026538	768662		LOC100857240			uncharacterized LOC100857240	Uncharacterized protein [Source:UniProtKB/TrEMBL;Acc:H9L3F6]
ENSGALG00000026538	768662		LOC100857579			uncharacterized LOC100857579	Uncharacterized protein [Source:UniProtKB/TrEMBL;Acc:H9L3F6]
ENSGALG00000026538	768662		LOC100857611			uncharacterized LOC100857611	Uncharacterized protein [Source:UniProtKB/TrEMBL;Acc:H9L3F6]
ENSGALG00000026538	768662		LOC100857857			uncharacterized LOC100857857	Uncharacterized protein [Source:UniProtKB/TrEMBL;Acc:H9L3F6]
ENSGALG00000026538	768662		LOC100859204			uncharacterized LOC100859204	Uncharacterized protein [Source:UniProtKB/TrEMBL;Acc:H9L3F6]
ENSGALG00000026538	771354		LOC768662			uncharacterized LOC768662	Uncharacterized protein [Source:UniProtKB/TrEMBL;Acc:H9L3F6]
ENSGALG00000026538	771354		LOC771354			uncharacterized LOC771354	Uncharacterized protein [Source:UniProtKB/TrEMBL;Acc:H9L3F6]
ENSGALG00000026538	771354		LOC100857240			uncharacterized LOC100857240	Uncharacterized protein [Source:UniProtKB/TrEMBL;Acc:H9L3F6]
ENSGALG00000026538	771354		LOC100857579			uncharacterized LOC100857579	Uncharacterized protein [Source:UniProtKB/TrEMBL;Acc:H9L3F6]
ENSGALG00000026538	771354		LOC100857611			uncharacterized LOC100857611	Uncharacterized protein [Source:UniProtKB/TrEMBL;Acc:H9L3F6]
ENSGALG00000026538	771354		LOC100857857			uncharacterized LOC100857857	Uncharacterized protein [Source:UniProtKB/TrEMBL;Acc:H9L3F6]
ENSGALG00000026538	771354		LOC100859204			uncharacterized LOC100859204	Uncharacterized protein [Source:UniProtKB/TrEMBL;Acc:H9L3F6]
ENSGALG00000026538	100857240		LOC768662			uncharacterized LOC768662	Uncharacterized protein [Source:UniProtKB/TrEMBL;Acc:H9L3F6]
ENSGALG00000026538	100857240		LOC771354			uncharacterized LOC771354	Uncharacterized protein [Source:UniProtKB/TrEMBL;Acc:H9L3F6]
ENSGALG00000026538	100857240		LOC100857240			uncharacterized LOC100857240	Uncharacterized protein [Source:UniProtKB/TrEMBL;Acc:H9L3F6]
ENSGALG00000026538	100857240		LOC100857579			uncharacterized LOC100857579	Uncharacterized protein [Source:UniProtKB/TrEMBL;Acc:H9L3F6]
ENSGALG00000026538	100857240		LOC100857611			uncharacterized LOC100857611	Uncharacterized protein [Source:UniProtKB/TrEMBL;Acc:H9L3F6]
ENSGALG00000026538	100857240		LOC100857857			uncharacterized LOC100857857	Uncharacterized protein [Source:UniProtKB/TrEMBL;Acc:H9L3F6]
ENSGALG00000026538	100857240		LOC100859204			uncharacterized LOC100859204	Uncharacterized protein [Source:UniProtKB/TrEMBL;Acc:H9L3F6]
ENSGALG00000026538	100857579		LOC768662			uncharacterized LOC768662	Uncharacterized protein [Source:UniProtKB/TrEMBL;Acc:H9L3F6]
ENSGALG00000026538	100857579		LOC771354			uncharacterized LOC771354	Uncharacterized protein [Source:UniProtKB/TrEMBL;Acc:H9L3F6]
ENSGALG00000026538	100857579		LOC100857240			uncharacterized LOC100857240	Uncharacterized protein [Source:UniProtKB/TrEMBL;Acc:H9L3F6]
ENSGALG00000026538	100857579		LOC100857579			uncharacterized LOC100857579	Uncharacterized protein [Source:UniProtKB/TrEMBL;Acc:H9L3F6]
ENSGALG00000026538	100857579		LOC100857611			uncharacterized LOC100857611	Uncharacterized protein [Source:UniProtKB/TrEMBL;Acc:H9L3F6]
ENSGALG00000026538	100857579		LOC100857857			uncharacterized LOC100857857	Uncharacterized protein [Source:UniProtKB/TrEMBL;Acc:H9L3F6]
ENSGALG00000026538	100857579		LOC100859204			uncharacterized LOC100859204	Uncharacterized protein [Source:UniProtKB/TrEMBL;Acc:H9L3F6]
ENSGALG00000026538	100857611		LOC768662			uncharacterized LOC768662	Uncharacterized protein [Source:UniProtKB/TrEMBL;Acc:H9L3F6]
ENSGALG00000026538	100857611		LOC771354			uncharacterized LOC771354	Uncharacterized protein [Source:UniProtKB/TrEMBL;Acc:H9L3F6]
ENSGALG00000026538	100857611		LOC100857240			uncharacterized LOC100857240	Uncharacterized protein [Source:UniProtKB/TrEMBL;Acc:H9L3F6]
ENSGALG00000026538	100857611		LOC100857579			uncharacterized LOC100857579	Uncharacterized protein [Source:UniProtKB/TrEMBL;Acc:H9L3F6]
ENSGALG00000026538	100857611		LOC100857611			uncharacterized LOC100857611	Uncharacterized protein [Source:UniProtKB/TrEMBL;Acc:H9L3F6]
ENSGALG00000026538	100857611		LOC100857857			uncharacterized LOC100857857	Uncharacterized protein [Source:UniProtKB/TrEMBL;Acc:H9L3F6]
ENSGALG00000026538	100857611		LOC100859204			uncharacterized LOC100859204	Uncharacterized protein [Source:UniProtKB/TrEMBL;Acc:H9L3F6]
ENSGALG00000026538	100857857		LOC768662			uncharacterized LOC768662	Uncharacterized protein [Source:UniProtKB/TrEMBL;Acc:H9L3F6]
ENSGALG00000026538	100857857		LOC771354			uncharacterized LOC771354	Uncharacterized protein [Source:UniProtKB/TrEMBL;Acc:H9L3F6]
ENSGALG00000026538	100857857		LOC100857240			uncharacterized LOC100857240	Uncharacterized protein [Source:UniProtKB/TrEMBL;Acc:H9L3F6]
ENSGALG00000026538	100857857		LOC100857579			uncharacterized LOC100857579	Uncharacterized protein [Source:UniProtKB/TrEMBL;Acc:H9L3F6]
ENSGALG00000026538	100857857		LOC100857611			uncharacterized LOC100857611	Uncharacterized protein [Source:UniProtKB/TrEMBL;Acc:H9L3F6]
ENSGALG00000026538	100857857		LOC100857857			uncharacterized LOC100857857	Uncharacterized protein [Source:UniProtKB/TrEMBL;Acc:H9L3F6]
ENSGALG00000026538	100857857		LOC100859204			uncharacterized LOC100859204	Uncharacterized protein [Source:UniProtKB/TrEMBL;Acc:H9L3F6]
ENSGALG00000026538	100859204		LOC768662			uncharacterized LOC768662	Uncharacterized protein [Source:UniProtKB/TrEMBL;Acc:H9L3F6]
ENSGALG00000026538	100859204		LOC771354			uncharacterized LOC771354	Uncharacterized protein [Source:UniProtKB/TrEMBL;Acc:H9L3F6]
ENSGALG00000026538	100859204		LOC100857240			uncharacterized LOC100857240	Uncharacterized protein [Source:UniProtKB/TrEMBL;Acc:H9L3F6]
ENSGALG00000026538	100859204		LOC100857579			uncharacterized LOC100857579	Uncharacterized protein [Source:UniProtKB/TrEMBL;Acc:H9L3F6]
ENSGALG00000026538	100859204		LOC100857611			uncharacterized LOC100857611	Uncharacterized protein [Source:UniProtKB/TrEMBL;Acc:H9L3F6]
ENSGALG00000026538	100859204		LOC100857857			uncharacterized LOC100857857	Uncharacterized protein [Source:UniProtKB/TrEMBL;Acc:H9L3F6]
ENSGALG00000026538	100859204		LOC100859204			uncharacterized LOC100859204	Uncharacterized protein [Source:UniProtKB/TrEMBL;Acc:H9L3F6]
ENSGALG00000026574	427781	POUV	POUV	1.15943	8.45395e-05	POU domain class 5 transcription factor 1	POU domain class 5 transcription factor 1 [Source:RefSeq peptide;Acc:NP_001103648]
ENSGALG00000026584	771574		LOC771574	0	0.00584763	phospholipase A2, group IVE-like
ENSGALG00000026644	396496	DBN1	DBN1	1.2839	4.37459e-30	drebrin 1	drebrin [Source:RefSeq peptide;Acc:NP_990830]
ENSGALG00000026713	426617	H2AFV	H2AFV	1.08126	0.0205146	H2A histone family, member V	H2A histone family, member V [Source:HGNC Symbol;Acc:20664]
ENSGALG00000026722	416970	UNC119B	UNC119B	1.12667	0.0230213	unc-119 homolog B (C. elegans)	Uncharacterized protein [Source:UniProtKB/TrEMBL;Acc:F1N841]
ENSGALG00000026732	430210	GGA.42010	NDUFV1	1.10909	0.00365404	NADH dehydrogenase (ubiquinone) flavoprotein 1, 51kDa	NADH dehydrogenase ubiquinone flavoprotein 1 [Source:RefSeq peptide;Acc:NP_001026754]
ENSGALG00000026742	NA			0.914862	2.15938e-37
ENSGALG00000026756	NA			1.91169	0.0170135
ENSGALG00000026760	425644		CCT3	1.08764	0.0856082	chaperonin containing TCP1, subunit 3 (gamma)
ENSGALG00000026761	421786	LIN28B	LIN28B	1.12065	0.0414969	lin-28 homolog B (C. elegans)	Protein lin-28 homolog B [Source:UniProtKB/Swiss-Prot;Acc:Q45KJ4]
ENSGALG00000026818	425744	SCNM1	LOC425744	1.64651	0.0724944	sodium channel modifier 1-like	sodium channel modifier 1 [Source:HGNC Symbol;Acc:23136]
ENSGALG00000026818	425744	SCNM1	LOC100857482			sodium channel modifier 1-like	sodium channel modifier 1 [Source:HGNC Symbol;Acc:23136]
ENSGALG00000026818	100857482	SCNM1	LOC425744			sodium channel modifier 1-like	sodium channel modifier 1 [Source:HGNC Symbol;Acc:23136]
ENSGALG00000026818	100857482	SCNM1	LOC100857482			sodium channel modifier 1-like	sodium channel modifier 1 [Source:HGNC Symbol;Acc:23136]
ENSGALG00000026833	425985		BOP1	1.16906	0.00430962	block of proliferation 1
ENSGALG00000026834	100858471	PPAP2C	LOC100858471	0.747991	0.00234152	lipid phosphate phosphohydrolase 2-like	phosphatidic acid phosphatase type 2C [Source:HGNC Symbol;Acc:9230]
ENSGALG00000026836	NA	COL16A1		0.814341	0.0719069		collagen, type XVI, alpha 1 [Source:HGNC Symbol;Acc:2193]
ENSGALG00000026852	NA	CALR		1.58583	2.15362e-46		calreticulin [Source:HGNC Symbol;Acc:1455]
ENSGALG00000026878	100857450		LOC100857450	0.84571	0.0108998	transcription intermediary factor 1-beta-like
ENSGALG00000026880	100858903	CS	LOC100858903	1.09206	0.0913218	citrate synthase, mitochondrial-like	citrate synthase [Source:HGNC Symbol;Acc:2422]
ENSGALG00000026897	100859453		LOC100859453	0.68683	0.000344632	uncharacterized LOC100859453
ENSGALG00000026930	NA	BAHCC1		1.09803	0.0352114		Uncharacterized protein [Source:UniProtKB/TrEMBL;Acc:H9L2C8]
ENSGALG00000026934	NA			1.47655	0.0743417
ENSGALG00000026944	NA	ARF6		1.18759	0.0058207		ADP-ribosylation factor 6 [Source:UniProtKB/Swiss-Prot;Acc:P26990]
ENSGALG00000026950	100858641	UBE2M	LOC100858641	2.2383	0.0297374	NEDD8-conjugating enzyme Ubc12-like	ubiquitin-conjugating enzyme E2M [Source:HGNC Symbol;Acc:12491]
ENSGALG00000026955	100858997	DIRAS1	LOC100858997	1.7646	0.0706138	GTP-binding protein Di-Ras2-like	DIRAS family, GTP-binding RAS-like 1 [Source:HGNC Symbol;Acc:19127]
ENSGALG00000026957	NA	SEMA4G		0.788523	0.00350005		sema domain, immunoglobulin domain (Ig), transmembrane domain (TM) and short cytoplasmic domain, (semaphorin) 4G [Source:HGNC Symbol;Acc:10735]
ENSGALG00000026978	770249	RPL29	RPL29	1.69477	1.90146e-64	ribosomal protein L29	ribosomal protein L29 [Source:RefSeq peptide;Acc:NP_001165148]
ENSGALG00000026983	395828	CHRD	CHRD	0.918863	0.000185123	chordin	chordin precursor [Source:RefSeq peptide;Acc:NP_990311]
ENSGALG00000027035	418933	RPL21	RPL21	1.14471	0.0487331	ribosomal protein L21	Uncharacterized protein [Source:UniProtKB/TrEMBL;Acc:F1NP85]
ENSGALG00000027042	414144	FUS	FUS	0.870575	0.0101545	fused in sarcoma	fusion [Source:RefSeq peptide;Acc:NP_001001531]
ENSGALG00000027068	772302		LOC772302	1.13283	0.000531739	hepatoma-derived growth factor-related protein 2-like
ENSGALG00000027085	NA	CROCC		0.812807	3.02135e-06		ciliary rootlet coiled-coil, rootletin [Source:HGNC Symbol;Acc:21299]
ENSGALG00000027105	NA	FAM160B2		0.535154	0.0683457		family with sequence similarity 160, member B2 [Source:HGNC Symbol;Acc:16492]
ENSGALG00000027126	100857695	BLCAP	LOC100857695	0.817701	2.37431e-06	bladder cancer-associated protein-like	Uncharacterized protein [Source:UniProtKB/TrEMBL;Acc:E1C6N2]
ENSGALG00000027142	416122	RPL32	RPL32	0.872656	0.000179253	ribosomal protein L32	ribosomal protein L32 [Source:RefSeq peptide;Acc:NP_001239184]
ENSGALG00000027170	NA			1.33413	0.0994368
ENSGALG00000027182	NA			1.78296	3.09806e-20
ENSGALG00000027217	NA	KRT18		1.12961	0.0290917		keratin 18 [Source:HGNC Symbol;Acc:6430]
ENSGALG00000027237	422194	TMEM35	TMEM35	0.792156	0.0793634	transmembrane protein 35	Uncharacterized protein [Source:UniProtKB/TrEMBL;Acc:E1BS83]
ENSGALG00000027238	100858108	PAF1	LOC100858108	1.11767	0.0592597	RNA polymerase II-associated factor 1 homolog	Paf1, RNA polymerase II associated factor, homolog (S. cerevisiae) [Source:HGNC Symbol;Acc:25459]
ENSGALG00000027240	420595	TSPAN13	TSPAN13	0.875672	0.01221	tetraspanin 13	tetraspanin-13 [Source:RefSeq peptide;Acc:NP_001186541]
ENSGALG00000027267	426235		LOC426235	1.08678	0.0943341	zinc finger protein 551-like
ENSGALG00000027267	426235		ZNF562			zinc finger protein 562
ENSGALG00000027267	426235		ZNF599			zinc finger protein 599
ENSGALG00000027267	771614		LOC426235			zinc finger protein 551-like
ENSGALG00000027267	771614		ZNF562			zinc finger protein 562
ENSGALG00000027267	771614		ZNF599			zinc finger protein 599
ENSGALG00000027267	772002		LOC426235			zinc finger protein 551-like
ENSGALG00000027267	772002		ZNF562			zinc finger protein 562
ENSGALG00000027267	772002		ZNF599			zinc finger protein 599
ENSGALG00000027277	100859641	SDHC	LOC100859641	1.25877	1.13706e-05	succinate dehydrogenase cytochrome b560 subunit, mitochondrial-like	succinate dehydrogenase complex, subunit C, integral membrane protein, 15kDa [Source:HGNC Symbol;Acc:10682]
ENSGALG00000027308	NA			1.13682	9.59465e-05
ENSGALG00000027326	100858555	MFAP2	LOC100858555	0.82782	9.48679e-05	microfibrillar-associated protein 2-like	microfibrillar-associated protein 2 [Source:HGNC Symbol;Acc:7033]
ENSGALG00000027332	770790	TMEM167A	TMEM167A	0.756099	0.00236399	transmembrane protein 167A	Protein kish-A [Source:UniProtKB/Swiss-Prot;Acc:Q5ZII6]
ENSGALG00000027337	418357	CLDND1	CLDND1	0.791133	0.000184567	claudin domain containing 1	claudin domain-containing protein 1 [Source:RefSeq peptide;Acc:NP_001012838]
ENSGALG00000027369	395907	DGCR6	DGCR6	0.83658	0.0500837	DGCR6 homolog	Protein DGCR6 [Source:UniProtKB/Swiss-Prot;Acc:O73770]
ENSGALG00000027381	428612	OLIG2	OLIG3	1.68271	0.00412119	oligodendrocyte transcription factor 3	Oligodendrocyte transcription factor 2 [Source:UniProtKB/Swiss-Prot;Acc:Q90XB3]
ENSGALG00000027416	768833	ROMO1	ROMO1	2.3187	3.60088e-30	reactive oxygen species modulator 1	reactive oxygen species modulator 1 [Source:RefSeq peptide;Acc:NP_001185750]
ENSGALG00000027416	768833	ROMO1	LOC100858376			reactive oxygen species modulator 1-like	reactive oxygen species modulator 1 [Source:RefSeq peptide;Acc:NP_001185750]
ENSGALG00000027416	100858376	ROMO1	ROMO1			reactive oxygen species modulator 1	reactive oxygen species modulator 1 [Source:RefSeq peptide;Acc:NP_001185750]
ENSGALG00000027416	100858376	ROMO1	LOC100858376			reactive oxygen species modulator 1-like	reactive oxygen species modulator 1 [Source:RefSeq peptide;Acc:NP_001185750]
ENSGALG00000027470	419264	GMEB2	GMEB2	0.798757	0.0192358	glucocorticoid modulatory element binding protein 2	Uncharacterized protein [Source:UniProtKB/TrEMBL;Acc:E1C4N8]
ENSGALG00000027492	424373	C14orf80	C8H14orf80	0.774592	0.045619	chromosome 8 open reading frame, human C14orf80	chromosome 14 open reading frame 80 [Source:HGNC Symbol;Acc:20127]
ENSGALG00000027506	427022	DNAJB2	LOC427022	1.26047	0.060813	dnaJ homolog subfamily B member 2-like	DnaJ (Hsp40) homolog, subfamily B, member 2 [Source:HGNC Symbol;Acc:5228]
ENSGALG00000027526	NA	COL9A2		0.78752	3.30572e-15		collagen, type IX, alpha 2 [Source:HGNC Symbol;Acc:2218]
ENSGALG00000027539	NA	HTRA2		1.27389	0.00179787		HtrA serine peptidase 2 [Source:HGNC Symbol;Acc:14348]
ENSGALG00000027542	776864	LSM12	TMEM101	1.20876	0.00119127	transmembrane protein 101	Protein LSM12 homolog [Source:UniProtKB/Swiss-Prot;Acc:Q5ZML5]
ENSGALG00000027557	NA	OTUD5		1.17355	0.0518577		OTU domain containing 5 [Source:HGNC Symbol;Acc:25402]
ENSGALG00000027564	769549	NDUFAF2	NDUFAF2	0.655279	0.0471869	NADH dehydrogenase (ubiquinone) 1 alpha subcomplex, assembly factor 2	mimitin, mitochondrial precursor [Source:RefSeq peptide;Acc:NP_001186159]
ENSGALG00000027572	428315	CCR7	CCR7	0.531359	0.0724017	chemokine (C-C motif) receptor 7	C-C chemokine receptor type 7 precursor [Source:RefSeq peptide;Acc:NP_001185681]
ENSGALG00000027576	NA	CIAO1		0.819335	0.0238853		cytosolic iron-sulfur protein assembly 1 [Source:HGNC Symbol;Acc:14280]
ENSGALG00000027614	NA			0.740192	5.80383e-07
ENSGALG00000027618	NA			0.375211	0.000271515
ENSGALG00000027639	395214	RGMA	RGMA	0.879139	1.55518e-08	RGM domain family, member A	repulsive guidance molecule A precursor [Source:RefSeq peptide;Acc:NP_989868]
ENSGALG00000027646	NA			0.773259	0.0426659
ENSGALG00000027695	100858588		LOC100858588	0.911041	0.0907514	poly(rC)-binding protein 4-like
ENSGALG00000027704	NA			0.650467	0.0808716
ENSGALG00000027710	100049058	DAG1	DAG1	1.10943	0.000354452	dystroglycan 1 (dystrophin-associated glycoprotein 1)	dystroglycan precursor [Source:RefSeq peptide;Acc:NP_001091009]
ENSGALG00000027754	776802		LOC776802	1.21983	3.59e-05	chromobox protein homolog 5-like
ENSGALG00000027782	100859884		LOC100859884	1.21429	0.0729454	E3 ubiquitin-protein ligase synoviolin-like
ENSGALG00000027807	100857770	RPS26	RPS26	0.938635	0.0808716	ribosomal protein S26	ribosomal protein S26 [Source:HGNC Symbol;Acc:10414]
ENSGALG00000027836	431457	SPTBN2	LOC431457	0.705405	2.53479e-09	spectrin beta chain, brain 1-like	spectrin, beta, non-erythrocytic 2 [Source:HGNC Symbol;Acc:11276]
ENSGALG00000027842	100113359	CENPA	CENPA	1.64721	0.00787871	centromere protein A	Histone H3-like centromeric protein A [Source:UniProtKB/Swiss-Prot;Acc:Q6XXM1]
ENSGALG00000027888	100857186	LAMTOR1	LOC100857186	1.4175	0.0127566	ragulator complex protein LAMTOR1-like	late endosomal/lysosomal adaptor, MAPK and MTOR activator 1 [Source:HGNC Symbol;Acc:26068]
ENSGALG00000027902	100859110	SYNGR2	SYNGR2	0.83056	0.000723109	synaptogyrin 2	synaptogyrin 2 [Source:HGNC Symbol;Acc:11499]
ENSGALG00000027904	423873	USMG5	USMG5	0.797114	0.097511	up-regulated during skeletal muscle growth 5 homolog (mouse)	up-regulated during skeletal muscle growth protein 5 [Source:RefSeq peptide;Acc:NP_001238958]
ENSGALG00000027918	419765	PAFAH1B2	PAFAH1B2	1.39076	0.0443964	platelet-activating factor acetylhydrolase 1b, catalytic subunit 2 (30kDa)	platelet-activating factor acetylhydrolase IB subunit beta [Source:RefSeq peptide;Acc:NP_001026082]
ENSGALG00000027920	100857281	CPLX2	LOC100857281	1.31295	0.000369006	complexin-2-like	complexin 2 [Source:HGNC Symbol;Acc:2310]
ENSGALG00000027963	431629	COX7C	COX7C	0.727571	2.61315e-11	cytochrome c oxidase subunit VIIc	Uncharacterized protein [Source:UniProtKB/TrEMBL;Acc:E1BZL1]
ENSGALG00000027973	414337	CATHL1	CATHL3	7.05781	0.0588469	cathelicidin antimicrobial peptide	Cathelicidin-1 [Source:UniProtKB/Swiss-Prot;Acc:Q6QLQ5]
ENSGALG00000027987	424418	TOR1AIP1	TOR1AIP1	0.835701	0.00120885	torsin A interacting protein 1	Uncharacterized protein [Source:UniProtKB/TrEMBL;Acc:F1NZP9]
ENSGALG00000028003	777320	OTUB1	LOC777320	1.25404	2.61001e-17	ubiquitin thioesterase OTUB1-like	OTU domain, ubiquitin aldehyde binding 1 [Source:HGNC Symbol;Acc:23077]
ENSGALG00000028024	431244	CAPG	LOC431244	1.41613	1.75634e-06	macrophage-capping protein-like	capping protein (actin filament), gelsolin-like [Source:HGNC Symbol;Acc:1474]
ENSGALG00000028027	395448	CHURC1	CHURC1	2.22954	0.0020818	churchill domain containing 1	protein Churchill [Source:RefSeq peptide;Acc:NP_990040]
ENSGALG00000028035	415355	FBXO22	FBXO22	1.35157	0.0437793	F-box protein 22	F-box only protein 22 [Source:RefSeq peptide;Acc:NP_001025716]
ENSGALG00000028045	NA			1.53873	7.3609e-06
ENSGALG00000028079	100858922		LOC100858922	0.83346	0.0475779	F-box only protein 31-like
ENSGALG00000028095	374051	HOXA1	HOXA1	1.35004	0.00207475	homeobox A1	Homeobox protein Hox-A2 [Source:UniProtKB/TrEMBL;Acc:F6V5Z4]
ENSGALG00000028112	NA	EIF3K		1.35605	4.22325e-19		eukaryotic translation initiation factor 3, subunit K [Source:HGNC Symbol;Acc:24656]
ENSGALG00000028116	NA			0.734345	0.0212403
ENSGALG00000028136	395180	CXCL12	CXCL12	0.795827	6.20817e-06	chemokine (C-X-C motif) ligand 12	stromal cell-derived factor 1 precursor [Source:RefSeq peptide;Acc:NP_989841]
ENSGALG00000028140	395885	CNTFR	CNTFR	0.834859	0.000431155	ciliary neurotrophic factor receptor	Ciliary neurotrophic factor receptor subunit alpha [Source:UniProtKB/Swiss-Prot;Acc:P51641]
ENSGALG00000028145	NA	C17ORF59		1.33698	0.0315116		Uncharacterized protein [Source:UniProtKB/TrEMBL;Acc:F1P3U2]
ENSGALG00000028201	404777	RAD9	RAD9A	1.12401	0.0856435	RAD9 homolog A (S. pombe)	cell cycle checkpoint control protein RAD9A [Source:RefSeq peptide;Acc:NP_998748]
ENSGALG00000028221	424593		LOC424593	0.882762	0.0208221	selenoprotein P, plasma, 1-like
ENSGALG00000028248	100858676	MAX	LOC100858676	0.788932	0.0812083	protein max-like	Protein max [Source:UniProtKB/Swiss-Prot;Acc:P52162]
ENSGALG00000028263	769206	AUP1	AUP1	0.895595	0.0460495	ancient ubiquitous protein 1	ancient ubiquitous protein 1 [Source:HGNC Symbol;Acc:891]
ENSGALG00000028291	415691	BCAR1	BCAR1	1.18801	2.68704e-05	breast cancer anti-estrogen resistance 1	breast cancer anti-estrogen resistance 1 [Source:HGNC Symbol;Acc:971]
ENSGALG00000028330	NA			0.665517	0.035782
ENSGALG00000028350	NA			0.709006	8.23768e-08
ENSGALG00000028354	417332	METRNL	METRNL	0.84815	0.000607695	meteorin, glial cell differentiation regulator-like	Uncharacterized protein [Source:UniProtKB/TrEMBL;Acc:F1NIZ8]
ENSGALG00000028358	395557	SDOS	NUDT16L1	1.10692	3.47566e-05	nudix (nucleoside diphosphate linked moiety X)-type motif 16-like 1	Protein syndesmos [Source:UniProtKB/Swiss-Prot;Acc:Q9IAY5]
ENSGALG00000028365	768612	TCF4	LOC768612	0.722176	2.31229e-05	transcription factor 4-like	transcription factor 4 [Source:HGNC Symbol;Acc:11634]
ENSGALG00000028422	771337		SOX7	0.846488	0.00442119	SRY (sex determining region Y)-box 7
ENSGALG00000028438	100858576	CLK1	CLK1	0.863639	0.01221	CDC-like kinase 1	CDC-like kinase 1 [Source:HGNC Symbol;Acc:2068]
ENSGALG00000028443	395466	CSPG5	CSPG5	1.32173	0.000382271	chondroitin sulfate proteoglycan 5 (neuroglycan C)	chondroitin sulfate proteoglycan 5 precursor [Source:RefSeq peptide;Acc:NP_990050]
ENSGALG00000028444	418120	TMEM178B	TMEM178B	0.731999	0.087709	transmembrane protein 178B	transmembrane protein 178-like precursor [Source:RefSeq peptide;Acc:NP_001182205]
ENSGALG00000028453	NA	MRPS35		0.829376	0.0398167		Uncharacterized protein [Source:UniProtKB/TrEMBL;Acc:E1C6H4]
ENSGALG00000028513	431107	TMUB1	TMUB1	1.2422	0.0168668	transmembrane and ubiquitin-like domain containing 1	transmembrane and ubiquitin-like domain containing 1 [Source:HGNC Symbol;Acc:21709]
ENSGALG00000028517	420037	EIF1	EIF1	1.09234	0.044052	eukaryotic translation initiation factor 1	Eukaryotic translation initiation factor 1 [Source:UniProtKB/Swiss-Prot;Acc:P51971]
ENSGALG00000028520	396497	gga-mir-3526	CST3	0.881239	0.000168757	cystatin C	gga-mir-3526 [Source:miRBase;Acc:MI0015377]
ENSGALG00000028529	374110	PTGDS	PTGDS	0.642574	0.00306072	prostaglandin D2 synthase 21kDa (brain)	prostaglandin D2 synthase, brain precursor [Source:RefSeq peptide;Acc:NP_989590]
ENSGALG00000028544	NA	BAZ2A		1.21386	0.0815585		bromodomain adjacent to zinc finger domain, 2A [Source:HGNC Symbol;Acc:962]
ENSGALG00000028561	NA	SZT2		0.857371	0.0887975		Uncharacterized protein [Source:UniProtKB/TrEMBL;Acc:E1C8S2]
ENSGALG00000028600	776282	PPIA	PPIA	0.877721	1.12496e-32	peptidylprolyl isomerase A (cyclophilin A)	peptidylprolyl isomerase A (cyclophilin A) [Source:RefSeq peptide;Acc:NP_001159798]
ENSGALG00000028632	NA	ADCY6		1.61887	0.0443643		adenylate cyclase 6 [Source:HGNC Symbol;Acc:237]
ENSGALG00000028649	100857295		LOC100857295	0.739694	1.35994e-18	outer dense fiber protein 3-like
ENSGALG00000028649	100857295		LOC100858665			outer dense fiber protein 3-like
ENSGALG00000028649	100857295		LOC100859456			outer dense fiber protein 3-like
ENSGALG00000028649	100857295		LOC100859694			outer dense fiber protein 3-like
ENSGALG00000028649	100858665		LOC100857295			outer dense fiber protein 3-like
ENSGALG00000028649	100858665		LOC100858665			outer dense fiber protein 3-like
ENSGALG00000028649	100858665		LOC100859456			outer dense fiber protein 3-like
ENSGALG00000028649	100858665		LOC100859694			outer dense fiber protein 3-like
ENSGALG00000028649	100859456		LOC100857295			outer dense fiber protein 3-like
ENSGALG00000028649	100859456		LOC100858665			outer dense fiber protein 3-like
ENSGALG00000028649	100859456		LOC100859456			outer dense fiber protein 3-like
ENSGALG00000028649	100859456		LOC100859694			outer dense fiber protein 3-like
ENSGALG00000028649	100859694		LOC100857295			outer dense fiber protein 3-like
ENSGALG00000028649	100859694		LOC100858665			outer dense fiber protein 3-like
ENSGALG00000028649	100859694		LOC100859456			outer dense fiber protein 3-like
ENSGALG00000028649	100859694		LOC100859694			outer dense fiber protein 3-like
ENSGALG00000028673	768965	2015-03-03	2015-03-03	0.701821	0.00638826	membrane-associated ring finger (C3HC4) 3	membrane-associated ring finger (C3HC4) 3, E3 ubiquitin protein ligase [Source:HGNC Symbol;Acc:28728]
ENSGALG00000028678	425706	CNNM4	LOC425706	1.17958	0.00482124	metal transporter CNNM4-like	cyclin M4 [Source:HGNC Symbol;Acc:105]
ENSGALG00000028683	425027	SSR3	SSR3	0.895317	0.0526451	signal sequence receptor, gamma (translocon-associated protein gamma)	Uncharacterized protein [Source:UniProtKB/TrEMBL;Acc:E1C984]
ENSGALG00000028749	776816	ACTG1	LOC776816	1.09188	1.77561e-11	actin, cytoplasmic 2-like	Actin, cytoplasmic 2 Actin, cytoplasmic 2, N-terminally processed [Source:UniProtKB/Swiss-Prot;Acc:Q5ZMQ2]
ENSGALG00000028751	417311	TMEM220	TMEM220	0.797839	0.0379183	transmembrane protein 220	transmembrane protein 220 [Source:HGNC Symbol;Acc:33757]
ENSGALG00000028797	426639	PPP1R1B	PPP1R1B	1.8134	0.00584763	protein phosphatase 1, regulatory (inhibitor) subunit 1B	protein phosphatase 1, regulatory (inhibitor) subunit 1B [Source:HGNC Symbol;Acc:9287]
ENSGALG00000028844	777443	WDR83OS	C19orf56	1.488	7.46276e-09	chromosome unknown open reading frame, human C19orf56	Protein Asterix [Source:UniProtKB/Swiss-Prot;Acc:F8RT80]
ENSGALG00000028861	770737	GAMT	GAMT	0	0.089908	guanidinoacetate N-methyltransferase	guanidinoacetate N-methyltransferase [Source:HGNC Symbol;Acc:4136]
ENSGALG00000028863	NA			0.53759	0.0134165
ENSGALG00000028872	396363	TPT1	TPT1	0.934503	0.00016627	tumor protein, translationally-controlled 1	Translationally-controlled tumor protein homolog [Source:UniProtKB/Swiss-Prot;Acc:P43347]
ENSGALG00000028918	768824	ZNF706	ZNF706	1.47891	0.0486042	zinc finger protein 706	Zinc finger protein 706 [Source:UniProtKB/Swiss-Prot;Acc:Q5ZMM5]
ENSGALG00000028937	100859352	TIMM13	LOC100859352	0.839201	0.00188733	mitochondrial import inner membrane translocase subunit Tim13-A-like	translocase of inner mitochondrial membrane 13 homolog (yeast) [Source:HGNC Symbol;Acc:11816]
ENSGALG00000028992	422526		LOC422526	1.18776	1.7446e-05	60S ribosomal protein L34-like
ENSGALG00000028992	422526		LOC100858533			60S ribosomal protein L34-like
ENSGALG00000028992	100858533		LOC422526			60S ribosomal protein L34-like
ENSGALG00000028992	100858533		LOC100858533			60S ribosomal protein L34-like
ENSGALG00000028998	395659	XPA	XPA	0.804633	1.6087e-23	xeroderma pigmentosum, complementation group A	DNA repair protein complementing XP-A cells homolog [Source:RefSeq peptide;Acc:NP_990184]
ENSGALG00000029069	NA	AHNAK		0.536502	0.0991492		AHNAK nucleoprotein [Source:HGNC Symbol;Acc:347]
ENSGALG00000029076	NA	TUBB		1.26175	5.68255e-23		tubulin, beta class I [Source:HGNC Symbol;Acc:20778]
ENSGALG00000029089	419182		LOC419182	0	0.054779	neuritin-like
ENSGALG00000029140	100857929	CRABP2	LOC100857929	1.45072	0.000130924	cellular retinoic acid-binding protein 2-like	Cellular retinoic acid-binding protein 2 [Source:UniProtKB/Swiss-Prot;Acc:P30370]
ENSGALG00000029165	NA			0.634968	9.71136e-06
