# Supplementary material for: Transcriptome Profiling Identifies Ribosome Biogenesis as a Target of Alcohol Teratogenicity and Vulnerability during Early Embryogenesis
Source: PLoS One. 2017 Jan 3;12(1):e0169351. doi: 10.1371/journal.pone.0169351 (PMC5207668; doi:10.1371/journal.pone.0169351)
Supplement: S4 Table — (XLSX) [file pone.0169351.s006.xlsx]

## Sheet: Sheet1
Vuln/Resist: 1201 DE genes	external Gene name	Alcohol/Saline: 3422 genes	external Gene name	Intersection: 525 genes	external Gene name	entrezgene	description (source)	Vuln/Resist: Unique-676	external Gene name	Alcohol/Saline: Unique-2897	external Gene name
ENSGALG00000000033	NFU1	ENSGALG00000000014		ENSGALG00000000033	NFU1	419513	NFU1 iron-sulfur cluster scaffold homolog, mitochondrial [Source:RefSeq peptide;Acc:NP_001006305]	ENSGALG00000000156	BRD2	ENSGALG00000000014
ENSGALG00000000041	GNAI3	ENSGALG00000000017	GGA.48214	ENSGALG00000000041	GNAI3		guanine nucleotide binding protein (G protein), alpha inhibiting activity polypeptide 3 [Source:HGNC Symbol;Acc:4387]	ENSGALG00000000169	PCNA	ENSGALG00000000017	GGA.48214
ENSGALG00000000043	USF1	ENSGALG00000000033	NFU1	ENSGALG00000000043	USF1	425126	upstream stimulatory factor 1 [Source:RefSeq peptide;Acc:NP_001007486]	ENSGALG00000000189	YTHDC2	ENSGALG00000000040	FAM195A
ENSGALG00000000065	PSMA5	ENSGALG00000000040	FAM195A	ENSGALG00000000065	PSMA5	426937	proteasome subunit alpha type-5 [Source:RefSeq peptide;Acc:NP_001026578]	ENSGALG00000000208	MCC	ENSGALG00000000059	TUBB3
ENSGALG00000000102	UBE2T	ENSGALG00000000041	GNAI3	ENSGALG00000000102	UBE2T	421149	ubiquitin-conjugating enzyme E2T (putative) [Source:HGNC Symbol;Acc:25009]	ENSGALG00000000230	CBX1	ENSGALG00000000067	SPR
ENSGALG00000000115	HEP21	ENSGALG00000000059	TUBB3	ENSGALG00000000115	HEP21	395192	Hep21 protein precursor [Source:RefSeq peptide;Acc:NP_989852]	ENSGALG00000000247	WDR36	ENSGALG00000000080
ENSGALG00000000122	GNB2L1	ENSGALG00000000065	PSMA5	ENSGALG00000000122	GNB2L1	417044	Guanine nucleotide-binding protein subunit beta-2-like 1 [Source:UniProtKB/Swiss-Prot;Acc:P63247]	ENSGALG00000000272	CDCA2	ENSGALG00000000086	TIMM17A
ENSGALG00000000156	BRD2	ENSGALG00000000067	SPR	ENSGALG00000000162				ENSGALG00000000280	EFNA5	ENSGALG00000000113	ZMAT3
ENSGALG00000000162		ENSGALG00000000080		ENSGALG00000000187		419936	Uncharacterized protein [Source:UniProtKB/TrEMBL;Acc:E1BZW9]	ENSGALG00000000304	MTFR1	ENSGALG00000000129	TCF25
ENSGALG00000000169	PCNA	ENSGALG00000000086	TIMM17A	ENSGALG00000000218	SRP19	770061	signal recognition particle 19kDa [Source:HGNC Symbol;Acc:11300]	ENSGALG00000000317	NEFM	ENSGALG00000000137	SNRPE
ENSGALG00000000187		ENSGALG00000000102	UBE2T	ENSGALG00000000302	TNNT2	396433	troponin T, cardiac muscle isoforms [Source:RefSeq peptide;Acc:NP_990780]	ENSGALG00000000327	FBN2	ENSGALG00000000140
ENSGALG00000000189	YTHDC2	ENSGALG00000000113	ZMAT3	ENSGALG00000000356	SLC37A2	419704	solute carrier family 37 (glucose-6-phosphate transporter), member 2 [Source:HGNC Symbol;Acc:20644]	ENSGALG00000000379	ITGB3	ENSGALG00000000141	BLB1
ENSGALG00000000208	MCC	ENSGALG00000000115	HEP21	ENSGALG00000000386		430766		ENSGALG00000000428	CHPKCI	ENSGALG00000000150	GGA.41946
ENSGALG00000000218	SRP19	ENSGALG00000000122	GNB2L1	ENSGALG00000000388	LIN28	428206	protein lin-28 homolog A [Source:RefSeq peptide;Acc:NP_001026944]	ENSGALG00000000433		ENSGALG00000000151	ADAMTS19
ENSGALG00000000230	CBX1	ENSGALG00000000129	TCF25	ENSGALG00000000395	BTF3	430910	basic transcription factor 3 [Source:HGNC Symbol;Acc:1125]	ENSGALG00000000470	LMNB2	ENSGALG00000000166	DMB2
ENSGALG00000000247	WDR36	ENSGALG00000000137	SNRPE	ENSGALG00000000419	HBXIP	419811	hepatitis B virus x interacting protein [Source:RefSeq peptide;Acc:NP_001165357]	ENSGALG00000000490	LONP1	ENSGALG00000000178	BF1
ENSGALG00000000272	CDCA2	ENSGALG00000000140		ENSGALG00000000426	IGSF21	419359	Uncharacterized protein [Source:UniProtKB/TrEMBL;Acc:F1NRX0]	ENSGALG00000000533	SRSF3	ENSGALG00000000196	DAD1
ENSGALG00000000280	EFNA5	ENSGALG00000000141	BLB1	ENSGALG00000000436	RABIF	421170	RAB interacting factor [Source:HGNC Symbol;Acc:9797]	ENSGALG00000000534	IL-1BETA	ENSGALG00000000215	DCP2
ENSGALG00000000302	TNNT2	ENSGALG00000000150	GGA.41946	ENSGALG00000000456	MRPS21	426666	mitochondrial ribosomal protein S21 [Source:HGNC Symbol;Acc:14046]	ENSGALG00000000608	CDH1	ENSGALG00000000220	APC
ENSGALG00000000304	MTFR1	ENSGALG00000000151	ADAMTS19	ENSGALG00000000474	RPL36	373936	60S ribosomal protein L36 [Source:UniProtKB/Swiss-Prot;Acc:Q98TF6]	ENSGALG00000000628	KIF21B	ENSGALG00000000223	TMEM183B
ENSGALG00000000317	NEFM	ENSGALG00000000162		ENSGALG00000000489	NACA2		nascent polypeptide-associated complex alpha subunit 2 [Source:HGNC Symbol;Acc:23290]	ENSGALG00000000675	CTPS1	ENSGALG00000000227	CRMP2A
ENSGALG00000000327	FBN2	ENSGALG00000000166	DMB2	ENSGALG00000000495	MCRS1	426664	microspherule protein 1 [Source:HGNC Symbol;Acc:6960]	ENSGALG00000000678	CITED3	ENSGALG00000000242	EBF2
ENSGALG00000000356	SLC37A2	ENSGALG00000000178	BF1	ENSGALG00000000527	SH3BGRL3	768795	Uncharacterized protein [Source:UniProtKB/TrEMBL;Acc:E1C8Z5]	ENSGALG00000000680	NUAK2	ENSGALG00000000243	RDM1
ENSGALG00000000379	ITGB3	ENSGALG00000000187		ENSGALG00000000542	ZNF593	419549	zinc finger protein 593 [Source:RefSeq peptide;Acc:NP_001006307]	ENSGALG00000000699	WWP2	ENSGALG00000000255	MAN2A1
ENSGALG00000000386		ENSGALG00000000196	DAD1	ENSGALG00000000719	RPL22	373937	60S ribosomal protein L22 [Source:RefSeq peptide;Acc:NP_989472]	ENSGALG00000000706	MKS1	ENSGALG00000000296	PCNX
ENSGALG00000000388	LIN28	ENSGALG00000000215	DCP2	ENSGALG00000000751	ARNT	374026	aryl hydrocarbon receptor nuclear translocator [Source:RefSeq peptide;Acc:NP_989531]	ENSGALG00000000737	SMPDL3B	ENSGALG00000000308
ENSGALG00000000395	BTF3	ENSGALG00000000218	SRP19	ENSGALG00000000764	SSR2	425656	translocon-associated protein subunit beta precursor [Source:RefSeq peptide;Acc:NP_001006561]	ENSGALG00000000777	EYA3	ENSGALG00000000313	TNNI1
ENSGALG00000000419	HBXIP	ENSGALG00000000220	APC	ENSGALG00000000870	DCAKD	419967	Uncharacterized protein [Source:UniProtKB/TrEMBL;Acc:F1ND04]	ENSGALG00000000795	MFSD12	ENSGALG00000000318	CSRP1
ENSGALG00000000426	IGSF21	ENSGALG00000000223	TMEM183B	ENSGALG00000000890	SRPK1	421185	SRSF protein kinase 1 [Source:HGNC Symbol;Acc:11305]	ENSGALG00000000812	OAZ1	ENSGALG00000000332	FTSJ3
ENSGALG00000000428	CHPKCI	ENSGALG00000000227	CRMP2A	ENSGALG00000000907	KARS	415885	lysyl-tRNA synthetase [Source:RefSeq peptide;Acc:NP_001025754]	ENSGALG00000000814	HNRNPR	ENSGALG00000000349	PSMC5
ENSGALG00000000433		ENSGALG00000000242	EBF2	ENSGALG00000000920	CGN		cingulin [Source:HGNC Symbol;Acc:17429]	ENSGALG00000000856	EIF2D	ENSGALG00000000372	HMGN2
ENSGALG00000000436	RABIF	ENSGALG00000000243	RDM1	ENSGALG00000001007	MMP15	415629	matrix metallopeptidase 15 (membrane-inserted) [Source:HGNC Symbol;Acc:7161]	ENSGALG00000000889	CSNK2A2	ENSGALG00000000373
ENSGALG00000000456	MRPS21	ENSGALG00000000255	MAN2A1	ENSGALG00000001020	KIFC3	415630	kinesin family member C3 [Source:HGNC Symbol;Acc:6326]	ENSGALG00000000930	HIP1	ENSGALG00000000374	RNPEP
ENSGALG00000000470	LMNB2	ENSGALG00000000296	PCNX	ENSGALG00000001039	RPL35	374133	60S ribosomal protein L35 [Source:RefSeq peptide;Acc:NP_989604]	ENSGALG00000000939	CDON	ENSGALG00000000377	HNRNPM
ENSGALG00000000474	RPL36	ENSGALG00000000302	TNNT2	ENSGALG00000001048	OLFML2A		olfactomedin-like 2A [Source:HGNC Symbol;Acc:27270]	ENSGALG00000000959	YTHDF2	ENSGALG00000000400	KCNC4
ENSGALG00000000489	NACA2	ENSGALG00000000308		ENSGALG00000001073	NR6A1	772325	Uncharacterized protein [Source:UniProtKB/TrEMBL;Acc:F1NVM8]	ENSGALG00000000990	SRSF6	ENSGALG00000000401	RBM15
ENSGALG00000000490	LONP1	ENSGALG00000000313	TNNI1	ENSGALG00000001096	UQCR11	770135	cytochrome b-c1 complex subunit 10 [Source:RefSeq peptide;Acc:NP_001177731]	ENSGALG00000000997	GJC1	ENSGALG00000000402	LOXL2
ENSGALG00000000495	MCRS1	ENSGALG00000000318	CSRP1	ENSGALG00000001126	CHAF1A	770217	chromatin assembly factor 1 subunit A [Source:RefSeq peptide;Acc:NP_001073220]	ENSGALG00000001005	STT3A	ENSGALG00000000408	LSM7
ENSGALG00000000527	SH3BGRL3	ENSGALG00000000332	FTSJ3	ENSGALG00000001129	KIRREL3	419719	Uncharacterized protein [Source:UniProtKB/TrEMBL;Acc:E1BXQ4]	ENSGALG00000001067	TMEM57	ENSGALG00000000412	CCDC15
ENSGALG00000000533	SRSF3	ENSGALG00000000349	PSMC5	ENSGALG00000001191	GGMOXR1	395533	homeobox protein MOX-1 [Source:RefSeq peptide;Acc:NP_990096]	ENSGALG00000001100	ST3GAL4	ENSGALG00000000430	SPPL2B
ENSGALG00000000534	IL-1BETA	ENSGALG00000000356	SLC37A2	ENSGALG00000001253	RC3H2	417109	Uncharacterized protein [Source:UniProtKB/TrEMBL;Acc:F1NZ02]	ENSGALG00000001138		ENSGALG00000000439	AP2S1
ENSGALG00000000542	ZNF593	ENSGALG00000000372	HMGN2	ENSGALG00000001258	NUMA1	768717	nuclear mitotic apparatus protein 1 [Source:RefSeq peptide;Acc:NP_001177854]	ENSGALG00000001153	AUTS2	ENSGALG00000000442	KCNA2
ENSGALG00000000608	CDH1	ENSGALG00000000373		ENSGALG00000001302		424740	uncharacterized protein LOC424740 [Source:RefSeq peptide;Acc:NP_001026471]	ENSGALG00000001179	ARMC8	ENSGALG00000000463	DDX25
ENSGALG00000000628	KIF21B	ENSGALG00000000374	RNPEP	ENSGALG00000001313	EIF4H	100859865	Uncharacterized protein [Source:UniProtKB/TrEMBL;Acc:F1NYA2]	ENSGALG00000001183	MYH10	ENSGALG00000000508	SDHB
ENSGALG00000000675	CTPS1	ENSGALG00000000377	HNRNPM	ENSGALG00000001328	BSG	770363	Basigin [Source:UniProtKB/Swiss-Prot;Acc:P17790]	ENSGALG00000001263	GTF2IRD1	ENSGALG00000000509	AIM1L
ENSGALG00000000678	CITED3	ENSGALG00000000386		ENSGALG00000001330	ATP5G1	419992	Uncharacterized protein [Source:UniProtKB/TrEMBL;Acc:E1BQ71]	ENSGALG00000001264	PLXNA2	ENSGALG00000000513	ZNF276
ENSGALG00000000680	NUAK2	ENSGALG00000000388	LIN28	ENSGALG00000001362	CLK3	415295	dual specificity protein kinase CLK3 [Source:RefSeq peptide;Acc:NP_001012542]	ENSGALG00000001283	SRRM1	ENSGALG00000000518	KLHL12
ENSGALG00000000699	WWP2	ENSGALG00000000395	BTF3	ENSGALG00000001381	ACTB	415296	Actin, cytoplasmic type 5 [Source:UniProtKB/Swiss-Prot;Acc:P53478]	ENSGALG00000001334	GNB1	ENSGALG00000000522	FAHD2A
ENSGALG00000000706	MKS1	ENSGALG00000000400	KCNC4	ENSGALG00000001442	OPCML		Opioid-binding protein/cell adhesion molecule homolog [Source:UniProtKB/TrEMBL;Acc:E1BSB7]	ENSGALG00000001374	SLC35E2B	ENSGALG00000000523	STK38
ENSGALG00000000719	RPL22	ENSGALG00000000401	RBM15	ENSGALG00000001465	RPL38	771528	Uncharacterized protein [Source:UniProtKB/TrEMBL;Acc:E1BU66]	ENSGALG00000001438	WDR77	ENSGALG00000000525	MAP3K3
ENSGALG00000000737	SMPDL3B	ENSGALG00000000402	LOXL2	ENSGALG00000001555	AURKAIP1	419415	aurora kinase A-interacting protein [Source:RefSeq peptide;Acc:NP_001026043]	ENSGALG00000001446	GSN	ENSGALG00000000528	DBNDD1
ENSGALG00000000751	ARNT	ENSGALG00000000408	LSM7	ENSGALG00000001580	ANP32B	420087	Acidic leucine-rich nuclear phosphoprotein 32 family member B [Source:UniProtKB/Swiss-Prot;Acc:Q5ZMN0]	ENSGALG00000001521	VPS26B	ENSGALG00000000529	LIMD2
ENSGALG00000000764	SSR2	ENSGALG00000000412	CCDC15	ENSGALG00000001596	MLLT1	420089	myeloid/lymphoid or mixed-lineage leukemia (trithorax homolog, Drosophila); translocated to, 1 [Source:HGNC Symbol;Acc:7134]	ENSGALG00000001547	CAPZA1	ENSGALG00000000530
ENSGALG00000000777	EYA3	ENSGALG00000000419	HBXIP	ENSGALG00000001597	PSMB3	419997	Proteasome subunit beta type [Source:UniProtKB/TrEMBL;Acc:E1BYW9]	ENSGALG00000001567	NT5DC2	ENSGALG00000000538	RNF113A
ENSGALG00000000795	MFSD12	ENSGALG00000000426	IGSF21	ENSGALG00000001615	MAN2C1	415306	alpha-mannosidase 2C1 [Source:RefSeq peptide;Acc:NP_001073183]	ENSGALG00000001568	NFS1	ENSGALG00000000540	GAS8
ENSGALG00000000812	OAZ1	ENSGALG00000000430	SPPL2B	ENSGALG00000001634	RPL23	420001	ribosomal protein L23 [Source:HGNC Symbol;Acc:10316]	ENSGALG00000001585	C18orf25	ENSGALG00000000569	SDC3
ENSGALG00000000814	HNRNPR	ENSGALG00000000436	RABIF	ENSGALG00000001652	2015-09-02	416777	Septin-2 [Source:UniProtKB/Swiss-Prot;Acc:Q5ZMH1]	ENSGALG00000001648	LASP1	ENSGALG00000000576	RRNAD1
ENSGALG00000000856	EIF2D	ENSGALG00000000439	AP2S1	ENSGALG00000001654	C1QBP	395538	complement component 1, q subcomponent binding protein [Source:HGNC Symbol;Acc:1243]	ENSGALG00000001656	42256	ENSGALG00000000579	VAMP3
ENSGALG00000000870	DCAKD	ENSGALG00000000442	KCNA2	ENSGALG00000001658	RPL19	420003	60S ribosomal protein L19 [Source:RefSeq peptide;Acc:NP_001026100]	ENSGALG00000001717	SLC16A1	ENSGALG00000000585	MYL4
ENSGALG00000000889	CSNK2A2	ENSGALG00000000456	MRPS21	ENSGALG00000001663	MAK16	426924	Uncharacterized protein [Source:UniProtKB/TrEMBL;Acc:E1BX01]	ENSGALG00000001753	SFMBT1	ENSGALG00000000611	PPP1R15B
ENSGALG00000000890	SRPK1	ENSGALG00000000463	DDX25	ENSGALG00000001677	SETBP1		SET binding protein 1 [Source:HGNC Symbol;Acc:15573]	ENSGALG00000001830	EEF2	ENSGALG00000000615	SNRNP40
ENSGALG00000000907	KARS	ENSGALG00000000474	RPL36	ENSGALG00000001700	MPI	769765	mannose phosphate isomerase [Source:HGNC Symbol;Acc:7216]	ENSGALG00000001836	PIAS4	ENSGALG00000000620	FABP3
ENSGALG00000000920	CGN	ENSGALG00000000489	NACA2	ENSGALG00000001702	EXOC3L1	769364	Uncharacterized protein [Source:UniProtKB/TrEMBL;Acc:E1BUJ3]	ENSGALG00000001852	LRWD1	ENSGALG00000000629
ENSGALG00000000930	HIP1	ENSGALG00000000495	MCRS1	ENSGALG00000001756	ATP5A1W	431564	ATP synthase subunit alpha; Uncharacterized protein [Source:UniProtKB/TrEMBL;Acc:Q90VX2]	ENSGALG00000001859	B3GALT6	ENSGALG00000000632	CHTF8
ENSGALG00000000939	CDON	ENSGALG00000000508	SDHB	ENSGALG00000001758	QSOX2	417129	Uncharacterized protein [Source:UniProtKB/TrEMBL;Acc:F1P458]	ENSGALG00000001910	SNAPC4	ENSGALG00000000636	MDM4
ENSGALG00000000959	YTHDF2	ENSGALG00000000509	AIM1L	ENSGALG00000001766	RNF165	416382	ring finger protein 165 [Source:HGNC Symbol;Acc:31696]	ENSGALG00000001915	VAV3	ENSGALG00000000638	CIRH1A
ENSGALG00000000990	SRSF6	ENSGALG00000000513	ZNF276	ENSGALG00000001792	MRPS34	426987	mitochondrial ribosomal protein S34 [Source:HGNC Symbol;Acc:16618]	ENSGALG00000001971	UBE2O	ENSGALG00000000641
ENSGALG00000000997	GJC1	ENSGALG00000000518	KLHL12	ENSGALG00000001850	RARS	416168	arginyl-tRNA synthetase, cytoplasmic [Source:RefSeq peptide;Acc:NP_001025778]	ENSGALG00000001975	TMEM120A	ENSGALG00000000650	NIP7
ENSGALG00000001005	STT3A	ENSGALG00000000522	FAHD2A	ENSGALG00000001860	RSBN1	772027	Uncharacterized protein [Source:UniProtKB/TrEMBL;Acc:F1NFM8]	ENSGALG00000001978	MED16	ENSGALG00000000652	ACOT7
ENSGALG00000001007	MMP15	ENSGALG00000000523	STK38	ENSGALG00000001861				ENSGALG00000001992	PKM	ENSGALG00000000653	CNTN2
ENSGALG00000001020	KIFC3	ENSGALG00000000525	MAP3K3	ENSGALG00000001876		417513		ENSGALG00000002013	MEAF6	ENSGALG00000000668	RBBP5
ENSGALG00000001039	RPL35	ENSGALG00000000527	SH3BGRL3	ENSGALG00000001885		417514		ENSGALG00000002022	CKI	ENSGALG00000000671	NFAT5
ENSGALG00000001048	OLFML2A	ENSGALG00000000528	DBNDD1	ENSGALG00000001913	DYNLRB1	419143	dynein, light chain, roadblock-type 1 [Source:HGNC Symbol;Acc:15468]	ENSGALG00000002042	C16ORF88	ENSGALG00000000674	MYO1D
ENSGALG00000001067	TMEM57	ENSGALG00000000529	LIMD2	ENSGALG00000001995	LIMS2	424752	Uncharacterized protein [Source:UniProtKB/TrEMBL;Acc:E1BV80]	ENSGALG00000002044	FAM86A	ENSGALG00000000684	KLHDC8A
ENSGALG00000001073	NR6A1	ENSGALG00000000530		ENSGALG00000002033	NDUFB6	416391	Uncharacterized protein [Source:UniProtKB/TrEMBL;Acc:E1BT94]	ENSGALG00000002062	SRP68	ENSGALG00000000692	CDK18
ENSGALG00000001096	UQCR11	ENSGALG00000000538	RNF113A	ENSGALG00000002064	STOML2		stomatin (EPB72)-like 2 [Source:HGNC Symbol;Acc:14559]	ENSGALG00000002147	SIKE1	ENSGALG00000000693	NOB1
ENSGALG00000001100	ST3GAL4	ENSGALG00000000540	GAS8	ENSGALG00000002114	ZMYND10	425132	zinc finger, MYND-type containing 10 [Source:HGNC Symbol;Acc:19412]	ENSGALG00000002160	B2M	ENSGALG00000000701	ELK4
ENSGALG00000001126	CHAF1A	ENSGALG00000000542	ZNF593	ENSGALG00000002139	CSDE1	419886	cold shock domain-containing protein E1 [Source:RefSeq peptide;Acc:NP_001026089]	ENSGALG00000002239		ENSGALG00000000707	PSMD7
ENSGALG00000001129	KIRREL3	ENSGALG00000000569	SDC3	ENSGALG00000002141	UGGT1	424757	UDP-glucose glycoprotein glucosyltransferase 1 [Source:HGNC Symbol;Acc:15663]	ENSGALG00000002321	GOT2	ENSGALG00000000708	NUCKS1
ENSGALG00000001138		ENSGALG00000000576	RRNAD1	ENSGALG00000002157	RPS17		40S ribosomal protein S17 [Source:UniProtKB/Swiss-Prot;Acc:P08636]	ENSGALG00000002340	ZNF609	ENSGALG00000000710	RNF207
ENSGALG00000001153	AUTS2	ENSGALG00000000579	VAMP3	ENSGALG00000002205	FBRSL1		fibrosin-like 1 [Source:HGNC Symbol;Acc:29308]	ENSGALG00000002354	PUS1	ENSGALG00000000724	PM20D1
ENSGALG00000001179	ARMC8	ENSGALG00000000585	MYL4	ENSGALG00000002227	DMXL1	427385	Dmx-like 1 [Source:HGNC Symbol;Acc:2937]	ENSGALG00000002377	ENO1	ENSGALG00000000725	RFX7
ENSGALG00000001183	MYH10	ENSGALG00000000611	PPP1R15B	ENSGALG00000002284	TRAPPC3	419625	Trafficking protein particle complex subunit 3 [Source:UniProtKB/Swiss-Prot;Acc:Q5ZI57]	ENSGALG00000002379	MRPS17	ENSGALG00000000726	ELAVL1
ENSGALG00000001191	GGMOXR1	ENSGALG00000000615	SNRNP40	ENSGALG00000002313	SLC38A7	415677	Uncharacterized protein [Source:UniProtKB/TrEMBL;Acc:F1P186]	ENSGALG00000002457	SIL1	ENSGALG00000000734	RPA2
ENSGALG00000001253	RC3H2	ENSGALG00000000620	FABP3	ENSGALG00000002453	ABCA7		ATP-binding cassette, sub-family A (ABC1), member 7 [Source:HGNC Symbol;Acc:37]	ENSGALG00000002484	CRYM	ENSGALG00000000739	XKR8
ENSGALG00000001258	NUMA1	ENSGALG00000000629		ENSGALG00000002495	CHCHD2	417544	coiled-coil-helix-coiled-coil-helix domain-containing protein 2, mitochondrial [Source:RefSeq peptide;Acc:NP_001006218]	ENSGALG00000002488	PAIP2	ENSGALG00000000740	APBA3
ENSGALG00000001263	GTF2IRD1	ENSGALG00000000632	CHTF8	ENSGALG00000002563	TPM4		tropomyosin 4 [Source:HGNC Symbol;Acc:12013]	ENSGALG00000002525	RASGEF1A	ENSGALG00000000742	PIM1
ENSGALG00000001264	PLXNA2	ENSGALG00000000636	MDM4	ENSGALG00000002578	APH1A	769986	Uncharacterized protein [Source:UniProtKB/TrEMBL;Acc:E1C2N9]	ENSGALG00000002659	WDR5	ENSGALG00000000748	TJP3
ENSGALG00000001283	SRRM1	ENSGALG00000000638	CIRH1A	ENSGALG00000002595	GPX4	374056	Uncharacterized protein [Source:UniProtKB/TrEMBL;Acc:F1NYU4]	ENSGALG00000002661	YWHAE	ENSGALG00000000750	CAPN5
ENSGALG00000001302		ENSGALG00000000641		ENSGALG00000002599	C9ORF100	431661	vav-like protein C9orf100 homolog [Source:RefSeq peptide;Acc:NP_001182618]	ENSGALG00000002671	TMEM132D	ENSGALG00000000755	ACER3
ENSGALG00000001313	EIF4H	ENSGALG00000000650	NIP7	ENSGALG00000002606	CLSTN1	395372	calsyntenin-1 precursor [Source:RefSeq peptide;Acc:NP_001183979]	ENSGALG00000002763	FRZB	ENSGALG00000000761	TSKU
ENSGALG00000001328	BSG	ENSGALG00000000652	ACOT7	ENSGALG00000002644	RPL10A	419895	Ribosomal protein [Source:UniProtKB/TrEMBL;Acc:Q6EE62]	ENSGALG00000002774	TSPAN3	ENSGALG00000000766	ZMAT2
ENSGALG00000001330	ATP5G1	ENSGALG00000000653	CNTN2	ENSGALG00000002648	FUK	770049	fucokinase [Source:HGNC Symbol;Acc:29500]	ENSGALG00000002803	MTA1	ENSGALG00000000771	PLA2G15
ENSGALG00000001334	GNB1	ENSGALG00000000668	RBBP5	ENSGALG00000002696	RPL17L	426845	Uncharacterized protein [Source:UniProtKB/TrEMBL;Acc:H9L213]	ENSGALG00000002805	LMAN1	ENSGALG00000000785	HYAL1
ENSGALG00000001362	CLK3	ENSGALG00000000671	NFAT5	ENSGALG00000002779	PAN2	429172	PAB-dependent poly(A)-specific ribonuclease subunit 2 [Source:UniProtKB/Swiss-Prot;Acc:Q5F450]	ENSGALG00000002906	TARDBP	ENSGALG00000000793	VPS72
ENSGALG00000001374	SLC35E2B	ENSGALG00000000674	MYO1D	ENSGALG00000002813		419904		ENSGALG00000002917	NEDD4L	ENSGALG00000000794	HARS
ENSGALG00000001381	ACTB	ENSGALG00000000684	KLHDC8A	ENSGALG00000002837	RPL27	396280	60S ribosomal protein L27 [Source:UniProtKB/Swiss-Prot;Acc:P61355]	ENSGALG00000002919	MON1A	ENSGALG00000000802	DHODH
ENSGALG00000001438	WDR77	ENSGALG00000000692	CDK18	ENSGALG00000002839	SEC11C	426850	Uncharacterized protein [Source:UniProtKB/TrEMBL;Acc:F1NAZ9]	ENSGALG00000002942	JMJD1C	ENSGALG00000000833	IK
ENSGALG00000001442	OPCML	ENSGALG00000000693	NOB1	ENSGALG00000002847	RPE	770045	ribulose-5-phosphate-3-epimerase [Source:HGNC Symbol;Acc:10293]	ENSGALG00000002969	MAU2	ENSGALG00000000842	NDUFA2
ENSGALG00000001446	GSN	ENSGALG00000000701	ELK4	ENSGALG00000002868	RPL26	396400	60S ribosomal protein L26 [Source:UniProtKB/Swiss-Prot;Acc:P47832]	ENSGALG00000003030		ENSGALG00000000852	TMEM173
ENSGALG00000001465	RPL38	ENSGALG00000000707	PSMD7	ENSGALG00000002886	NKX2-5	396073	homeobox protein Nkx-2.5 [Source:RefSeq peptide;Acc:NP_990495]	ENSGALG00000003078	MMD	ENSGALG00000000863	DYRK3
ENSGALG00000001521	VPS26B	ENSGALG00000000708	NUCKS1	ENSGALG00000002931	REG4	424379	Uncharacterized protein [Source:UniProtKB/TrEMBL;Acc:E1BZV4]	ENSGALG00000003085	CDC2	ENSGALG00000000878	KIF18B
ENSGALG00000001547	CAPZA1	ENSGALG00000000710	RNF207	ENSGALG00000002990	PRELID1	395819	PRELI domain-containing protein 1, mitochondrial precursor [Source:RefSeq peptide;Acc:NP_990303]	ENSGALG00000003135	CHANK3	ENSGALG00000000881	GPATCH3
ENSGALG00000001555	AURKAIP1	ENSGALG00000000719	RPL22	ENSGALG00000003150	TUBG1	420025	tubulin, gamma 1 [Source:HGNC Symbol;Acc:12417]	ENSGALG00000003141	SMAP2	ENSGALG00000000891	NSUN5
ENSGALG00000001567	NT5DC2	ENSGALG00000000724	PM20D1	ENSGALG00000003172	SLC16A9	423667	monocarboxylate transporter 9 [Source:RefSeq peptide;Acc:NP_001026393]	ENSGALG00000003161	CVG1	ENSGALG00000000895	NUDC
ENSGALG00000001568	NFS1	ENSGALG00000000725	RFX7	ENSGALG00000003205	EIF4EBP1	426773	Uncharacterized protein [Source:UniProtKB/TrEMBL;Acc:E1C115]	ENSGALG00000003162	FAM134C	ENSGALG00000000898	C11H16orf80
ENSGALG00000001580	ANP32B	ENSGALG00000000726	ELAVL1	ENSGALG00000003245	LSM1	426775	LSM1 homolog, U6 small nuclear RNA associated (S. cerevisiae) [Source:HGNC Symbol;Acc:20472]	ENSGALG00000003169	CBFB	ENSGALG00000000905	PSMB4
ENSGALG00000001585	C18orf25	ENSGALG00000000734	RPA2	ENSGALG00000003290	PRRC2C		proline-rich coiled-coil 2C [Source:HGNC Symbol;Acc:24903]	ENSGALG00000003233	ASH2L	ENSGALG00000000906	RALGPS1
ENSGALG00000001596	MLLT1	ENSGALG00000000739	XKR8	ENSGALG00000003473	SFRP1	395237	secreted frizzled-related protein 1 precursor [Source:RefSeq peptide;Acc:NP_989884]	ENSGALG00000003248	SUB1	ENSGALG00000000918	CCDC103
ENSGALG00000001597	PSMB3	ENSGALG00000000740	APBA3	ENSGALG00000003625	NDUFS5	771510	Uncharacterized protein [Source:UniProtKB/TrEMBL;Acc:E1C5D2]	ENSGALG00000003286	ACSBG1	ENSGALG00000000935	TUFT1
ENSGALG00000001615	MAN2C1	ENSGALG00000000742	PIM1	ENSGALG00000003630	TMEM258	422964	Transmembrane protein 258 [Source:UniProtKB/Swiss-Prot;Acc:Q76LT9]	ENSGALG00000003307	TMED2	ENSGALG00000000943	WDTC1
ENSGALG00000001634	RPL23	ENSGALG00000000748	TJP3	ENSGALG00000003636	FBLIM1		filamin binding LIM protein 1 [Source:HGNC Symbol;Acc:24686]	ENSGALG00000003332		ENSGALG00000000944	SUPT4H1
ENSGALG00000001648	LASP1	ENSGALG00000000750	CAPN5	ENSGALG00000003682	ARL6IP4	427695	ADP-ribosylation factor-like protein 6-interacting protein 4 [Source:RefSeq peptide;Acc:NP_001026641]	ENSGALG00000003333	GHDC	ENSGALG00000000950	FAM125B
ENSGALG00000001652	2015-09-02	ENSGALG00000000751	ARNT	ENSGALG00000003814	DKK-1	374156	Dkk-1; Uncharacterized protein [Source:UniProtKB/TrEMBL;Acc:Q8UUX3]	ENSGALG00000003365	RAD1	ENSGALG00000000954	SMPD2
ENSGALG00000001654	C1QBP	ENSGALG00000000755	ACER3	ENSGALG00000003882	SMARCE1	420047	SWI/SNF related, matrix associated, actin dependent regulator of chromatin, subfamily e, member 1 [Source:RefSeq peptide;Acc:NP_001006335]	ENSGALG00000003369	KAT2A	ENSGALG00000000955	TMEM222
ENSGALG00000001656	2015-09-09	ENSGALG00000000761	TSKU	ENSGALG00000003910	UBR4	419469	Uncharacterized protein [Source:UniProtKB/TrEMBL;Acc:F1P2G5]	ENSGALG00000003391	EIF2AK1	ENSGALG00000000957	ESAM
ENSGALG00000001658	RPL19	ENSGALG00000000764	SSR2	ENSGALG00000003947	HNRNPH3	423686	heterogeneous nuclear ribonucleoprotein H3 [Source:RefSeq peptide;Acc:NP_001012610]	ENSGALG00000003398	ADAM9	ENSGALG00000000970	CHEK1
ENSGALG00000001663	MAK16	ENSGALG00000000766	ZMAT2	ENSGALG00000003966	RPL23A	417574	ribosomal protein L23a [Source:HGNC Symbol;Acc:10317]	ENSGALG00000003429	PBX1A	ENSGALG00000000991	TAF12
ENSGALG00000001677	SETBP1	ENSGALG00000000771	PLA2G15	ENSGALG00000003971	TCEB3	419682	transcription elongation factor B polypeptide 3 [Source:RefSeq peptide;Acc:NP_001026076]	ENSGALG00000003475	ACL	ENSGALG00000001002	RABEPK
ENSGALG00000001700	MPI	ENSGALG00000000785	HYAL1	ENSGALG00000003991	MRTO4	428192	mRNA turnover 4 homolog (S. cerevisiae) [Source:HGNC Symbol;Acc:18477]	ENSGALG00000003503	MYBL2	ENSGALG00000001003	SEPN1
ENSGALG00000001702	EXOC3L1	ENSGALG00000000793	VPS72	ENSGALG00000003993	DNMT3A	421991	DNA (cytosine-5)-methyltransferase 3A [Source:RefSeq peptide;Acc:NP_001020003]	ENSGALG00000003521	TPM1	ENSGALG00000001014	ARPC5L
ENSGALG00000001717	SLC16A1	ENSGALG00000000794	HARS	ENSGALG00000004034	CAPZB	396418	F-actin-capping protein subunit beta isoforms 1 and 2 [Source:UniProtKB/Swiss-Prot;Acc:P14315]	ENSGALG00000003522	RBBP4	ENSGALG00000001021	MYOCD
ENSGALG00000001753	SFMBT1	ENSGALG00000000802	DHODH	ENSGALG00000004048	PTPRS	396375	receptor-type tyrosine-protein phosphatase delta precursor [Source:RefSeq peptide;Acc:NP_990738]	ENSGALG00000003554	OPTC	ENSGALG00000001022	CCDC43
ENSGALG00000001756	ATP5A1W	ENSGALG00000000833	IK	ENSGALG00000004186	NSRP1	417588	nuclear speckle splicing regulatory protein 1 [Source:HGNC Symbol;Acc:25305]	ENSGALG00000003584	KPNA2	ENSGALG00000001033	FOXRED1
ENSGALG00000001758	QSOX2	ENSGALG00000000842	NDUFA2	ENSGALG00000004304	TCF12	396334	transcription factor 12 [Source:RefSeq peptide;Acc:NP_990706]	ENSGALG00000003597	AK2	ENSGALG00000001037	SCAI
ENSGALG00000001766	RNF165	ENSGALG00000000852	TMEM173	ENSGALG00000004323	RASAL2	429069	RAS protein activator like 2 [Source:HGNC Symbol;Acc:9874]	ENSGALG00000003652	ATAD1	ENSGALG00000001042	MTMR4
ENSGALG00000001792	MRPS34	ENSGALG00000000863	DYRK3	ENSGALG00000004352	PSMD9	416853	26S proteasome non-ATPase regulatory subunit 9 [Source:RefSeq peptide;Acc:NP_001006189]	ENSGALG00000003659	AP3M2	ENSGALG00000001056	ABHD11
ENSGALG00000001830	EEF2	ENSGALG00000000870	DCAKD	ENSGALG00000004476	SEMA3G	415945	sema domain, immunoglobulin domain (Ig), short basic domain, secreted, (semaphorin) 3G [Source:HGNC Symbol;Acc:30400]	ENSGALG00000003662	SPEN	ENSGALG00000001058	ARHGEF16
ENSGALG00000001836	PIAS4	ENSGALG00000000878	KIF18B	ENSGALG00000004582	MYL2	416874	Uncharacterized protein [Source:UniProtKB/TrEMBL;Acc:F1NYU0]	ENSGALG00000003672	UBLCP1	ENSGALG00000001071	ELN
ENSGALG00000001850	RARS	ENSGALG00000000881	GPATCH3	ENSGALG00000004590	CLCN6	419488	Uncharacterized protein [Source:UniProtKB/TrEMBL;Acc:E1BZI1]	ENSGALG00000003678	GLUL	ENSGALG00000001076	LIMK1
ENSGALG00000001852	LRWD1	ENSGALG00000000890	SRPK1	ENSGALG00000004620	LAMC1	424442	laminin, gamma 1 (formerly LAMB2) [Source:HGNC Symbol;Acc:6492]	ENSGALG00000003691	RNF145	ENSGALG00000001077	TIRAP
ENSGALG00000001859	B3GALT6	ENSGALG00000000891	NSUN5	ENSGALG00000004626	RBM5		RNA binding motif protein 5 [Source:HGNC Symbol;Acc:9902]	ENSGALG00000003722	THG1L	ENSGALG00000001103	PSMB7
ENSGALG00000001860	RSBN1	ENSGALG00000000895	NUDC	ENSGALG00000004705	BUD31	416492	Uncharacterized protein [Source:UniProtKB/TrEMBL;Acc:E1BV47]	ENSGALG00000003739	SALL1	ENSGALG00000001113	SRA1
ENSGALG00000001861		ENSGALG00000000898	C11H16orf80	ENSGALG00000004709	MSN		moesin [Source:HGNC Symbol;Acc:7373]	ENSGALG00000003770	ANXA2	ENSGALG00000001121	SH3GL1
ENSGALG00000001876		ENSGALG00000000905	PSMB4	ENSGALG00000004790	WNT4	395561	Protein Wnt-4 [Source:UniProtKB/Swiss-Prot;Acc:P49337]	ENSGALG00000003778	TMEM38A	ENSGALG00000001124	LHX2
ENSGALG00000001885		ENSGALG00000000906	RALGPS1	ENSGALG00000004818	RPL6	373957	60S ribosomal protein L6 [Source:RefSeq peptide;Acc:NP_989483]	ENSGALG00000003830	NUP214	ENSGALG00000001162	PHB
ENSGALG00000001910	SNAPC4	ENSGALG00000000907	KARS	ENSGALG00000004825	HDAC8	422182	Histone deacetylase [Source:UniProtKB/TrEMBL;Acc:F1NFY6]	ENSGALG00000003833	CACNA1E	ENSGALG00000001168	POLR2C
ENSGALG00000001913	DYNLRB1	ENSGALG00000000918	CCDC103	ENSGALG00000004831	RPS4	396001	40S ribosomal protein S4 [Source:UniProtKB/Swiss-Prot;Acc:P47836]	ENSGALG00000003886	SGCD	ENSGALG00000001169
ENSGALG00000001915	VAV3	ENSGALG00000000920	CGN	ENSGALG00000004841	APLNR	429337	apelin receptor [Source:HGNC Symbol;Acc:339]	ENSGALG00000003936	PPT1	ENSGALG00000001182	NCOA6
ENSGALG00000001971	UBE2O	ENSGALG00000000935	TUFT1	ENSGALG00000004848	YBX1	386575	Nuclease-sensitive element-binding protein 1 [Source:UniProtKB/Swiss-Prot;Acc:Q06066]	ENSGALG00000003952	RBPJL	ENSGALG00000001184	COQ9
ENSGALG00000001975	TMEM120A	ENSGALG00000000943	WDTC1	ENSGALG00000004874	PPIH	419507	Peptidyl-prolyl cis-trans isomerase [Source:UniProtKB/TrEMBL;Acc:E1BXG0]	ENSGALG00000003977	WDR82	ENSGALG00000001188	ETV4
ENSGALG00000001978	MED16	ENSGALG00000000944	SUPT4H1	ENSGALG00000004952		100859914		ENSGALG00000004132		ENSGALG00000001204	ENKD1
ENSGALG00000001992	PKM	ENSGALG00000000950	FAM125B	ENSGALG00000004963	TIMM8A	422190	Uncharacterized protein [Source:UniProtKB/TrEMBL;Acc:F1NIC5]	ENSGALG00000004160	G3BP1	ENSGALG00000001208	PPP2R3A
ENSGALG00000001995	LIMS2	ENSGALG00000000954	SMPD2	ENSGALG00000005002	VDAC2	395498	voltage-dependent anion-selective channel protein 2 [Source:RefSeq peptide;Acc:NP_990072]	ENSGALG00000004180	TOR1B	ENSGALG00000001213	MSL2
ENSGALG00000002013	MEAF6	ENSGALG00000000955	TMEM222	ENSGALG00000005051	FPGS	417227	folylpolyglutamate synthase [Source:HGNC Symbol;Acc:3824]	ENSGALG00000004200	DPP9	ENSGALG00000001236	ZBTB26
ENSGALG00000002022	CKI	ENSGALG00000000957	ESAM	ENSGALG00000005066	DPM2	771539	dolichol phosphate-mannose biosynthesis regulatory protein [Source:RefSeq peptide;Acc:NP_001186093]	ENSGALG00000004204	FAM63B	ENSGALG00000001242
ENSGALG00000002033	NDUFB6	ENSGALG00000000970	CHEK1	ENSGALG00000005105	TPR	424457	translocated promoter region, nuclear basket protein [Source:HGNC Symbol;Acc:12017]	ENSGALG00000004219	PSMD13	ENSGALG00000001245	SIRT6
ENSGALG00000002042	C16ORF88	ENSGALG00000000991	TAF12	ENSGALG00000005124	IVNS1ABP	426862	influenza virus NS1A binding protein [Source:HGNC Symbol;Acc:16951]	ENSGALG00000004270	ALDH1A2	ENSGALG00000001267	MAP2K2
ENSGALG00000002044	FAM86A	ENSGALG00000001002	RABEPK	ENSGALG00000005256	EPHA4	395559	Ephrin type-A receptor 4 [Source:UniProtKB/Swiss-Prot;Acc:Q07496]	ENSGALG00000004276	CHST12	ENSGALG00000001275	PDCL
ENSGALG00000002062	SRP68	ENSGALG00000001003	SEPN1	ENSGALG00000005415	TEAD1	403089	transcriptional enhancer factor TEF-1 [Source:RefSeq peptide;Acc:NP_001186334]	ENSGALG00000004355	MCU	ENSGALG00000001277	STAG1
ENSGALG00000002064	STOML2	ENSGALG00000001007	MMP15	ENSGALG00000005490	RPS2		Uncharacterized protein [Source:UniProtKB/TrEMBL;Acc:E1C4M0]	ENSGALG00000004361	PRTG	ENSGALG00000001279	ZNF652
ENSGALG00000002114	ZMYND10	ENSGALG00000001014	ARPC5L	ENSGALG00000005500	HSBP1	415813	heat shock factor-binding protein 1 [Source:RefSeq peptide;Acc:NP_001106280]	ENSGALG00000004413	SLC39A11	ENSGALG00000001282	GABRD
ENSGALG00000002139	CSDE1	ENSGALG00000001020	KIFC3	ENSGALG00000005507	NONO	428701	non-POU domain-containing octamer-binding protein [Source:RefSeq peptide;Acc:NP_001026703]	ENSGALG00000004527	UNC13C	ENSGALG00000001291	CLIP2
ENSGALG00000002141	UGGT1	ENSGALG00000001021	MYOCD	ENSGALG00000005587	EIF4G2	395905	Eukaryotic translation initiation factor 4 gamma 2 [Source:UniProtKB/Swiss-Prot;Acc:O73777]	ENSGALG00000004531	PLOD1	ENSGALG00000001293	IGF2BP1
ENSGALG00000002147	SIKE1	ENSGALG00000001022	CCDC43	ENSGALG00000005651	KLHL36	415816	Uncharacterized protein [Source:UniProtKB/TrEMBL;Acc:F1NGH6]	ENSGALG00000004589	OPHN1	ENSGALG00000001298	RFC2
ENSGALG00000002157	RPS17	ENSGALG00000001033	FOXRED1	ENSGALG00000005659	SNX12	428704	sorting nexin-12 [Source:RefSeq peptide;Acc:NP_001026704]	ENSGALG00000004653		ENSGALG00000001299	GIP
ENSGALG00000002160	B2M	ENSGALG00000001037	SCAI	ENSGALG00000005704	NDUFB8	423763	NADH dehydrogenase [Source:RefSeq peptide;Acc:NP_001006502]	ENSGALG00000004690	MAPK6	ENSGALG00000001309	SNF8
ENSGALG00000002205	FBRSL1	ENSGALG00000001039	RPL35	ENSGALG00000005727	SLC7A3	422213	solute carrier family 7 (cationic amino acid transporter, y+ system), member 3 [Source:HGNC Symbol;Acc:11061]	ENSGALG00000004701	SET	ENSGALG00000001312	SNAP29
ENSGALG00000002227	DMXL1	ENSGALG00000001042	MTMR4	ENSGALG00000005785	UBAP2		Uncharacterized protein [Source:UniProtKB/TrEMBL;Acc:F1NAB1]	ENSGALG00000004738	GLE1	ENSGALG00000001320	CYP1A1
ENSGALG00000002239		ENSGALG00000001048	OLFML2A	ENSGALG00000005791	JPH3	415830	Uncharacterized protein [Source:UniProtKB/TrEMBL;Acc:E1C5B6]	ENSGALG00000004744	DISP2	ENSGALG00000001329	EPB41
ENSGALG00000002284	TRAPPC3	ENSGALG00000001056	ABHD11	ENSGALG00000005800	DCAF12	427396	DDB1- and CUL4-associated factor 12 [Source:RefSeq peptide;Acc:NP_001026615]	ENSGALG00000004766	SCG3	ENSGALG00000001333	MRRF
ENSGALG00000002313	SLC38A7	ENSGALG00000001058	ARHGEF16	ENSGALG00000005802	FLT4	395742	Uncharacterized protein [Source:UniProtKB/TrEMBL;Acc:F1N871]	ENSGALG00000004773	USP22	ENSGALG00000001341	ZBTB44
ENSGALG00000002321	GOT2	ENSGALG00000001071	ELN	ENSGALG00000005822	KCNQ2	428151	Uncharacterized protein [Source:UniProtKB/TrEMBL;Acc:E1C3B4]	ENSGALG00000004796	CDC42	ENSGALG00000001355	NDUFA8
ENSGALG00000002340	ZNF609	ENSGALG00000001073	NR6A1	ENSGALG00000005823	HDLBP	395984	vigilin [Source:RefSeq peptide;Acc:NP_990427]	ENSGALG00000004856	NUP62	ENSGALG00000001364	CSNK1A1
ENSGALG00000002354	PUS1	ENSGALG00000001076	LIMK1	ENSGALG00000005856	TBC1D9B	416282	TBC1 domain family, member 9B (with GRAM domain) [Source:HGNC Symbol;Acc:29097]	ENSGALG00000004898		ENSGALG00000001370	ADAMTS8
ENSGALG00000002377	ENO1	ENSGALG00000001077	TIRAP	ENSGALG00000005922	RPL5	395269	60S ribosomal protein L5 [Source:UniProtKB/Swiss-Prot;Acc:P22451]	ENSGALG00000004929	C17ORF39	ENSGALG00000001399	RNF126
ENSGALG00000002379	MRPS17	ENSGALG00000001096	UQCR11	ENSGALG00000005966	SEC61A1	416023	Sec61 alpha 1 subunit (S. cerevisiae) [Source:HGNC Symbol;Acc:18276]	ENSGALG00000004975		ENSGALG00000001403	HIC2
ENSGALG00000002453	ABCA7	ENSGALG00000001103	PSMB7	ENSGALG00000005976	TCEA2	419253	transcription elongation factor A (SII), 2 [Source:HGNC Symbol;Acc:11614]	ENSGALG00000004994	ZNF503	ENSGALG00000001422	RRP9
ENSGALG00000002457	SIL1	ENSGALG00000001113	SRA1	ENSGALG00000005980		425279		ENSGALG00000005041		ENSGALG00000001424	YDJC
ENSGALG00000002484	CRYM	ENSGALG00000001121	SH3GL1	ENSGALG00000006144	CDK10	415840	cyclin-dependent kinase 10 [Source:RefSeq peptide;Acc:NP_001103409]	ENSGALG00000005048	SMARCC1	ENSGALG00000001437	NTM
ENSGALG00000002488	PAIP2	ENSGALG00000001124	LHX2	ENSGALG00000006158	ACVR2B	374213	activin receptor type-2B precursor [Source:RefSeq peptide;Acc:NP_989648]	ENSGALG00000005072	SCAP	ENSGALG00000001449	STRA6
ENSGALG00000002495	CHCHD2	ENSGALG00000001126	CHAF1A	ENSGALG00000006160	HNRNPA0	416302	Uncharacterized protein [Source:UniProtKB/TrEMBL;Acc:F1NCI5]	ENSGALG00000005169	FUT11	ENSGALG00000001450	IGSF9B
ENSGALG00000002525	RASGEF1A	ENSGALG00000001129	KIRREL3	ENSGALG00000006179	RPL13	395849	60S ribosomal protein L13 [Source:UniProtKB/Swiss-Prot;Acc:P41125]	ENSGALG00000005176	SCG2	ENSGALG00000001452	ATP5F1
ENSGALG00000002563	TPM4	ENSGALG00000001162	PHB	ENSGALG00000006319	TGFBI	395897	transforming growth factor-beta-induced protein ig-h3 precursor [Source:RefSeq peptide;Acc:NP_990367]	ENSGALG00000005278	CDH11	ENSGALG00000001459	TNNC1
ENSGALG00000002578	APH1A	ENSGALG00000001168	POLR2C	ENSGALG00000006371	C5orf24	416311	chromosome 5 open reading frame 24 [Source:HGNC Symbol;Acc:26746]	ENSGALG00000005316	SRFBP1	ENSGALG00000001463	PDIK1L
ENSGALG00000002595	GPX4	ENSGALG00000001169		ENSGALG00000006453	LTF	396241	ovotransferrin precursor [Source:RefSeq peptide;Acc:NP_990635]	ENSGALG00000005393	ARF1	ENSGALG00000001467	ANKFY1
ENSGALG00000002599	C9ORF100	ENSGALG00000001182	NCOA6	ENSGALG00000006463	TMA7	770887	Uncharacterized protein [Source:UniProtKB/TrEMBL;Acc:E1BZA7]	ENSGALG00000005427		ENSGALG00000001485	TOP3B
ENSGALG00000002606	CLSTN1	ENSGALG00000001184	COQ9	ENSGALG00000006497	ZIC3	422251	Uncharacterized protein [Source:UniProtKB/TrEMBL;Acc:F1NYU5]	ENSGALG00000005434	CER1	ENSGALG00000001489	SSU72
ENSGALG00000002644	RPL10A	ENSGALG00000001188	ETV4	ENSGALG00000006564	DNAJB11	424868	Uncharacterized protein [Source:UniProtKB/TrEMBL;Acc:F1NVY5]	ENSGALG00000005446	GCSH	ENSGALG00000001496
ENSGALG00000002648	FUK	ENSGALG00000001191	GGMOXR1	ENSGALG00000006596	SNRPD3	416947	small nuclear ribonucleoprotein Sm D3 [Source:RefSeq peptide;Acc:NP_001007839]	ENSGALG00000005505	PIK3CB	ENSGALG00000001502	UTP11L
ENSGALG00000002659	WDR5	ENSGALG00000001204	ENKD1	ENSGALG00000006613	CTSD	396090	Cathepsin D Cathepsin D light chain Cathepsin D heavy chain [Source:UniProtKB/Swiss-Prot;Acc:Q05744]	ENSGALG00000005522	DYNLL2	ENSGALG00000001506	PTTG1
ENSGALG00000002661	YWHAE	ENSGALG00000001208	PPP2R3A	ENSGALG00000006665	GALNT6	429501	polypeptide N-acetylgalactosaminyltransferase 6 [Source:RefSeq peptide;Acc:NP_001026749]	ENSGALG00000005525	SRSF1	ENSGALG00000001515
ENSGALG00000002671	TMEM132D	ENSGALG00000001213	MSL2	ENSGALG00000006863	SHC1	395934	SHC (Src homology 2 domain containing) transforming protein 1 [Source:HGNC Symbol;Acc:10840]	ENSGALG00000005534	TM9SF3	ENSGALG00000001529	THYN1
ENSGALG00000002696	RPL17L	ENSGALG00000001236	ZBTB26	ENSGALG00000006885	HRAS1	396229	GTPase HRas [Source:UniProtKB/Swiss-Prot;Acc:P08642]	ENSGALG00000005551	DKK3	ENSGALG00000001540	SF3A3
ENSGALG00000002763	FRZB	ENSGALG00000001242		ENSGALG00000006899				ENSGALG00000005601		ENSGALG00000001542	MRPL20
ENSGALG00000002774	TSPAN3	ENSGALG00000001245	SIRT6	ENSGALG00000006974	DDX27	419308	probable ATP-dependent RNA helicase DDX27 [Source:RefSeq peptide;Acc:NP_001006293]	ENSGALG00000005648		ENSGALG00000001546	ZZEF1
ENSGALG00000002779	PAN2	ENSGALG00000001253	RC3H2	ENSGALG00000007027	SGSH	422081	Uncharacterized protein [Source:UniProtKB/TrEMBL;Acc:F1NGI6]	ENSGALG00000005668	SWIP-1	ENSGALG00000001551	CCNL2
ENSGALG00000002803	MTA1	ENSGALG00000001258	NUMA1	ENSGALG00000007046	BUD13	428248	BUD13 homolog [Source:RefSeq peptide;Acc:NP_001034408]	ENSGALG00000005739	SCD	ENSGALG00000001557	ACAD8
ENSGALG00000002805	LMAN1	ENSGALG00000001267	MAP2K2	ENSGALG00000007101	ZNF259	428256	Uncharacterized protein [Source:UniProtKB/TrEMBL;Acc:Q5ZJF7]	ENSGALG00000005807	IPO7	ENSGALG00000001559	ZP3
ENSGALG00000002813		ENSGALG00000001275	PDCL	ENSGALG00000007113	TNC	396440	tenascin precursor [Source:RefSeq peptide;Acc:NP_990787]	ENSGALG00000005869	COPG	ENSGALG00000001564	ATP2A3
ENSGALG00000002837	RPL27	ENSGALG00000001277	STAG1	ENSGALG00000007114	APOA1	396536	Apolipoprotein A-I [Source:UniProtKB/Swiss-Prot;Acc:P08250]	ENSGALG00000005961	DAK	ENSGALG00000001572	COMMD4
ENSGALG00000002839	SEC11C	ENSGALG00000001279	ZNF652	ENSGALG00000007153	GGA.46920	427708	Uncharacterized protein [Source:UniProtKB/TrEMBL;Acc:Q5F412]	ENSGALG00000005967	LMO1	ENSGALG00000001576	HIRA
ENSGALG00000002847	RPE	ENSGALG00000001282	GABRD	ENSGALG00000007158	SOCS1	416630	suppressor of cytokine signaling 1 [Source:RefSeq peptide;Acc:NP_001131120]	ENSGALG00000005973	LCMT1	ENSGALG00000001586	NEIL1
ENSGALG00000002868	RPL26	ENSGALG00000001291	CLIP2	ENSGALG00000007220	FTH	395970	Ferritin heavy chain [Source:UniProtKB/Swiss-Prot;Acc:P08267]	ENSGALG00000006025	XIRP1	ENSGALG00000001587	MRPL40
ENSGALG00000002886	NKX2-5	ENSGALG00000001293	IGF2BP1	ENSGALG00000007237	ALYREF	769169	Aly/REF export factor [Source:HGNC Symbol;Acc:19071]	ENSGALG00000006039	SNED1	ENSGALG00000001593	UFD1L
ENSGALG00000002906	TARDBP	ENSGALG00000001298	RFC2	ENSGALG00000007267	MVD	425359	Uncharacterized protein [Source:UniProtKB/TrEMBL;Acc:F1NAY8]	ENSGALG00000006043		ENSGALG00000001595	PHF19
ENSGALG00000002917	NEDD4L	ENSGALG00000001299	GIP	ENSGALG00000007337	LPP	429148	Lipoma-preferred partner homolog [Source:UniProtKB/Swiss-Prot;Acc:Q5F464]	ENSGALG00000006060	SCN8A	ENSGALG00000001600	DVL1
ENSGALG00000002919	MON1A	ENSGALG00000001302		ENSGALG00000007350	TXNDC14	428853	Uncharacterized protein [Source:UniProtKB/TrEMBL;Acc:E1C8J7]	ENSGALG00000006080	GPC4	ENSGALG00000001602	NUTF2
ENSGALG00000002931	REG4	ENSGALG00000001309	SNF8	ENSGALG00000007403	PEBP1	416990	phosphatidylethanolamine-binding protein 1 [Source:RefSeq peptide;Acc:NP_001185571]	ENSGALG00000006100	ZNF644	ENSGALG00000001603	NARF
ENSGALG00000002942	JMJD1C	ENSGALG00000001312	SNAP29	ENSGALG00000007470	POLR1D		Uncharacterized protein [Source:UniProtKB/TrEMBL;Acc:E1C277]	ENSGALG00000006118	ZC3H18	ENSGALG00000001607	C18H17ORF62
ENSGALG00000002969	MAU2	ENSGALG00000001313	EIF4H	ENSGALG00000007473	MRPL28	426121	39S ribosomal protein L28, mitochondrial [Source:RefSeq peptide;Acc:NP_001026530]	ENSGALG00000006206	SPG7	ENSGALG00000001613	GNL3
ENSGALG00000002990	PRELID1	ENSGALG00000001320	CYP1A1	ENSGALG00000007485	TFRC	396191	transferrin receptor protein 1 [Source:RefSeq peptide;Acc:NP_990587]	ENSGALG00000006264	MLL3	ENSGALG00000001647	PSKH1
ENSGALG00000003030		ENSGALG00000001328	BSG	ENSGALG00000007510		422303		ENSGALG00000006294	PSMD2	ENSGALG00000001651	TTI2
ENSGALG00000003078	MMD	ENSGALG00000001329	EPB41	ENSGALG00000007606	PGAM1	428969	Phosphoglycerate mutase 1 [Source:UniProtKB/Swiss-Prot;Acc:Q5ZLN1]	ENSGALG00000006300	LDHA	ENSGALG00000001655	SPCS1
ENSGALG00000003085	CDC2	ENSGALG00000001330	ATP5G1	ENSGALG00000007611	RPL35A	424924	ribosomal protein L35a [Source:HGNC Symbol;Acc:10345]	ENSGALG00000006331	STAMBPL1	ENSGALG00000001664	PTPN9
ENSGALG00000003135	CHANK3	ENSGALG00000001333	MRRF	ENSGALG00000007704	NPM3	770430	nucleophosmin/nucleoplasmin 3 [Source:HGNC Symbol;Acc:7931]	ENSGALG00000006332	RBM17	ENSGALG00000001684	SEC14L1
ENSGALG00000003141	SMAP2	ENSGALG00000001341	ZBTB44	ENSGALG00000007778	PES1	770808	pescadillo ribosomal biogenesis factor 1 [Source:HGNC Symbol;Acc:8848]	ENSGALG00000006343	ACTG2	ENSGALG00000001688	42252
ENSGALG00000003150	TUBG1	ENSGALG00000001355	NDUFA8	ENSGALG00000007900	COMMD3		COMM domain containing 3 [Source:HGNC Symbol;Acc:23332]	ENSGALG00000006404	DDX46	ENSGALG00000001689	SCAMP2
ENSGALG00000003161	CVG1	ENSGALG00000001362	CLK3	ENSGALG00000007919	EIF4E2	424941	eukaryotic translation initiation factor 4E family member 2 [Source:HGNC Symbol;Acc:3293]	ENSGALG00000006508	FGF13	ENSGALG00000001708	MED1
ENSGALG00000003162	FAM134C	ENSGALG00000001364	CSNK1A1	ENSGALG00000007926	ATP5H	422115	Uncharacterized protein [Source:UniProtKB/TrEMBL;Acc:E1C658]	ENSGALG00000006512	HSPA8	ENSGALG00000001719	NUP88
ENSGALG00000003169	CBFB	ENSGALG00000001370	ADAMTS8	ENSGALG00000007971	SUMO2	770125	Small ubiquitin-related modifier 2 [Source:UniProtKB/Swiss-Prot;Acc:Q5ZJM9]	ENSGALG00000006539	C9H21ORF2	ENSGALG00000001731	CDK12
ENSGALG00000003172	SLC16A9	ENSGALG00000001381	ACTB	ENSGALG00000008061	ASTL	423176	Astacin-like metalloendopeptidase [Source:UniProtKB/Swiss-Prot;Acc:P0DJJ2]	ENSGALG00000006602	SYT8	ENSGALG00000001732	EPG5
ENSGALG00000003205	EIF4EBP1	ENSGALG00000001399	RNF126	ENSGALG00000008066	UQCR10	770937	ubiquinol-cytochrome c reductase, complex III subunit X [Source:HGNC Symbol;Acc:30863]	ENSGALG00000006611	KIF7	ENSGALG00000001733	LRIG2
ENSGALG00000003233	ASH2L	ENSGALG00000001403	HIC2	ENSGALG00000008091	PTPMT1	423181	protein tyrosine phosphatase, mitochondrial 1 [Source:HGNC Symbol;Acc:26965]	ENSGALG00000006662	BPIFB8	ENSGALG00000001741	NPTN
ENSGALG00000003245	LSM1	ENSGALG00000001422	RRP9	ENSGALG00000008125	RPS27A	395796	Ubiquitin-40S ribosomal protein S27a Ubiquitin 40S ribosomal protein S27a [Source:UniProtKB/Swiss-Prot;Acc:P79781]	ENSGALG00000006681	BRSK2	ENSGALG00000001744	C15ORF60
ENSGALG00000003248	SUB1	ENSGALG00000001424	YDJC	ENSGALG00000008156	SPTBN1	421216	spectrin beta chain, brain 1 [Source:RefSeq peptide;Acc:NP_001186354]	ENSGALG00000006729	CYP26A1	ENSGALG00000001770	ACAP3
ENSGALG00000003286	ACSBG1	ENSGALG00000001437	NTM	ENSGALG00000008212	RPL30		ribosomal protein L30 [Source:HGNC Symbol;Acc:10333]	ENSGALG00000006738	CDK5RAP1	ENSGALG00000001777	MFSD11
ENSGALG00000003290	PRRC2C	ENSGALG00000001442	OPCML	ENSGALG00000008216	ANXA4		annexin A4 [Source:HGNC Symbol;Acc:542]	ENSGALG00000006751	gga-mir-1466	ENSGALG00000001791
ENSGALG00000003307	TMED2	ENSGALG00000001449	STRA6	ENSGALG00000008249	DNAJC2	417717	dnaJ homolog subfamily C member 2 [Source:RefSeq peptide;Acc:NP_001186254]	ENSGALG00000006780	ARL6IP1	ENSGALG00000001800	DUS3L
ENSGALG00000003332		ENSGALG00000001450	IGSF9B	ENSGALG00000008253	TBX5	373988	T-box transcription factor TBX5 [Source:UniProtKB/Swiss-Prot;Acc:Q9PWE8]	ENSGALG00000006783	PLOD2	ENSGALG00000001807	CUX1
ENSGALG00000003333	GHDC	ENSGALG00000001452	ATP5F1	ENSGALG00000008279	LRRN1	771599	leucine-rich repeat neuronal protein 1 precursor [Source:RefSeq peptide;Acc:NP_001091008]	ENSGALG00000006788	RPRD1B	ENSGALG00000001809	FAM65A
ENSGALG00000003365	RAD1	ENSGALG00000001459	TNNC1	ENSGALG00000008291	AP3S2	415581	adaptor-related protein complex 3, sigma 2 subunit [Source:RefSeq peptide;Acc:NP_001152814]	ENSGALG00000006793	NTRK3	ENSGALG00000001816	MAGI3
ENSGALG00000003369	KAT2A	ENSGALG00000001463	PDIK1L	ENSGALG00000008367	MDK	423196	midkine precursor [Source:RefSeq peptide;Acc:NP_001106760]	ENSGALG00000006811	ZIC1	ENSGALG00000001827	GLYR1
ENSGALG00000003391	EIF2AK1	ENSGALG00000001465	RPL38	ENSGALG00000008419	SEC13	416119	Uncharacterized protein [Source:UniProtKB/TrEMBL;Acc:E1BVC4]	ENSGALG00000006824	USP19	ENSGALG00000001843	PIAS2
ENSGALG00000003398	ADAM9	ENSGALG00000001467	ANKFY1	ENSGALG00000008477	EXOC4	416700	exocyst complex component 4 [Source:RefSeq peptide;Acc:NP_001186249]	ENSGALG00000006843		ENSGALG00000001844	ALKBH4
ENSGALG00000003429	PBX1A	ENSGALG00000001485	TOP3B	ENSGALG00000008567		421254		ENSGALG00000006856	CD151	ENSGALG00000001847	BICC1
ENSGALG00000003473	SFRP1	ENSGALG00000001489	SSU72	ENSGALG00000008613	NDUFA1	772150	Uncharacterized protein [Source:UniProtKB/TrEMBL;Acc:E1BQ44]	ENSGALG00000006880	SLC38A10	ENSGALG00000001849	BSN
ENSGALG00000003475	ACL	ENSGALG00000001496		ENSGALG00000008620	RPL39	374132	60S ribosomal protein L39 [Source:UniProtKB/Swiss-Prot;Acc:Q98TF5]	ENSGALG00000006910	IMPDH2	ENSGALG00000001870	FAM190B
ENSGALG00000003503	MYBL2	ENSGALG00000001502	UTP11L	ENSGALG00000008667	DSTN	396539	Destrin [Source:UniProtKB/Swiss-Prot;Acc:P18359]	ENSGALG00000006968	HNF1A	ENSGALG00000001880	AMY2A
ENSGALG00000003521	TPM1	ENSGALG00000001506	PTTG1	ENSGALG00000008806	RPL12	417264	ribosomal protein L12 [Source:HGNC Symbol;Acc:10302]	ENSGALG00000007005	PPP1R2	ENSGALG00000001881	DNLZ
ENSGALG00000003522	RBBP4	ENSGALG00000001515		ENSGALG00000008883	TCF7L2	395508	transcription factor 7-like 2 [Source:RefSeq peptide;Acc:NP_001193439]	ENSGALG00000007053	FAM43A	ENSGALG00000001886
ENSGALG00000003554	OPTC	ENSGALG00000001529	THYN1	ENSGALG00000008939	FUBP1	424551	far upstream element-binding protein 1 [Source:RefSeq peptide;Acc:NP_001006535]	ENSGALG00000007082	CREM	ENSGALG00000001895	PANK3
ENSGALG00000003584	KPNA2	ENSGALG00000001540	SF3A3	ENSGALG00000009038	CLDN12	771872	Uncharacterized protein [Source:UniProtKB/TrEMBL;Acc:E1BTT6]	ENSGALG00000007090	CPN1	ENSGALG00000001896	NTNG1
ENSGALG00000003597	AK2	ENSGALG00000001542	MRPL20	ENSGALG00000009045	EBNA1BP2	424558	Uncharacterized protein [Source:UniProtKB/TrEMBL;Acc:E1BSA2]	ENSGALG00000007096	UQCRQ	ENSGALG00000001898	MISP
ENSGALG00000003625	NDUFS5	ENSGALG00000001546	ZZEF1	ENSGALG00000009096	MTM1	422388	Uncharacterized protein [Source:UniProtKB/TrEMBL;Acc:E1BRL5]	ENSGALG00000007178	FADS2	ENSGALG00000001907	WAPAL
ENSGALG00000003630	TMEM258	ENSGALG00000001551	CCNL2	ENSGALG00000009097	SNAP23	423235	synaptosomal-associated protein 23 [Source:RefSeq peptide;Acc:NP_001186595]	ENSGALG00000007191	TK1	ENSGALG00000001926	HSPB1
ENSGALG00000003636	FBLIM1	ENSGALG00000001555	AURKAIP1	ENSGALG00000009105	DPP7	417297	Uncharacterized protein [Source:UniProtKB/TrEMBL;Acc:E1BZ81]	ENSGALG00000007196	STXBP1	ENSGALG00000001939	HIPK1
ENSGALG00000003652	ATAD1	ENSGALG00000001557	ACAD8	ENSGALG00000009229	ATP6V0C	416753	ATPase, H+ transporting, lysosomal 16kDa, V0 subunit c [Source:HGNC Symbol;Acc:855]	ENSGALG00000007233	P4HB	ENSGALG00000001948	SAFB2
ENSGALG00000003659	AP3M2	ENSGALG00000001559	ZP3	ENSGALG00000009250	HNRNPA3	100859627	Uncharacterized protein [Source:UniProtKB/TrEMBL;Acc:E1BZE6]	ENSGALG00000007315	PSMD6	ENSGALG00000001949	MDH2
ENSGALG00000003662	SPEN	ENSGALG00000001564	ATP2A3	ENSGALG00000009448	IFRD1	395226	interferon-related developmental regulator 1 [Source:RefSeq peptide;Acc:NP_001001468]	ENSGALG00000007319	CCDC64	ENSGALG00000001956	OLFML3
ENSGALG00000003672	UBLCP1	ENSGALG00000001572	COMMD4	ENSGALG00000009621	gga-mir-3533	396526	gga-mir-3533 [Source:miRBase;Acc:MI0015386]	ENSGALG00000007351	MTPAP	ENSGALG00000001957	ITCH
ENSGALG00000003678	GLUL	ENSGALG00000001576	HIRA	ENSGALG00000009703	NDUFS7	770724	NADH dehydrogenase (ubiquinone) Fe-S protein 7, 20kDa (NADH-coenzyme Q reductase) [Source:HGNC Symbol;Acc:7714]	ENSGALG00000007365	PARP16	ENSGALG00000001964	INPP5E
ENSGALG00000003682	ARL6IP4	ENSGALG00000001580	ANP32B	ENSGALG00000009807	FLVCR1	421365	Uncharacterized protein [Source:UniProtKB/TrEMBL;Acc:F1P548]	ENSGALG00000007396	TAOK3	ENSGALG00000001979	FBLN7
ENSGALG00000003691	RNF145	ENSGALG00000001586	NEIL1	ENSGALG00000009829	RPL18A	417823	60S ribosomal protein L18a [Source:UniProtKB/TrEMBL;Acc:F1NPD3]	ENSGALG00000007430	ARCN1	ENSGALG00000001989	PRUNE
ENSGALG00000003722	THG1L	ENSGALG00000001587	MRPL40	ENSGALG00000009844	ACTC1	423298	Actin, alpha cardiac muscle 1 [Source:UniProtKB/Swiss-Prot;Acc:P68034]	ENSGALG00000007434		ENSGALG00000001998	R3HDM4
ENSGALG00000003739	SALL1	ENSGALG00000001593	UFD1L	ENSGALG00000009858	SLC30A1	421377	Uncharacterized protein [Source:UniProtKB/TrEMBL;Acc:F1NHZ7]	ENSGALG00000007435	RAB18	ENSGALG00000002002	BCAS2
ENSGALG00000003770	ANXA2	ENSGALG00000001595	PHF19	ENSGALG00000009895	GRIP1		glutamate receptor interacting protein 1 [Source:HGNC Symbol;Acc:18708]	ENSGALG00000007491	VWA9	ENSGALG00000002003	BMPR1A
ENSGALG00000003778	TMEM38A	ENSGALG00000001596	MLLT1	ENSGALG00000009988	ELOVL1	424564	elongation of very long chain fatty acids protein 1 [Source:RefSeq peptide;Acc:NP_001012616]	ENSGALG00000007547	ABI1	ENSGALG00000002009	FANCG
ENSGALG00000003814	DKK-1	ENSGALG00000001597	PSMB3	ENSGALG00000010026	PPP1CB	396019	Serine/threonine-protein phosphatase PP1-beta catalytic subunit [Source:UniProtKB/Swiss-Prot;Acc:P62207]	ENSGALG00000007615	RAB11A	ENSGALG00000002021	ZC3H12A
ENSGALG00000003830	NUP214	ENSGALG00000001600	DVL1	ENSGALG00000010077	RPS3A	422477	ribosomal protein S3A [Source:RefSeq peptide;Acc:NP_001075886]	ENSGALG00000007653	RAE1	ENSGALG00000002023	PIGO
ENSGALG00000003833	CACNA1E	ENSGALG00000001602	NUTF2	ENSGALG00000010124	RPS8	424584	40S ribosomal protein S8 [Source:RefSeq peptide;Acc:NP_001239055]	ENSGALG00000007709	C20H20ORF43	ENSGALG00000002040	ARVCF
ENSGALG00000003882	SMARCE1	ENSGALG00000001603	NARF	ENSGALG00000010167	PNN		pinin, desmosome associated protein [Source:HGNC Symbol;Acc:9162]	ENSGALG00000007736	ZWILCH	ENSGALG00000002045	EIF2S2
ENSGALG00000003886	SGCD	ENSGALG00000001607	C18H17ORF62	ENSGALG00000010255	NASP	424600	nuclear autoantigenic sperm protein (histone-binding) [Source:HGNC Symbol;Acc:7644]	ENSGALG00000007838	NLRC3	ENSGALG00000002046	SYT15
ENSGALG00000003910	UBR4	ENSGALG00000001613	GNL3	ENSGALG00000010368	VASH1	423369	vasohibin 1 [Source:HGNC Symbol;Acc:19964]	ENSGALG00000007843	ATRX	ENSGALG00000002055	HES4
ENSGALG00000003936	PPT1	ENSGALG00000001615	MAN2C1	ENSGALG00000010423	POMT2	423373	protein-O-mannosyltransferase 2 [Source:HGNC Symbol;Acc:19743]	ENSGALG00000007914	DNAJC1	ENSGALG00000002057	POLR2D
ENSGALG00000003947	HNRNPH3	ENSGALG00000001634	RPL23	ENSGALG00000010507	FCRL2	425592	Fc receptor family member [Source:RefSeq peptide;Acc:NP_001090998]	ENSGALG00000007930	MAP2K5	ENSGALG00000002076	gga-mir-1306
ENSGALG00000003952	RBPJL	ENSGALG00000001647	PSKH1	ENSGALG00000010569	TXNDC12	772208	Uncharacterized protein [Source:UniProtKB/TrEMBL;Acc:F1NLC7]	ENSGALG00000007934	KCTD2	ENSGALG00000002089	TIMM23
ENSGALG00000003966	RPL23A	ENSGALG00000001651	TTI2	ENSGALG00000010689	MAGOH	374226	Protein mago nashi homolog [Source:UniProtKB/Swiss-Prot;Acc:P50594]	ENSGALG00000007937	SF3A1	ENSGALG00000002091	ZDHHC1
ENSGALG00000003971	TCEB3	ENSGALG00000001654	C1QBP	ENSGALG00000010892	ANTXR2		anthrax toxin receptor 2 [Source:HGNC Symbol;Acc:21732]	ENSGALG00000007977	API5	ENSGALG00000002095	CHMP4B
ENSGALG00000003977	WDR82	ENSGALG00000001655	SPCS1	ENSGALG00000011184	HNRNPD	422602	heterogeneous nuclear ribonucleoprotein D0 [Source:RefSeq peptide;Acc:NP_001026314]	ENSGALG00000008054		ENSGALG00000002099	PFKFB4
ENSGALG00000003991	MRTO4	ENSGALG00000001658	RPL19	ENSGALG00000011288	DACT2	421561	dishevelled-binding antagonist of beta-catenin 2 [Source:HGNC Symbol;Acc:21231]	ENSGALG00000008130	RTN4	ENSGALG00000002110	TSTD2
ENSGALG00000003993	DNMT3A	ENSGALG00000001663	MAK16	ENSGALG00000011306	DES		desmin [Source:HGNC Symbol;Acc:2770]	ENSGALG00000008169	GDI2	ENSGALG00000002111	SEC14L5
ENSGALG00000004034	CAPZB	ENSGALG00000001664	PTPN9	ENSGALG00000011405	SLC4A7		solute carrier family 4, sodium bicarbonate cotransporter, member 7 [Source:HGNC Symbol;Acc:11033]	ENSGALG00000008181	MADD	ENSGALG00000002117	PARG
ENSGALG00000004048	PTPRS	ENSGALG00000001677	SETBP1	ENSGALG00000011409	SNRPF	417916	Uncharacterized protein [Source:UniProtKB/TrEMBL;Acc:F1P4B8]	ENSGALG00000008201	FBXO21	ENSGALG00000002123	OSCP1
ENSGALG00000004132		ENSGALG00000001684	SEC14L1	ENSGALG00000011472	RPL37A	769981	60S ribosomal protein L37a [Source:UniProtKB/Swiss-Prot;Acc:P32046]	ENSGALG00000008237	GRAMD3	ENSGALG00000002124	ZDHHC8
ENSGALG00000004160	G3BP1	ENSGALG00000001688	2015-09-05	ENSGALG00000011523	RPL14	374134	Uncharacterized protein [Source:UniProtKB/TrEMBL;Acc:F1NTC7]	ENSGALG00000008247	ARFGAP2	ENSGALG00000002136	AP3B2
ENSGALG00000004180	TOR1B	ENSGALG00000001689	SCAMP2	ENSGALG00000011541	BIN1	424228	bridging integrator 1 [Source:RefSeq peptide;Acc:NP_001006524]	ENSGALG00000008256	BLM	ENSGALG00000002142	DGKQ
ENSGALG00000004186	NSRP1	ENSGALG00000001700	MPI	ENSGALG00000011570	ILF2	425709	Uncharacterized protein [Source:UniProtKB/TrEMBL;Acc:H9KZT7]	ENSGALG00000008266	COL4A6	ENSGALG00000002143	ANKLE2
ENSGALG00000004200	DPP9	ENSGALG00000001702	EXOC3L1	ENSGALG00000011651	ARL1	417934	ADP-ribosylation factor-like protein 1 [Source:RefSeq peptide;Acc:NP_001074963]	ENSGALG00000008337	SLC24A6	ENSGALG00000002158	GOLGA3
ENSGALG00000004204	FAM63B	ENSGALG00000001708	MED1	ENSGALG00000011857	LUC7L2	417971	LUC7-like 2 [Source:RefSeq peptide;Acc:NP_001025926]	ENSGALG00000008432	AP2M1	ENSGALG00000002165	UNC13B
ENSGALG00000004219	PSMD13	ENSGALG00000001719	NUP88	ENSGALG00000011902	TAGLN	396490	Transgelin [Source:UniProtKB/Swiss-Prot;Acc:P19966]	ENSGALG00000008436	CRY2	ENSGALG00000002167	PATL2
ENSGALG00000004270	ALDH1A2	ENSGALG00000001731	CDK12	ENSGALG00000012027	SPON1	395657	spondin-1 precursor [Source:RefSeq peptide;Acc:NP_990182]	ENSGALG00000008437	NET1	ENSGALG00000002169	PLEKHB2
ENSGALG00000004276	CHST12	ENSGALG00000001732	EPG5	ENSGALG00000012030	QSER1	421599	glutamine and serine-rich protein 1 [Source:RefSeq peptide;Acc:NP_001186343]	ENSGALG00000008474	ALS2CR8	ENSGALG00000002172	FAM168B
ENSGALG00000004304	TCF12	ENSGALG00000001733	LRIG2	ENSGALG00000012050	TNRC6B	418010	trinucleotide repeat containing 6B [Source:HGNC Symbol;Acc:29190]	ENSGALG00000008520	EIF4G1	ENSGALG00000002179	FBF1
ENSGALG00000004323	RASAL2	ENSGALG00000001741	NPTN	ENSGALG00000012112	DBI	395263	acyl-CoA-binding protein [Source:RefSeq peptide;Acc:NP_989907]	ENSGALG00000008542	ADD3	ENSGALG00000002180	CHFR
ENSGALG00000004352	PSMD9	ENSGALG00000001744	C15ORF60	ENSGALG00000012272	TMEM184B	418027	transmembrane protein 184B [Source:RefSeq peptide;Acc:NP_001025930]	ENSGALG00000008579	OIP5	ENSGALG00000002184	RANBP17
ENSGALG00000004355	MCU	ENSGALG00000001756	ATP5A1W	ENSGALG00000012410	NOL12	418037	Uncharacterized protein [Source:UniProtKB/TrEMBL;Acc:F1NCS7]	ENSGALG00000008590	EEF1B2	ENSGALG00000002186	UNC45B
ENSGALG00000004361	PRTG	ENSGALG00000001758	QSOX2	ENSGALG00000012447	TNS3		tensin 3 [Source:HGNC Symbol;Acc:21616]	ENSGALG00000008595	RTF1	ENSGALG00000002187	HSD17B4
ENSGALG00000004413	SLC39A11	ENSGALG00000001766	RNF165	ENSGALG00000012529	EIF3D	771356	Uncharacterized protein [Source:UniProtKB/TrEMBL;Acc:F1NQE1]	ENSGALG00000008609	PTK7	ENSGALG00000002194	MRPL38
ENSGALG00000004476	SEMA3G	ENSGALG00000001770	ACAP3	ENSGALG00000012532	TXN2	426978	thioredoxin, mitochondrial [Source:RefSeq peptide;Acc:NP_001026581]	ENSGALG00000008621	NRP2	ENSGALG00000002197	NPM1
ENSGALG00000004527	UNC13C	ENSGALG00000001777	MFSD11	ENSGALG00000012587	NAA20	424333	Uncharacterized protein [Source:UniProtKB/TrEMBL;Acc:E1C474]	ENSGALG00000008677	VIM	ENSGALG00000002207	ATP6V1G3
ENSGALG00000004531	PLOD1	ENSGALG00000001791		ENSGALG00000012694	C12orf45	418079	chromosome 12 open reading frame 45 [Source:HGNC Symbol;Acc:28628]	ENSGALG00000008684	EIF4A2	ENSGALG00000002210	PPIB
ENSGALG00000004582	MYL2	ENSGALG00000001792	MRPS34	ENSGALG00000012712	RBM24	420846	RNA-binding protein 24 [Source:RefSeq peptide;Acc:NP_001012881]	ENSGALG00000008787	CEP68	ENSGALG00000002240	C3ORF18
ENSGALG00000004589	OPHN1	ENSGALG00000001800	DUS3L	ENSGALG00000012763	GNPTAB	418096	N-acetylglucosamine-1-phosphate transferase, alpha and beta subunits [Source:HGNC Symbol;Acc:29670]	ENSGALG00000008821	NDUFA5	ENSGALG00000002249	EIF2C1
ENSGALG00000004590	CLCN6	ENSGALG00000001807	CUX1	ENSGALG00000012792	HIPK2	374138	Uncharacterized protein [Source:UniProtKB/TrEMBL;Acc:F1P4G3]	ENSGALG00000008836	ATP6AP1	ENSGALG00000002266	OGDHL
ENSGALG00000004620	LAMC1	ENSGALG00000001809	FAM65A	ENSGALG00000012816	SLC22A23	420881	solute carrier family 22, member 23 [Source:HGNC Symbol;Acc:21106]	ENSGALG00000008870	ZDHHC6	ENSGALG00000002267	DCUN1D3
ENSGALG00000004626	RBM5	ENSGALG00000001816	MAGI3	ENSGALG00000012821	TUBB2B	420883	Tubulin beta-2 chain [Source:UniProtKB/Swiss-Prot;Acc:P32882]	ENSGALG00000008889	TTC14	ENSGALG00000002276	EME2
ENSGALG00000004653		ENSGALG00000001827	GLYR1	ENSGALG00000012889	ZCCHC2	420905	zinc finger, CCHC domain containing 2 [Source:HGNC Symbol;Acc:22916]	ENSGALG00000008906	EHBP1	ENSGALG00000002277	KLHL24
ENSGALG00000004690	MAPK6	ENSGALG00000001843	PIAS2	ENSGALG00000013107	SEC61G	776639	Uncharacterized protein [Source:UniProtKB/TrEMBL;Acc:E1BUS9]	ENSGALG00000008930	B3GNT2	ENSGALG00000002280	MFSD6
ENSGALG00000004701	SET	ENSGALG00000001844	ALKBH4	ENSGALG00000013124	FHOD3		formin homology 2 domain containing 3 [Source:HGNC Symbol;Acc:26178]	ENSGALG00000008969	TACSTD1	ENSGALG00000002282	TMEM200A
ENSGALG00000004705	BUD31	ENSGALG00000001847	BICC1	ENSGALG00000013255	SRF	396103	serum response factor [Source:RefSeq peptide;Acc:NP_001239070]	ENSGALG00000008975	FAM3C	ENSGALG00000002286	H3-IX
ENSGALG00000004709	MSN	ENSGALG00000001849	BSN	ENSGALG00000013341	AGAP3		ArfGAP with GTPase domain, ankyrin repeat and PH domain 3 [Source:HGNC Symbol;Acc:16923]	ENSGALG00000009020	JAG1	ENSGALG00000002301	CNOT1
ENSGALG00000004738	GLE1	ENSGALG00000001850	RARS	ENSGALG00000013448	PARD3B		par-3 partitioning defective 3 homolog B (C. elegans) [Source:HGNC Symbol;Acc:14446]	ENSGALG00000009057	TASP1	ENSGALG00000002305	ZBTB41
ENSGALG00000004744	DISP2	ENSGALG00000001860	RSBN1	ENSGALG00000013469	COX8A	775974	Uncharacterized protein [Source:UniProtKB/TrEMBL;Acc:H9L049]	ENSGALG00000009067		ENSGALG00000002310	HIBCH
ENSGALG00000004766	SCG3	ENSGALG00000001861		ENSGALG00000013532	CAPRIN1	426151	caprin-1 [Source:RefSeq peptide;Acc:NP_001026536]	ENSGALG00000009153	COPA	ENSGALG00000002315	PARL
ENSGALG00000004773	USP22	ENSGALG00000001870	FAM190B	ENSGALG00000013579	FAT1	395168	Uncharacterized protein [Source:UniProtKB/TrEMBL;Acc:F1NJV5]	ENSGALG00000009214	CRLS1	ENSGALG00000002327	NRG3
ENSGALG00000004790	WNT4	ENSGALG00000001876		ENSGALG00000013722		426234		ENSGALG00000009230	KIAA0922	ENSGALG00000002335	DOCK3
ENSGALG00000004796	CDC42	ENSGALG00000001880	AMY2A	ENSGALG00000013787	LSMD1	426258	LSM domain containing 1 [Source:HGNC Symbol;Acc:28212]	ENSGALG00000009241	SFRP2	ENSGALG00000002347	C3ORF58
ENSGALG00000004818	RPL6	ENSGALG00000001881	DNLZ	ENSGALG00000013809		407092	Uncharacterized protein [Source:UniProtKB/TrEMBL;Acc:F1NHF9]	ENSGALG00000009305	LBR	ENSGALG00000002355	RBPMS
ENSGALG00000004825	HDAC8	ENSGALG00000001885		ENSGALG00000013811	NCAPH2	426276	Uncharacterized protein [Source:UniProtKB/TrEMBL;Acc:E1BRP2]	ENSGALG00000009309	EIF5A2	ENSGALG00000002356	FTSJD1
ENSGALG00000004831	RPS4	ENSGALG00000001886		ENSGALG00000013824	HECA	421677	Uncharacterized protein [Source:UniProtKB/TrEMBL;Acc:F1P0Q3]	ENSGALG00000009314	C6H10ORF46	ENSGALG00000002362	MANF
ENSGALG00000004841	APLNR	ENSGALG00000001895	PANK3	ENSGALG00000013852	POLR2I	426289	DNA-directed RNA polymerase subunit [Source:UniProtKB/TrEMBL;Acc:H9L0B5]	ENSGALG00000009331	FBXO28	ENSGALG00000002364	SEC16A
ENSGALG00000004848	YBX1	ENSGALG00000001896	NTNG1	ENSGALG00000013925	KIT	378783	Mast/stem cell growth factor receptor Kit [Source:UniProtKB/Swiss-Prot;Acc:Q08156]	ENSGALG00000009365	CYP51A1	ENSGALG00000002388	GBAS
ENSGALG00000004856	NUP62	ENSGALG00000001898	MISP	ENSGALG00000013990	RPS12	421698	40S ribosomal protein S12 [Source:UniProtKB/Swiss-Prot;Acc:P84175]	ENSGALG00000009398	TES	ENSGALG00000002403	ULK1
ENSGALG00000004874	PPIH	ENSGALG00000001907	WAPAL	ENSGALG00000014023	H2AFZ	426361	Histone H2A.Z [Source:UniProtKB/Swiss-Prot;Acc:Q5ZMD6]	ENSGALG00000009403	GRK5	ENSGALG00000002414	TSPAN14
ENSGALG00000004898		ENSGALG00000001913	DYNLRB1	ENSGALG00000014121	COX5A	769735	cytochrome c oxidase subunit Va [Source:HGNC Symbol;Acc:2267]	ENSGALG00000009421	SRSF5	ENSGALG00000002420	EGFL7
ENSGALG00000004929	C17ORF39	ENSGALG00000001926	HSPB1	ENSGALG00000014165	MCAT	427934	malonyl CoA:ACP acyltransferase (mitochondrial) [Source:HGNC Symbol;Acc:29622]	ENSGALG00000009442	ETFDH	ENSGALG00000002433	SLC40A1
ENSGALG00000004952		ENSGALG00000001939	HIPK1	ENSGALG00000014171		425455	Uncharacterized protein [Source:UniProtKB/TrEMBL;Acc:E1C8T1]	ENSGALG00000009491	RAD51B	ENSGALG00000002445	KIAA0319L
ENSGALG00000004963	TIMM8A	ENSGALG00000001948	SAFB2	ENSGALG00000014184	SMAD2	769000	Uncharacterized protein [Source:UniProtKB/TrEMBL;Acc:H9L0G3]	ENSGALG00000009495	FGFR2	ENSGALG00000002451	KCNT2
ENSGALG00000004975		ENSGALG00000001949	MDH2	ENSGALG00000014233	FBLN1	373979	fibulin-1 precursor [Source:RefSeq peptide;Acc:NP_989496]	ENSGALG00000009519	ARG2	ENSGALG00000002462	SEC11A
ENSGALG00000004994	ZNF503	ENSGALG00000001956	OLFML3	ENSGALG00000014301	SUPT5H	426493	transcription elongation factor SPT5 [Source:RefSeq peptide;Acc:NP_001026555]	ENSGALG00000009544	ZCRB1	ENSGALG00000002478	MATR3
ENSGALG00000005002	VDAC2	ENSGALG00000001957	ITCH	ENSGALG00000014328	RBM34	426311	RNA binding motif protein 34 [Source:HGNC Symbol;Acc:28965]	ENSGALG00000009546	HTRA1	ENSGALG00000002485	PHKG1
ENSGALG00000005041		ENSGALG00000001964	INPP5E	ENSGALG00000014381	HNRNPAB	396268	heterogeneous nuclear ribonucleoprotein A/B [Source:RefSeq peptide;Acc:NP_990659]	ENSGALG00000009567	TLL1	ENSGALG00000002487	SFSWAP
ENSGALG00000005048	SMARCC1	ENSGALG00000001979	FBLN7	ENSGALG00000014442	GAPDH	374193	Glyceraldehyde-3-phosphate dehydrogenase [Source:UniProtKB/Swiss-Prot;Acc:P00356]	ENSGALG00000009593	MFSD1	ENSGALG00000002489	PPP1R26
ENSGALG00000005051	FPGS	ENSGALG00000001989	PRUNE	ENSGALG00000014498	NOP56	426574	nucleolar protein 56 [Source:RefSeq peptide;Acc:NP_001026559]	ENSGALG00000009622		ENSGALG00000002490	UQCRC2
ENSGALG00000005066	DPM2	ENSGALG00000001995	LIMS2	ENSGALG00000014525	USP5	418290	ubiquitin specific peptidase 5 (isopeptidase T) [Source:HGNC Symbol;Acc:12628]	ENSGALG00000009639		ENSGALG00000002499
ENSGALG00000005072	SCAP	ENSGALG00000001998	R3HDM4	ENSGALG00000014567	PHB2	771124	prohibitin-2 [Source:RefSeq peptide;Acc:NP_001074354]	ENSGALG00000009788	SMYD2	ENSGALG00000002500	GMPPB
ENSGALG00000005105	TPR	ENSGALG00000002002	BCAS2	ENSGALG00000014646	SYT11	429166	synaptotagmin XI [Source:HGNC Symbol;Acc:19239]	ENSGALG00000009839	PPIG	ENSGALG00000002504	TROVE2
ENSGALG00000005124	IVNS1ABP	ENSGALG00000002003	BMPR1A	ENSGALG00000014719	SETD9	770222	SET domain containing 9 [Source:HGNC Symbol;Acc:28508]	ENSGALG00000009875	HMGA2	ENSGALG00000002510	IP6K1
ENSGALG00000005169	FUT11	ENSGALG00000002009	FANCG	ENSGALG00000014749	EPHB6	418308	ephrin type-B receptor 5 precursor [Source:RefSeq peptide;Acc:NP_001004387]	ENSGALG00000009913	SMARCA5	ENSGALG00000002515	OLFM1
ENSGALG00000005176	SCG2	ENSGALG00000002021	ZC3H12A	ENSGALG00000014798	SERINC5	427175	Uncharacterized protein [Source:UniProtKB/TrEMBL;Acc:F1NBW3]	ENSGALG00000009919	KCNG3	ENSGALG00000002521	UBA7
ENSGALG00000005256	EPHA4	ENSGALG00000002023	PIGO	ENSGALG00000014800	ATP6V1A	395821	V-type proton ATPase catalytic subunit A [Source:RefSeq peptide;Acc:NP_990305]	ENSGALG00000009930	STRN3	ENSGALG00000002522	SLC28A2
ENSGALG00000005278	CDH11	ENSGALG00000002033	NDUFB6	ENSGALG00000014805	NAT13	418319	N-alpha-acetyltransferase 50, NatE catalytic subunit [Source:RefSeq peptide;Acc:NP_001025949]	ENSGALG00000010023	CALM	ENSGALG00000002524	UCHL5
ENSGALG00000005316	SRFBP1	ENSGALG00000002040	ARVCF	ENSGALG00000014833	RPL37	427186	ribosomal protein L37 [Source:RefSeq peptide;Acc:NP_001116235]	ENSGALG00000010030	BAZ1A	ENSGALG00000002526	DLGAP3
ENSGALG00000005393	ARF1	ENSGALG00000002045	EIF2S2	ENSGALG00000014841	HDDC2	421719	HD domain containing 2 [Source:HGNC Symbol;Acc:21078]	ENSGALG00000010039	BRE	ENSGALG00000002527	TMEM201
ENSGALG00000005415	TEAD1	ENSGALG00000002046	SYT15	ENSGALG00000014864	SMPD1	776223	Uncharacterized protein [Source:UniProtKB/TrEMBL;Acc:H9L380]	ENSGALG00000010053	PTPRF	ENSGALG00000002538	SHF
ENSGALG00000005427		ENSGALG00000002055	HES4	ENSGALG00000014970	FSTL1	395349	follistatin-related protein 1 precursor [Source:RefSeq peptide;Acc:NP_989969]	ENSGALG00000010073	DDOST	ENSGALG00000002555	RET
ENSGALG00000005434	CER1	ENSGALG00000002057	POLR2D	ENSGALG00000014976	GATA6	396390	Transcription factor GATA-6 [Source:UniProtKB/Swiss-Prot;Acc:P43693]	ENSGALG00000010079	HP1BP3	ENSGALG00000002561	FANCE
ENSGALG00000005446	GCSH	ENSGALG00000002064	STOML2	ENSGALG00000014977	GSK3B	418335	Uncharacterized protein [Source:UniProtKB/TrEMBL;Acc:F1NPL8]	ENSGALG00000010091	ATP6V0B	ENSGALG00000002569	RAN
ENSGALG00000005490	RPS2	ENSGALG00000002076	gga-mir-1306	ENSGALG00000014988	POPDC2	404229	popeye domain-containing protein 2 [Source:RefSeq peptide;Acc:NP_996747]	ENSGALG00000010109	C1ORF164	ENSGALG00000002577	STARD10
ENSGALG00000005500	HSBP1	ENSGALG00000002089	TIMM23	ENSGALG00000015044	GTF3C6	421754	general transcription factor 3C polypeptide 6 [Source:RefSeq peptide;Acc:NP_001026247]	ENSGALG00000010158	KANK1	ENSGALG00000002581	HTATIP2
ENSGALG00000005505	PIK3CB	ENSGALG00000002091	ZDHHC1	ENSGALG00000015082	RPS6	396148	40S ribosomal protein S6 [Source:RefSeq peptide;Acc:NP_990556]	ENSGALG00000010165	TCTE1	ENSGALG00000002591	POLR2E
ENSGALG00000005507	NONO	ENSGALG00000002095	CHMP4B	ENSGALG00000015138	TMEM2	427250	transmembrane protein 2 [Source:HGNC Symbol;Acc:11869]	ENSGALG00000010175	HSP90AB1	ENSGALG00000002597	MSS51
ENSGALG00000005522	DYNLL2	ENSGALG00000002099	PFKFB4	ENSGALG00000015155	CZH9ORF41	427256	Putative uncharacterized protein [Source:UniProtKB/TrEMBL;Acc:Q5ZMK1]	ENSGALG00000010189		ENSGALG00000002605	MRPL17
ENSGALG00000005525	SRSF1	ENSGALG00000002110	TSTD2	ENSGALG00000015195	RPS15	396448	40S ribosomal protein S15 [Source:UniProtKB/Swiss-Prot;Acc:P62846]	ENSGALG00000010209	PGRMC2	ENSGALG00000002615	DEF6
ENSGALG00000005534	TM9SF3	ENSGALG00000002111	SEC14L5	ENSGALG00000015238	CD164	395380	Uncharacterized protein [Source:UniProtKB/TrEMBL;Acc:F1NRC5]	ENSGALG00000010243	PRDX1	ENSGALG00000002621	SLC25A42
ENSGALG00000005551	DKK3	ENSGALG00000002114	ZMYND10	ENSGALG00000015258	DCBLD2		discoidin, CUB and LCCL domain containing 2 [Source:HGNC Symbol;Acc:24627]	ENSGALG00000010302	SLC33A1	ENSGALG00000002622	FCHSD1
ENSGALG00000005587	EIF4G2	ENSGALG00000002117	PARG	ENSGALG00000015326	CLTA	427284	clathrin light chain A [Source:RefSeq peptide;Acc:NP_001034402]	ENSGALG00000010312	PLCH1	ENSGALG00000002629	TMEM248
ENSGALG00000005601		ENSGALG00000002123	OSCP1	ENSGALG00000015333	PCGF3	427287	Uncharacterized protein [Source:UniProtKB/TrEMBL;Acc:F1NLA3]	ENSGALG00000010341	XPO5	ENSGALG00000002632	CALCRL
ENSGALG00000005648		ENSGALG00000002124	ZDHHC8	ENSGALG00000015339	RPL24	418401	ribosomal protein L24 [Source:HGNC Symbol;Acc:10325]	ENSGALG00000010410	PFN2	ENSGALG00000002646	FAM171B
ENSGALG00000005651	KLHL36	ENSGALG00000002136	AP3B2	ENSGALG00000015343	RTN4IP1	421782	Uncharacterized protein [Source:UniProtKB/TrEMBL;Acc:F1NL88]	ENSGALG00000010411	RNF13	ENSGALG00000002649	UBE4B
ENSGALG00000005659	SNX12	ENSGALG00000002139	CSDE1	ENSGALG00000015355	CD47	418408	leukocyte surface antigen CD47 precursor [Source:RefSeq peptide;Acc:NP_001004388]	ENSGALG00000010493	INPP5A	ENSGALG00000002655	ITGAV
ENSGALG00000005668	SWIP-1	ENSGALG00000002141	UGGT1	ENSGALG00000015368	TMEM175	427293	transmembrane protein 175 [Source:RefSeq peptide;Acc:NP_001006582]	ENSGALG00000010497	SLC29A4	ENSGALG00000002656	CRK
ENSGALG00000005704	NDUFB8	ENSGALG00000002142	DGKQ	ENSGALG00000015458	ILDR2	418447	immunoglobulin-like domain containing receptor 2 [Source:HGNC Symbol;Acc:18131]	ENSGALG00000010500	NKX6-2	ENSGALG00000002664	ANXA11
ENSGALG00000005727	SLC7A3	ENSGALG00000002143	ANKLE2	ENSGALG00000015520	TRIM55	420166	tripartite motif-containing protein 55 [Source:RefSeq peptide;Acc:NP_001186333]	ENSGALG00000010505	BEND5	ENSGALG00000002665	PCYOX1L
ENSGALG00000005739	SCD	ENSGALG00000002157	RPS17	ENSGALG00000015543	MRPL50	427307	39S ribosomal protein L50, mitochondrial [Source:RefSeq peptide;Acc:NP_001006583]	ENSGALG00000010522	ALDH18A1	ENSGALG00000002673	GRPEL2
ENSGALG00000005785	UBAP2	ENSGALG00000002158	GOLGA3	ENSGALG00000015617	RPS23	427323	ribosomal protein S23 [Source:HGNC Symbol;Acc:10410]	ENSGALG00000010565	NRD1	ENSGALG00000002681	HSD17B7
ENSGALG00000005791	JPH3	ENSGALG00000002165	UNC13B	ENSGALG00000015637	RPL7	420182	60S ribosomal protein L7 [Source:RefSeq peptide;Acc:NP_001006345]	ENSGALG00000010623	ORC1L	ENSGALG00000002690	PDPR
ENSGALG00000005800	DCAF12	ENSGALG00000002167	PATL2	ENSGALG00000015673	ZFHX4		Zinc finger homeobox protein 4 [Source:UniProtKB/TrEMBL;Acc:F1NAX1]	ENSGALG00000010632	GLT25D1	ENSGALG00000002693	FAM149B1
ENSGALG00000005802	FLT4	ENSGALG00000002169	PLEKHB2	ENSGALG00000015704	TXN	396437	Thioredoxin [Source:UniProtKB/Swiss-Prot;Acc:P08629]	ENSGALG00000010652	SCP2	ENSGALG00000002701	DNAJC9
ENSGALG00000005807	IPO7	ENSGALG00000002172	FAM168B	ENSGALG00000015783	IMMT	422912	mitochondrial inner membrane protein [Source:RefSeq peptide;Acc:NP_001006462]	ENSGALG00000010719	NEIL3	ENSGALG00000002703	TFAM
ENSGALG00000005822	KCNQ2	ENSGALG00000002179	FBF1	ENSGALG00000015844	SOD1	395938	superoxide dismutase [Source:RefSeq peptide;Acc:NP_990395]	ENSGALG00000010725	YWHAZ	ENSGALG00000002704	AFAP1L1
ENSGALG00000005823	HDLBP	ENSGALG00000002180	CHFR	ENSGALG00000015910	CD109	421862	CD109 molecule [Source:HGNC Symbol;Acc:21685]	ENSGALG00000010746	TMEM59	ENSGALG00000002706	XRN1
ENSGALG00000005856	TBC1D9B	ENSGALG00000002184	RANBP17	ENSGALG00000015917	EEF1A	373963	Elongation factor 1-alpha 1 [Source:UniProtKB/Swiss-Prot;Acc:Q90835]	ENSGALG00000010783	CPSF2	ENSGALG00000002710	IPMK
ENSGALG00000005869	COPG	ENSGALG00000002186	UNC45B	ENSGALG00000016105	DYSF	425353	dysferlin, limb girdle muscular dystrophy 2B (autosomal recessive) [Source:HGNC Symbol;Acc:3097]	ENSGALG00000010811	LGMN	ENSGALG00000002716	TMCO1
ENSGALG00000005922	RPL5	ENSGALG00000002187	HSD17B4	ENSGALG00000016127	SH3BGR	418523	Uncharacterized protein [Source:UniProtKB/TrEMBL;Acc:E1BVU4]	ENSGALG00000010835	DTX4	ENSGALG00000002722	MST1
ENSGALG00000005961	DAK	ENSGALG00000002194	MRPL38	ENSGALG00000016161	TSNARE1		t-SNARE domain containing 1 [Source:HGNC Symbol;Acc:26437]	ENSGALG00000010861	OMA1	ENSGALG00000002725	UAP1
ENSGALG00000005966	SEC61A1	ENSGALG00000002197	NPM1	ENSGALG00000016172	RPLP1	396262	60S acidic ribosomal protein P1 [Source:UniProtKB/Swiss-Prot;Acc:P18660]	ENSGALG00000010891	ABCB11	ENSGALG00000002726	KIF1B
ENSGALG00000005967	LMO1	ENSGALG00000002205	FBRSL1	ENSGALG00000016263	EYS		Uncharacterized protein [Source:UniProtKB/TrEMBL;Acc:F1NTV8]	ENSGALG00000010961	IGF2BP3	ENSGALG00000002734	UHMK1
ENSGALG00000005973	LCMT1	ENSGALG00000002207	ATP6V1G3	ENSGALG00000016336	NDUFB9	420337	Uncharacterized protein [Source:UniProtKB/TrEMBL;Acc:F1NPF3]	ENSGALG00000010973	TRA2A	ENSGALG00000002735	TAF11
ENSGALG00000005976	TCEA2	ENSGALG00000002210	PPIB	ENSGALG00000016385	TSSC1	421916	protein TSSC1 [Source:RefSeq peptide;Acc:NP_001026259]	ENSGALG00000010991	ALG6	ENSGALG00000002742	TMEM132B
ENSGALG00000005980		ENSGALG00000002227	DMXL1	ENSGALG00000016397	SOX11	396104	transcription factor SOX-11 [Source:RefSeq peptide;Acc:NP_990518]	ENSGALG00000011016	PGM1	ENSGALG00000002744	PCDH15
ENSGALG00000006025	XIRP1	ENSGALG00000002240	C3ORF18	ENSGALG00000016410	EIF1AY	418606	eukaryotic translation initiation factor 1A, Y chromosome [Source:RefSeq peptide;Acc:NP_001025975]	ENSGALG00000011036	HNRNPA2B1	ENSGALG00000002745	GLG1
ENSGALG00000006039	SNED1	ENSGALG00000002249	EIF2C1	ENSGALG00000016425	IAH1	421930	Uncharacterized protein [Source:UniProtKB/TrEMBL;Acc:F1NKW4]	ENSGALG00000011038	CBX3	ENSGALG00000002747	FASN
ENSGALG00000006043		ENSGALG00000002266	OGDHL	ENSGALG00000016427	ADAM17	421931	disintegrin and metalloproteinase domain-containing protein 17 precursor [Source:RefSeq peptide;Acc:NP_001008682]	ENSGALG00000011065	SPRTN	ENSGALG00000002750	NCKAP1
ENSGALG00000006060	SCN8A	ENSGALG00000002267	DCUN1D3	ENSGALG00000016438	MELK	428391	maternal embryonic leucine zipper kinase [Source:RefSeq peptide;Acc:NP_001026680]	ENSGALG00000011127		ENSGALG00000002756	TMEM121
ENSGALG00000006080	GPC4	ENSGALG00000002276	EME2	ENSGALG00000016462	MYCN	421948	N-myc proto-oncogene protein [Source:RefSeq peptide;Acc:NP_001026262]	ENSGALG00000011137	CREB5	ENSGALG00000002759	PEAK1
ENSGALG00000006100	ZNF644	ENSGALG00000002277	KLHL24	ENSGALG00000016567	EPHX2	421999	epoxide hydrolase 2 [Source:RefSeq peptide;Acc:NP_001028817]	ENSGALG00000011146	RECQL4	ENSGALG00000002762	UHRF1BP1
ENSGALG00000006118	ZC3H18	ENSGALG00000002280	MFSD6	ENSGALG00000016589	C2ORF18	431081	Uncharacterized protein [Source:UniProtKB/TrEMBL;Acc:E1BRQ4]	ENSGALG00000011238	GPR177	ENSGALG00000002764	ATP1B3
ENSGALG00000006144	CDK10	ENSGALG00000002282	TMEM200A	ENSGALG00000016600	POMC	422011	pro-opiomelanocortin precursor [Source:RefSeq peptide;Acc:NP_001026269]	ENSGALG00000011258	ATP2B1	ENSGALG00000002765	NBR1
ENSGALG00000006158	ACVR2B	ENSGALG00000002284	TRAPPC3	ENSGALG00000016603	MID1	373920	midline 1 (Opitz/BBB syndrome) [Source:RefSeq peptide;Acc:NP_989460]	ENSGALG00000011276	BTG1	ENSGALG00000002771	CRIP2
ENSGALG00000006160	HNRNPA0	ENSGALG00000002286	H3-IX	ENSGALG00000016727	PHF16	418674	Uncharacterized protein [Source:UniProtKB/TrEMBL;Acc:E1BW66]	ENSGALG00000011281	SGOL1	ENSGALG00000002773	SNRPC
ENSGALG00000006179	RPL13	ENSGALG00000002301	CNOT1	ENSGALG00000016775	RPL31	418710	Uncharacterized protein [Source:UniProtKB/TrEMBL;Acc:F1P4V6]	ENSGALG00000011319	LPHN3	ENSGALG00000002783	SLC43A2
ENSGALG00000006206	SPG7	ENSGALG00000002305	ZBTB41	ENSGALG00000016808	RANBP2	418730	RAN binding protein 2 [Source:HGNC Symbol;Acc:9848]	ENSGALG00000011323	SNAPC3	ENSGALG00000002784	APEH
ENSGALG00000006264	MLL3	ENSGALG00000002310	HIBCH	ENSGALG00000016831	PCID2	418745	PCI domain containing 2 [Source:RefSeq peptide;Acc:NP_001006266]	ENSGALG00000011327	NR2C1	ENSGALG00000002818	VAT1
ENSGALG00000006294	PSMD2	ENSGALG00000002313	SLC38A7	ENSGALG00000017096	LNX2	418928	Uncharacterized protein [Source:UniProtKB/TrEMBL;Acc:E1C2T9]	ENSGALG00000011329	MLLT4	ENSGALG00000002820	DFFA
ENSGALG00000006300	LDHA	ENSGALG00000002315	PARL	ENSGALG00000017129	CHSAP18	374206	histone deacetylase complex subunit SAP18 [Source:RefSeq peptide;Acc:NP_989643]	ENSGALG00000011340	ZRANB2	ENSGALG00000002829	SCARF1
ENSGALG00000006319	TGFBI	ENSGALG00000002327	NRG3	ENSGALG00000017242	FZD4	373887	Frizzled-4 [Source:UniProtKB/Swiss-Prot;Acc:Q9IA05]	ENSGALG00000011351	HSP90AA1	ENSGALG00000002831	SH3PXD2B
ENSGALG00000006331	STAMBPL1	ENSGALG00000002335	DOCK3	ENSGALG00000017262	NARS2	419026	asparaginyl-tRNA synthetase 2, mitochondrial (putative) [Source:HGNC Symbol;Acc:26274]	ENSGALG00000011376	ANKRD9	ENSGALG00000002832	IFI35
ENSGALG00000006332	RBM17	ENSGALG00000002347	C3ORF58	ENSGALG00000017299	RPS11	419049	40S ribosomal protein S11 [Source:RefSeq peptide;Acc:NP_001026004]	ENSGALG00000011403	SRP72	ENSGALG00000002846	NEURL1B
ENSGALG00000006343	ACTG2	ENSGALG00000002355	RBPMS	ENSGALG00000017419	HPS1	429879	Hermansky-Pudlak syndrome 1 [Source:RefSeq peptide;Acc:NP_001026751]	ENSGALG00000011427	USP37	ENSGALG00000002849	DCXR
ENSGALG00000006371	C5orf24	ENSGALG00000002356	FTSJD1	ENSGALG00000017524	DOHH	427066	Deoxyhypusine hydroxylase [Source:UniProtKB/Swiss-Prot;Acc:Q5ZIP3]	ENSGALG00000011432	CDC42BPB	ENSGALG00000002852
ENSGALG00000006404	DDX46	ENSGALG00000002362	MANF	ENSGALG00000017675	NDUFS8	769492	Uncharacterized protein [Source:UniProtKB/TrEMBL;Acc:F1NAF3]	ENSGALG00000011489	T	ENSGALG00000002853	CFDP1
ENSGALG00000006453	LTF	ENSGALG00000002364	SEC16A	ENSGALG00000017681	POLR3K	768505	polymerase (RNA) III (DNA directed) polypeptide K, 12.3 kDa [Source:HGNC Symbol;Acc:14121]	ENSGALG00000011499	SCARB2	ENSGALG00000002872	MALT1
ENSGALG00000006463	TMA7	ENSGALG00000002388	GBAS	ENSGALG00000017706		427327		ENSGALG00000011522	TRMT61A	ENSGALG00000002877	LRRC45
ENSGALG00000006497	ZIC3	ENSGALG00000002403	ULK1	ENSGALG00000018360	MT-CYB	807641	Cytochrome b [Source:UniProtKB/Swiss-Prot;Acc:P18946]	ENSGALG00000011534	ZFYVE21	ENSGALG00000002880
ENSGALG00000006508	FGF13	ENSGALG00000002414	TSPAN14	ENSGALG00000018366	MT-ND3	807638	NADH-ubiquinone oxidoreductase chain 3 [Source:UniProtKB/Swiss-Prot;Acc:P18938]	ENSGALG00000011581	KIF26A	ENSGALG00000002881	MNF1
ENSGALG00000006512	HSPA8	ENSGALG00000002420	EGFL7	ENSGALG00000018367	MT-CO3	807637	Cytochrome c oxidase subunit 3 [Source:UniProtKB/Swiss-Prot;Acc:P18945]	ENSGALG00000011652	TSN	ENSGALG00000002889	gga-mir-6599
ENSGALG00000006539	C9H21ORF2	ENSGALG00000002433	SLC40A1	ENSGALG00000018368	ATP6	807646	ATP synthase subunit a [Source:UniProtKB/Swiss-Prot;Acc:P14092]	ENSGALG00000011660	WTAP	ENSGALG00000002897	SLC16A14
ENSGALG00000006564	DNAJB11	ENSGALG00000002445	KIAA0319L	ENSGALG00000018370	gga-mir-3527	807635	gga-mir-3527 [Source:miRBase;Acc:MI0015378]	ENSGALG00000011745	WBP11	ENSGALG00000002904	REEP3
ENSGALG00000006596	SNRPD3	ENSGALG00000002451	KCNT2	ENSGALG00000018373	MT-CO1	807639	Cytochrome c oxidase subunit 1 [Source:UniProtKB/Swiss-Prot;Acc:P18943]	ENSGALG00000011778	ITGB5	ENSGALG00000002908	TRAIP
ENSGALG00000006602	SYT8	ENSGALG00000002453	ABCA7	ENSGALG00000018378	MT-ND2	807645	NADH-ubiquinone oxidoreductase chain 2 [Source:UniProtKB/Swiss-Prot;Acc:P18937]	ENSGALG00000011812	SULT1E1	ENSGALG00000002909	CTGF
ENSGALG00000006611	KIF7	ENSGALG00000002462	SEC11A	ENSGALG00000018384				ENSGALG00000011858	KCNH5	ENSGALG00000002913	BRI3BP
ENSGALG00000006613	CTSD	ENSGALG00000002478	MATR3	ENSGALG00000018386				ENSGALG00000011905	CTNNB1	ENSGALG00000002922	NOTCH2
ENSGALG00000006662	BPIFB8	ENSGALG00000002485	PHKG1	ENSGALG00000018479	GGA.8237		Uncharacterized protein [Source:UniProtKB/TrEMBL;Acc:E1BTQ7]	ENSGALG00000011910	MNAT1	ENSGALG00000002925	ETFA
ENSGALG00000006665	GALNT6	ENSGALG00000002487	SFSWAP	ENSGALG00000018499				ENSGALG00000011916	SREBF2	ENSGALG00000002932	NME2
ENSGALG00000006681	BRSK2	ENSGALG00000002489	PPP1R26	ENSGALG00000018770		425455		ENSGALG00000011937	NFE2L1	ENSGALG00000002954	MBTD1
ENSGALG00000006729	CYP26A1	ENSGALG00000002490	UQCRC2	ENSGALG00000020330	IGBP1		immunoglobulin (CD79A) binding protein 1 [Source:HGNC Symbol;Acc:5461]	ENSGALG00000012018	UGT8	ENSGALG00000002960	HMGCS2
ENSGALG00000006738	CDK5RAP1	ENSGALG00000002495	CHCHD2	ENSGALG00000020479	SLC43A3	423133	solute carrier family 43, member 3 [Source:HGNC Symbol;Acc:17466]	ENSGALG00000012019	ARSJ	ENSGALG00000002971	NSD1
ENSGALG00000006751	gga-mir-1466	ENSGALG00000002499		ENSGALG00000020813	CCDC50	424906	coiled-coil domain-containing protein 50 [Source:RefSeq peptide;Acc:NP_001026486]	ENSGALG00000012048	LARP7	ENSGALG00000002984	RAB24
ENSGALG00000006780	ARL6IP1	ENSGALG00000002500	GMPPB	ENSGALG00000020973	SUMO3	770553	Small ubiquitin-related modifier 3 [Source:UniProtKB/Swiss-Prot;Acc:Q5ZHQ1]	ENSGALG00000012052	SNX4	ENSGALG00000002986	WNK4
ENSGALG00000006783	PLOD2	ENSGALG00000002504	TROVE2	ENSGALG00000021318			Uncharacterized protein [Source:UniProtKB/TrEMBL;Acc:F1NII1]	ENSGALG00000012093	ELMO1	ENSGALG00000002988	PHGDH
ENSGALG00000006788	RPRD1B	ENSGALG00000002510	IP6K1	ENSGALG00000021365	DCTN3	427404	dynactin subunit 3 [Source:RefSeq peptide;Acc:NP_001026616]	ENSGALG00000012101	MUDENG	ENSGALG00000003000	SUGP1
ENSGALG00000006793	NTRK3	ENSGALG00000002515	OLFM1	ENSGALG00000021397	SERF1A	769434	Uncharacterized protein [Source:UniProtKB/TrEMBL;Acc:E1BSC2]	ENSGALG00000012103	CCDC73	ENSGALG00000003021	CHRNA5
ENSGALG00000006811	ZIC1	ENSGALG00000002521	UBA7	ENSGALG00000021719	ND4L	807644	NADH-ubiquinone oxidoreductase chain 4L [Source:UniProtKB/Swiss-Prot;Acc:P18942]	ENSGALG00000012124	PELI2	ENSGALG00000003026	MKL2
ENSGALG00000006824	USP19	ENSGALG00000002522	SLC28A2	ENSGALG00000022145	CDCA8	425084	cell division cycle associated 8 [Source:HGNC Symbol;Acc:14629]	ENSGALG00000012136	MPPED2	ENSGALG00000003033	STXBP4
ENSGALG00000006843		ENSGALG00000002524	UCHL5	ENSGALG00000022166	PNKD	426214	paroxysmal nonkinesigenic dyskinesia [Source:HGNC Symbol;Acc:9153]	ENSGALG00000012137	KTN1	ENSGALG00000003039	SRM
ENSGALG00000006856	CD151	ENSGALG00000002526	DLGAP3	ENSGALG00000022174	RPL17L	426845	Uncharacterized protein [Source:UniProtKB/TrEMBL;Acc:H9L213]	ENSGALG00000012201	DNAL4	ENSGALG00000003045	E2F1
ENSGALG00000006863	SHC1	ENSGALG00000002527	TMEM201	ENSGALG00000022539	ATP5B	426673	ATP synthase subunit beta, mitochondrial precursor [Source:RefSeq peptide;Acc:NP_001026562]	ENSGALG00000012213	CNI	ENSGALG00000003046	PSMA4
ENSGALG00000006880	SLC38A10	ENSGALG00000002538	SHF	ENSGALG00000022565	IDH2	431056	isocitrate dehydrogenase [Source:RefSeq peptide;Acc:NP_001026770]	ENSGALG00000012232	DNAAF2	ENSGALG00000003047	SUGP2
ENSGALG00000006885	HRAS1	ENSGALG00000002555	RET	ENSGALG00000022570		776936		ENSGALG00000012237	POLE2	ENSGALG00000003053	PRDX6
ENSGALG00000006899		ENSGALG00000002561	FANCE	ENSGALG00000022674	HINTW	395423	Wpkci [Source:RefSeq peptide;Acc:NP_990019]	ENSGALG00000012301	VPS41	ENSGALG00000003064	TADA1L
ENSGALG00000006910	IMPDH2	ENSGALG00000002563	TPM4	ENSGALG00000022679	WPKCI	768662	Uncharacterized protein; Wpkci [Source:UniProtKB/TrEMBL;Acc:Q98TH7]	ENSGALG00000012341	SAV1	ENSGALG00000003067	MRPL44
ENSGALG00000006968	HNF1A	ENSGALG00000002569	RAN	ENSGALG00000022685		100857891		ENSGALG00000012355	DARS	ENSGALG00000003071	OGFOD1
ENSGALG00000006974	DDX27	ENSGALG00000002577	STARD10	ENSGALG00000022690		771438	Uncharacterized protein [Source:UniProtKB/TrEMBL;Acc:H9L3F1]	ENSGALG00000012390	PPP1R14C	ENSGALG00000003084	NUDT21
ENSGALG00000007005	PPP1R2	ENSGALG00000002581	HTATIP2	ENSGALG00000022706	TPP1	425576	tripeptidyl peptidase I [Source:HGNC Symbol;Acc:2073]	ENSGALG00000012407	LRP1	ENSGALG00000003103	MST1R
ENSGALG00000007027	SGSH	ENSGALG00000002591	POLR2E	ENSGALG00000023073	GGA.42833	421634	Uncharacterized protein [Source:UniProtKB/TrEMBL;Acc:F1NJW3]	ENSGALG00000012415	PDIA4	ENSGALG00000003122	ZFAND2B
ENSGALG00000007046	BUD13	ENSGALG00000002595	GPX4	ENSGALG00000023294	RPLP0	395835	60S acidic ribosomal protein P0 [Source:RefSeq peptide;Acc:NP_990318]	ENSGALG00000012452	MIS18BP1	ENSGALG00000003129	RAB11FIP1
ENSGALG00000007053	FAM43A	ENSGALG00000002597	MSS51	ENSGALG00000023547	PCIF1	771963	PDX1 C-terminal inhibiting factor 1 [Source:HGNC Symbol;Acc:16200]	ENSGALG00000012468	PRPF39	ENSGALG00000003131	DGKE
ENSGALG00000007082	CREM	ENSGALG00000002599	C9ORF100	ENSGALG00000023973		395532	Uncharacterized protein [Source:UniProtKB/TrEMBL;Acc:F1P2H5]	ENSGALG00000012533	MYH9	ENSGALG00000003144	TRIM25
ENSGALG00000007090	CPN1	ENSGALG00000002605	MRPL17	ENSGALG00000024011	EX-FABP	396393	extracellular fatty acid-binding protein precursor [Source:RefSeq peptide;Acc:NP_990753]	ENSGALG00000012546	MCM5	ENSGALG00000003149	ITPR3
ENSGALG00000007096	UQCRQ	ENSGALG00000002606	CLSTN1	ENSGALG00000024112	PSMD11	430878	proteasome (prosome, macropain) 26S subunit, non-ATPase, 11 [Source:HGNC Symbol;Acc:9556]	ENSGALG00000012559	LARGE	ENSGALG00000003153	COPE
ENSGALG00000007101	ZNF259	ENSGALG00000002615	DEF6	ENSGALG00000024357	B-G	417035	MHC B-G antigen isoform 2 precursor [Source:RefSeq peptide;Acc:NP_001025841]	ENSGALG00000012566	SYN3	ENSGALG00000003155	SRR
ENSGALG00000007113	TNC	ENSGALG00000002621	SLC25A42	ENSGALG00000025711	H3-IX	396233	Uncharacterized protein [Source:UniProtKB/TrEMBL;Acc:F1NNM8]	ENSGALG00000012575	TLE1	ENSGALG00000003157	MYH7B
ENSGALG00000007114	APOA1	ENSGALG00000002622	FCHSD1	ENSGALG00000025814	MRPL9	100858449	mitochondrial ribosomal protein L9 [Source:HGNC Symbol;Acc:14277]	ENSGALG00000012591	HNRNPK	ENSGALG00000003160	CERS1
ENSGALG00000007153	GGA.46920	ENSGALG00000002629	TMEM248	ENSGALG00000025843				ENSGALG00000012610	CTSL2	ENSGALG00000003164	DNM3
ENSGALG00000007158	SOCS1	ENSGALG00000002632	CALCRL	ENSGALG00000025875	ALX-4	373976	homeobox protein aristaless-like 4 [Source:RefSeq peptide;Acc:NP_989493]	ENSGALG00000012618	FANCC	ENSGALG00000003170	DNAH10
ENSGALG00000007178	FADS2	ENSGALG00000002644	RPL10A	ENSGALG00000025898	SMAD6	374096	Mothers against decapentaplegic homolog 6 [Source:UniProtKB/Swiss-Prot;Acc:Q9W734]	ENSGALG00000012623	CFC1	ENSGALG00000003180	TSR1
ENSGALG00000007191	TK1	ENSGALG00000002646	FAM171B	ENSGALG00000025911	ARHGDIG	100858938	Rho GDP dissociation inhibitor (GDI) gamma [Source:HGNC Symbol;Acc:680]	ENSGALG00000012726	HSP90B1	ENSGALG00000003181	SURF2
ENSGALG00000007196	STXBP1	ENSGALG00000002648	FUK	ENSGALG00000025915	ARRDC3	427107	arrestin domain containing 3 [Source:HGNC Symbol;Acc:29263]	ENSGALG00000012740	ADAM12	ENSGALG00000003189	NFYC
ENSGALG00000007220	FTH	ENSGALG00000002649	UBE4B	ENSGALG00000025930	PHC2		polyhomeotic homolog 2 (Drosophila) [Source:HGNC Symbol;Acc:3183]	ENSGALG00000012791	TBXAS1	ENSGALG00000003193	CRABP-I
ENSGALG00000007233	P4HB	ENSGALG00000002655	ITGAV	ENSGALG00000025937	FXYD6	770406	FXYD domain-containing ion transport regulator 6 precursor [Source:RefSeq peptide;Acc:NP_001074348]	ENSGALG00000012798	SSR1	ENSGALG00000003197	RPL7A
ENSGALG00000007237	ALYREF	ENSGALG00000002656	CRK	ENSGALG00000025972				ENSGALG00000012952	BASP1	ENSGALG00000003206	METTL13
ENSGALG00000007267	MVD	ENSGALG00000002664	ANXA11	ENSGALG00000025973				ENSGALG00000013098	MGST1	ENSGALG00000003210	SURF6
ENSGALG00000007315	PSMD6	ENSGALG00000002665	PCYOX1L	ENSGALG00000026019	ASCC1	423709	activating signal cointegrator 1 complex subunit 1 [Source:HGNC Symbol;Acc:24268]	ENSGALG00000013293	GLDN	ENSGALG00000003212	TSPO2
ENSGALG00000007319	CCDC64	ENSGALG00000002673	GRPEL2	ENSGALG00000026065	SPRYD3	100858430	SPRY domain containing 3 [Source:HGNC Symbol;Acc:25920]	ENSGALG00000013298	CPSF7	ENSGALG00000003213	LGALS2
ENSGALG00000007337	LPP	ENSGALG00000002681	HSD17B7	ENSGALG00000026077	ALDOC	395492	Fructose-bisphosphate aldolase C [Source:UniProtKB/Swiss-Prot;Acc:P53449]	ENSGALG00000013312		ENSGALG00000003215	PEF1
ENSGALG00000007350	TXNDC14	ENSGALG00000002690	PDPR	ENSGALG00000026095	CDC26	417269	Uncharacterized protein [Source:UniProtKB/TrEMBL;Acc:E1BRB4]	ENSGALG00000013313		ENSGALG00000003227	RAB11FIP4
ENSGALG00000007351	MTPAP	ENSGALG00000002693	FAM149B1	ENSGALG00000026108	ATP5D	771478	ATP synthase, H+ transporting, mitochondrial F1 complex, delta subunit [Source:HGNC Symbol;Acc:837]	ENSGALG00000013352	SF3B4	ENSGALG00000003231	KIF20A
ENSGALG00000007365	PARP16	ENSGALG00000002696	RPL17L	ENSGALG00000026222		100858243		ENSGALG00000013409		ENSGALG00000003235
ENSGALG00000007396	TAOK3	ENSGALG00000002701	DNAJC9	ENSGALG00000026245		100859320		ENSGALG00000013417	LPAR2	ENSGALG00000003239	DCDC2B
ENSGALG00000007403	PEBP1	ENSGALG00000002703	TFAM	ENSGALG00000026289		100857484		ENSGALG00000013420	FOXM1	ENSGALG00000003241	CCDC28B
ENSGALG00000007430	ARCN1	ENSGALG00000002704	AFAP1L1	ENSGALG00000026300	C9ORF105	426803	Uncharacterized protein [Source:UniProtKB/TrEMBL;Acc:E1C8R6]	ENSGALG00000013464	ANP32E	ENSGALG00000003250	ITPA
ENSGALG00000007434		ENSGALG00000002706	XRN1	ENSGALG00000026366			Connectin/titin; Uncharacterized protein [Source:UniProtKB/TrEMBL;Acc:P79757]	ENSGALG00000013493	SPTLC1	ENSGALG00000003254	BAG4
ENSGALG00000007435	RAB18	ENSGALG00000002710	IPMK	ENSGALG00000026374	PFDN2	100858383	prefoldin subunit 2 [Source:HGNC Symbol;Acc:8867]	ENSGALG00000013494	CENPN	ENSGALG00000003259	EIF2B1
ENSGALG00000007470	POLR1D	ENSGALG00000002716	TMCO1	ENSGALG00000026423	PYGO2		pygopus homolog 2 (Drosophila) [Source:HGNC Symbol;Acc:30257]	ENSGALG00000013512	BTF3	ENSGALG00000003260	UTP6
ENSGALG00000007473	MRPL28	ENSGALG00000002722	MST1	ENSGALG00000026433				ENSGALG00000013528		ENSGALG00000003265	PTP4A2
ENSGALG00000007485	TFRC	ENSGALG00000002725	UAP1	ENSGALG00000026574	POUV	427781	POU domain class 5 transcription factor 1 [Source:RefSeq peptide;Acc:NP_001103648]	ENSGALG00000013552		ENSGALG00000003268	PPAPDC1B
ENSGALG00000007491	VWA9	ENSGALG00000002726	KIF1B	ENSGALG00000026644	DBN1	396496	drebrin [Source:RefSeq peptide;Acc:NP_990830]	ENSGALG00000013563	CCDC102A	ENSGALG00000003277	SUZ12
ENSGALG00000007510		ENSGALG00000002734	UHMK1	ENSGALG00000026713	H2AFV	426617	H2A histone family, member V [Source:HGNC Symbol;Acc:20664]	ENSGALG00000013702		ENSGALG00000003281	GSS
ENSGALG00000007547	ABI1	ENSGALG00000002735	TAF11	ENSGALG00000026732	GGA.42010	430210	NADH dehydrogenase ubiquinone flavoprotein 1 [Source:RefSeq peptide;Acc:NP_001026754]	ENSGALG00000013726	AIRC	ENSGALG00000003289	CHUK
ENSGALG00000007606	PGAM1	ENSGALG00000002742	TMEM132B	ENSGALG00000026760		425644		ENSGALG00000013740	SLC20A1	ENSGALG00000003295	ADAMTS12
ENSGALG00000007611	RPL35A	ENSGALG00000002744	PCDH15	ENSGALG00000026761	LIN28B	421786	Protein lin-28 homolog B [Source:UniProtKB/Swiss-Prot;Acc:Q45KJ4]	ENSGALG00000013818	CITED2	ENSGALG00000003299	WHSC1L1
ENSGALG00000007615	RAB11A	ENSGALG00000002745	GLG1	ENSGALG00000026836	COL16A1		collagen, type XVI, alpha 1 [Source:HGNC Symbol;Acc:2193]	ENSGALG00000013823	TNPO3	ENSGALG00000003303	IDH3A
ENSGALG00000007653	RAE1	ENSGALG00000002747	FASN	ENSGALG00000026852	CALR		calreticulin [Source:HGNC Symbol;Acc:1455]	ENSGALG00000013837	TBL1XR1	ENSGALG00000003313
ENSGALG00000007704	NPM3	ENSGALG00000002750	NCKAP1	ENSGALG00000026897		100859453		ENSGALG00000013848		ENSGALG00000003321	RILPL2
ENSGALG00000007709	C20H20ORF43	ENSGALG00000002756	TMEM121	ENSGALG00000026934				ENSGALG00000013881	C22H2orf42	ENSGALG00000003322	TBC1D2B
ENSGALG00000007736	ZWILCH	ENSGALG00000002759	PEAK1	ENSGALG00000026950	UBE2M	100858641	ubiquitin-conjugating enzyme E2M [Source:HGNC Symbol;Acc:12491]	ENSGALG00000014014	LAMA2	ENSGALG00000003331	FAF2
ENSGALG00000007778	PES1	ENSGALG00000002762	UHRF1BP1	ENSGALG00000026978	RPL29	770249	ribosomal protein L29 [Source:RefSeq peptide;Acc:NP_001165148]	ENSGALG00000014041	RASSF8	ENSGALG00000003337	EIF3I
ENSGALG00000007838	NLRC3	ENSGALG00000002764	ATP1B3	ENSGALG00000026983	CHRD	395828	chordin precursor [Source:RefSeq peptide;Acc:NP_990311]	ENSGALG00000014170		ENSGALG00000003339	MTOR
ENSGALG00000007843	ATRX	ENSGALG00000002765	NBR1	ENSGALG00000027035	RPL21	418933	Uncharacterized protein [Source:UniProtKB/TrEMBL;Acc:F1NP85]	ENSGALG00000014366	HNRPK	ENSGALG00000003348
ENSGALG00000007900	COMMD3	ENSGALG00000002771	CRIP2	ENSGALG00000027042	FUS	414144	fusion [Source:RefSeq peptide;Acc:NP_001001531]	ENSGALG00000014412	CSTA	ENSGALG00000003355	NOP16
ENSGALG00000007914	DNAJC1	ENSGALG00000002773	SNRPC	ENSGALG00000027068		772302		ENSGALG00000014445	NOP2	ENSGALG00000003356	TM2D2
ENSGALG00000007919	EIF4E2	ENSGALG00000002779	PAN2	ENSGALG00000027085	CROCC		ciliary rootlet coiled-coil, rootletin [Source:HGNC Symbol;Acc:21299]	ENSGALG00000014450	PABPC1	ENSGALG00000003357	FKBP8
ENSGALG00000007926	ATP5H	ENSGALG00000002783	SLC43A2	ENSGALG00000027142	RPL32	416122	ribosomal protein L32 [Source:RefSeq peptide;Acc:NP_001239184]	ENSGALG00000014490	LEPREL2	ENSGALG00000003374	ESRP2
ENSGALG00000007930	MAP2K5	ENSGALG00000002784	APEH	ENSGALG00000027170				ENSGALG00000014512	COPS5	ENSGALG00000003381	HERC1
ENSGALG00000007934	KCTD2	ENSGALG00000002813		ENSGALG00000027217	KRT18		keratin 18 [Source:HGNC Symbol;Acc:6430]	ENSGALG00000014528	ENO2	ENSGALG00000003385	LSM4
ENSGALG00000007937	SF3A1	ENSGALG00000002818	VAT1	ENSGALG00000027238	PAF1	100858108	Paf1, RNA polymerase II associated factor, homolog (S. cerevisiae) [Source:HGNC Symbol;Acc:25459]	ENSGALG00000014554	ATN1	ENSGALG00000003396	NFATC3
ENSGALG00000007971	SUMO2	ENSGALG00000002820	DFFA	ENSGALG00000027267		426235		ENSGALG00000014582	CADM1	ENSGALG00000003400	AIMP2
ENSGALG00000007977	API5	ENSGALG00000002829	SCARF1	ENSGALG00000027277	SDHC	100859641	succinate dehydrogenase complex, subunit C, integral membrane protein, 15kDa [Source:HGNC Symbol;Acc:10682]	ENSGALG00000014638	ASH1L	ENSGALG00000003422	TRIM3
ENSGALG00000008054		ENSGALG00000002831	SH3PXD2B	ENSGALG00000027326	MFAP2	100858555	microfibrillar-associated protein 2 [Source:HGNC Symbol;Acc:7033]	ENSGALG00000014644	ATP5A1	ENSGALG00000003424	LMX1A
ENSGALG00000008061	ASTL	ENSGALG00000002832	IFI35	ENSGALG00000027492	C14orf80	424373	chromosome 14 open reading frame 80 [Source:HGNC Symbol;Acc:20127]	ENSGALG00000014661	FAM172A	ENSGALG00000003427	USP3
ENSGALG00000008066	UQCR10	ENSGALG00000002837	RPL27	ENSGALG00000027506	DNAJB2	427022	DnaJ (Hsp40) homolog, subfamily B, member 2 [Source:HGNC Symbol;Acc:5228]	ENSGALG00000014674	CLSTN3	ENSGALG00000003445	MGST3
ENSGALG00000008091	PTPMT1	ENSGALG00000002839	SEC11C	ENSGALG00000027526	COL9A2		collagen, type IX, alpha 2 [Source:HGNC Symbol;Acc:2218]	ENSGALG00000014709	SKIV2L2	ENSGALG00000003467	BYSL
ENSGALG00000008125	RPS27A	ENSGALG00000002846	NEURL1B	ENSGALG00000027539	HTRA2		HtrA serine peptidase 2 [Source:HGNC Symbol;Acc:14348]	ENSGALG00000014711	PPAP2A	ENSGALG00000003472	VWC2L
ENSGALG00000008130	RTN4	ENSGALG00000002847	RPE	ENSGALG00000027542	LSM12	776864	Protein LSM12 homolog [Source:UniProtKB/Swiss-Prot;Acc:Q5ZML5]	ENSGALG00000014729	DEPDC1B	ENSGALG00000003479	LMTK2
ENSGALG00000008156	SPTBN1	ENSGALG00000002849	DCXR	ENSGALG00000027557	OTUD5		OTU domain containing 5 [Source:HGNC Symbol;Acc:25402]	ENSGALG00000014734		ENSGALG00000003488	PTPRT
ENSGALG00000008169	GDI2	ENSGALG00000002852		ENSGALG00000027576	CIAO1		cytosolic iron-sulfur protein assembly 1 [Source:HGNC Symbol;Acc:14280]	ENSGALG00000014740	IPO11	ENSGALG00000003492
ENSGALG00000008181	MADD	ENSGALG00000002853	CFDP1	ENSGALG00000027614				ENSGALG00000014751	ADAMTS6	ENSGALG00000003496	TEX2
ENSGALG00000008201	FBXO21	ENSGALG00000002868	RPL26	ENSGALG00000027639	RGMA	395214	repulsive guidance molecule A precursor [Source:RefSeq peptide;Acc:NP_989868]	ENSGALG00000014784	MAST4	ENSGALG00000003533	ZNF511
ENSGALG00000008212	RPL30	ENSGALG00000002872	MALT1	ENSGALG00000027646				ENSGALG00000014787	SLC30A5	ENSGALG00000003536	KLHL11
ENSGALG00000008216	ANXA4	ENSGALG00000002877	LRRC45	ENSGALG00000027695		100858588		ENSGALG00000014788	CENPH	ENSGALG00000003549
ENSGALG00000008237	GRAMD3	ENSGALG00000002880		ENSGALG00000027754		776802		ENSGALG00000014804	THBS4	ENSGALG00000003558	NADK2
ENSGALG00000008247	ARFGAP2	ENSGALG00000002881	MNF1	ENSGALG00000027782		100859884		ENSGALG00000014868	SERINC1	ENSGALG00000003563	YARS
ENSGALG00000008249	DNAJC2	ENSGALG00000002886	NKX2-5	ENSGALG00000027807	RPS26	100857770	ribosomal protein S26 [Source:HGNC Symbol;Acc:10414]	ENSGALG00000014874	MRPS30	ENSGALG00000003566	SMURF2
ENSGALG00000008253	TBX5	ENSGALG00000002889	gga-mir-6599	ENSGALG00000027842	CENPA	100113359	Histone H3-like centromeric protein A [Source:UniProtKB/Swiss-Prot;Acc:Q6XXM1]	ENSGALG00000014884	ISL1	ENSGALG00000003572
ENSGALG00000008256	BLM	ENSGALG00000002897	SLC16A14	ENSGALG00000027888	LAMTOR1	100857186	late endosomal/lysosomal adaptor, MAPK and MTOR activator 1 [Source:HGNC Symbol;Acc:26068]	ENSGALG00000014897	TYMS	ENSGALG00000003575	DNTTIP1
ENSGALG00000008266	COL4A6	ENSGALG00000002904	REEP3	ENSGALG00000027904	USMG5	423873	up-regulated during skeletal muscle growth protein 5 [Source:RefSeq peptide;Acc:NP_001238958]	ENSGALG00000014908	FST	ENSGALG00000003579	INSR
ENSGALG00000008279	LRRN1	ENSGALG00000002908	TRAIP	ENSGALG00000027920	CPLX2	100857281	complexin 2 [Source:HGNC Symbol;Acc:2310]	ENSGALG00000014910	COLEC12	ENSGALG00000003589	VTN
ENSGALG00000008291	AP3S2	ENSGALG00000002909	CTGF	ENSGALG00000027963	COX7C	431629	Uncharacterized protein [Source:UniProtKB/TrEMBL;Acc:E1BZL1]	ENSGALG00000014911	ARL15	ENSGALG00000003601	ATP2B4
ENSGALG00000008337	SLC24A6	ENSGALG00000002913	BRI3BP	ENSGALG00000028003	OTUB1	777320	OTU domain, ubiquitin aldehyde binding 1 [Source:HGNC Symbol;Acc:23077]	ENSGALG00000014916	SPINZ	ENSGALG00000003605
ENSGALG00000008367	MDK	ENSGALG00000002922	NOTCH2	ENSGALG00000028024	CAPG	431244	capping protein (actin filament), gelsolin-like [Source:HGNC Symbol;Acc:1474]	ENSGALG00000014942	NSA2	ENSGALG00000003614	ADC
ENSGALG00000008419	SEC13	ENSGALG00000002925	ETFA	ENSGALG00000028027	CHURC1	395448	protein Churchill [Source:RefSeq peptide;Acc:NP_990040]	ENSGALG00000015002	MRPS27	ENSGALG00000003618
ENSGALG00000008432	AP2M1	ENSGALG00000002931	REG4	ENSGALG00000028035	FBXO22	415355	F-box only protein 22 [Source:RefSeq peptide;Acc:NP_001025716]	ENSGALG00000015003	ATP1A1	ENSGALG00000003627	BPTF
ENSGALG00000008436	CRY2	ENSGALG00000002932	NME2	ENSGALG00000028095	HOXA1	374051	Homeobox protein Hox-A2 [Source:UniProtKB/TrEMBL;Acc:F6V5Z4]	ENSGALG00000015042	CRMP1B	ENSGALG00000003634	PTEN
ENSGALG00000008437	NET1	ENSGALG00000002954	MBTD1	ENSGALG00000028112	EIF3K		eukaryotic translation initiation factor 3, subunit K [Source:HGNC Symbol;Acc:24656]	ENSGALG00000015069	B4GALT4	ENSGALG00000003641	KAT6A
ENSGALG00000008474	ALS2CR8	ENSGALG00000002960	HMGCS2	ENSGALG00000028116				ENSGALG00000015091	HAUS6	ENSGALG00000003657	UNC119
ENSGALG00000008477	EXOC4	ENSGALG00000002971	NSD1	ENSGALG00000028136	CXCL12	395180	stromal cell-derived factor 1 precursor [Source:RefSeq peptide;Acc:NP_989841]	ENSGALG00000015112	ZNF521	ENSGALG00000003658	DHX35
ENSGALG00000008520	EIF4G1	ENSGALG00000002984	RAB24	ENSGALG00000028145	C17ORF59		Uncharacterized protein [Source:UniProtKB/TrEMBL;Acc:F1P3U2]	ENSGALG00000015118	SMC5	ENSGALG00000003661	SETX
ENSGALG00000008542	ADD3	ENSGALG00000002986	WNK4	ENSGALG00000028201	RAD9	404777	cell cycle checkpoint control protein RAD9A [Source:RefSeq peptide;Acc:NP_998748]	ENSGALG00000015119	SS18	ENSGALG00000003665	PIGS
ENSGALG00000008567		ENSGALG00000002988	PHGDH	ENSGALG00000028221		424593		ENSGALG00000015132	CDH2	ENSGALG00000003668
ENSGALG00000008579	OIP5	ENSGALG00000002990	PRELID1	ENSGALG00000028248	MAX	100858676	Protein max [Source:UniProtKB/Swiss-Prot;Acc:P52162]	ENSGALG00000015179	CEP78	ENSGALG00000003669	ZBTB17
ENSGALG00000008590	EEF1B2	ENSGALG00000003000	SUGP1	ENSGALG00000028263	AUP1	769206	ancient ubiquitous protein 1 [Source:HGNC Symbol;Acc:891]	ENSGALG00000015184	TLE4	ENSGALG00000003687	OGFOD2
ENSGALG00000008595	RTF1	ENSGALG00000003021	CHRNA5	ENSGALG00000028350				ENSGALG00000015208	ROR2	ENSGALG00000003688	NUP155
ENSGALG00000008609	PTK7	ENSGALG00000003026	MKL2	ENSGALG00000028354	METRNL	417332	Uncharacterized protein [Source:UniProtKB/TrEMBL;Acc:F1NIZ8]	ENSGALG00000015256	PAM	ENSGALG00000003689	PAPSS2
ENSGALG00000008613	NDUFA1	ENSGALG00000003033	STXBP4	ENSGALG00000028358	SDOS	395557	Protein syndesmos [Source:UniProtKB/Swiss-Prot;Acc:Q9IAY5]	ENSGALG00000015285	TOMM70A	ENSGALG00000003700	PSMD12
ENSGALG00000008620	RPL39	ENSGALG00000003039	SRM	ENSGALG00000028365	TCF4	768612	transcription factor 4 [Source:HGNC Symbol;Acc:11634]	ENSGALG00000015327	TXNL4B	ENSGALG00000003703	USE1
ENSGALG00000008621	NRP2	ENSGALG00000003045	E2F1	ENSGALG00000028438	CLK1	100858576	CDC-like kinase 1 [Source:HGNC Symbol;Acc:2068]	ENSGALG00000015330	PCNP	ENSGALG00000003713	CLCNKB
ENSGALG00000008667	DSTN	ENSGALG00000003046	PSMA4	ENSGALG00000028443	CSPG5	395466	chondroitin sulfate proteoglycan 5 precursor [Source:RefSeq peptide;Acc:NP_990050]	ENSGALG00000015349	PIGG	ENSGALG00000003714	LSM11
ENSGALG00000008677	VIM	ENSGALG00000003047	SUGP2	ENSGALG00000028513	TMUB1	431107	transmembrane and ubiquitin-like domain containing 1 [Source:HGNC Symbol;Acc:21709]	ENSGALG00000015364	GUCA1C	ENSGALG00000003717	MYO9B
ENSGALG00000008684	EIF4A2	ENSGALG00000003053	PRDX6	ENSGALG00000028517	EIF1	420037	Eukaryotic translation initiation factor 1 [Source:UniProtKB/Swiss-Prot;Acc:P51971]	ENSGALG00000015479		ENSGALG00000003719	CHD9
ENSGALG00000008787	CEP68	ENSGALG00000003064	TADA1L	ENSGALG00000028520	gga-mir-3526	396497	gga-mir-3526 [Source:miRBase;Acc:MI0015377]	ENSGALG00000015529	WFS1	ENSGALG00000003732	UCK1
ENSGALG00000008806	RPL12	ENSGALG00000003067	MRPL44	ENSGALG00000028529	PTGDS	374110	prostaglandin D2 synthase, brain precursor [Source:RefSeq peptide;Acc:NP_989590]	ENSGALG00000015540	RAD23B	ENSGALG00000003741	MYO18A
ENSGALG00000008821	NDUFA5	ENSGALG00000003071	OGFOD1	ENSGALG00000028600	PPIA	776282	peptidylprolyl isomerase A (cyclophilin A) [Source:RefSeq peptide;Acc:NP_001159798]	ENSGALG00000015571	RAD17	ENSGALG00000003743	VPS37B
ENSGALG00000008836	ATP6AP1	ENSGALG00000003084	NUDT21	ENSGALG00000028683	SSR3	425027	Uncharacterized protein [Source:UniProtKB/TrEMBL;Acc:E1C984]	ENSGALG00000015572	CCDC125	ENSGALG00000003748	TMEM16E
ENSGALG00000008870	ZDHHC6	ENSGALG00000003103	MST1R	ENSGALG00000028749	ACTG1	776816	Actin, cytoplasmic 2 Actin, cytoplasmic 2, N-terminally processed [Source:UniProtKB/Swiss-Prot;Acc:Q5ZMQ2]	ENSGALG00000015580	UFL1	ENSGALG00000003753	CYLD
ENSGALG00000008883	TCF7L2	ENSGALG00000003122	ZFAND2B	ENSGALG00000028797	PPP1R1B	426639	protein phosphatase 1, regulatory (inhibitor) subunit 1B [Source:HGNC Symbol;Acc:9287]	ENSGALG00000015612	LRPAP1	ENSGALG00000003755	VDAC3
ENSGALG00000008889	TTC14	ENSGALG00000003129	RAB11FIP1	ENSGALG00000028844	WDR83OS	777443	Protein Asterix [Source:UniProtKB/Swiss-Prot;Acc:F8RT80]	ENSGALG00000015620	XRCC4	ENSGALG00000003771
ENSGALG00000008906	EHBP1	ENSGALG00000003131	DGKE	ENSGALG00000028872	TPT1	396363	Translationally-controlled tumor protein homolog [Source:UniProtKB/Swiss-Prot;Acc:P43347]	ENSGALG00000015641	CCNH	ENSGALG00000003772	SDF2
ENSGALG00000008930	B3GNT2	ENSGALG00000003144	TRIM25	ENSGALG00000028918	ZNF706	768824	Zinc finger protein 706 [Source:UniProtKB/Swiss-Prot;Acc:Q5ZMM5]	ENSGALG00000015688	MXD4	ENSGALG00000003774	ATP13A2
ENSGALG00000008939	FUBP1	ENSGALG00000003149	ITPR3	ENSGALG00000028937	TIMM13	100859352	translocase of inner mitochondrial membrane 13 homolog (yeast) [Source:HGNC Symbol;Acc:11816]	ENSGALG00000015691	SMC2	ENSGALG00000003775	RICTOR
ENSGALG00000008969	TACSTD1	ENSGALG00000003150	TUBG1	ENSGALG00000028992		422526		ENSGALG00000015701	CXADR	ENSGALG00000003776	PRRC2B
ENSGALG00000008975	FAM3C	ENSGALG00000003153	COPE	ENSGALG00000028998	XPA	395659	DNA repair protein complementing XP-A cells homolog [Source:RefSeq peptide;Acc:NP_990184]	ENSGALG00000015702	LTB4DH	ENSGALG00000003788	BNIP2
ENSGALG00000009020	JAG1	ENSGALG00000003155	SRR	ENSGALG00000029140	CRABP2	100857929	Cellular retinoic acid-binding protein 2 [Source:UniProtKB/Swiss-Prot;Acc:P30370]	ENSGALG00000015709	TACC3	ENSGALG00000003793	GTF2A2
ENSGALG00000009038	CLDN12	ENSGALG00000003157	MYH7B	ENSGALG00000029165				ENSGALG00000015721	SVEP1	ENSGALG00000003812	UBE2F
ENSGALG00000009045	EBNA1BP2	ENSGALG00000003160	CERS1					ENSGALG00000015780	PNRC1	ENSGALG00000003818	CYFIP2
ENSGALG00000009057	TASP1	ENSGALG00000003164	DNM3					ENSGALG00000015792	ADAMTS1	ENSGALG00000003838
ENSGALG00000009067		ENSGALG00000003170	DNAH10					ENSGALG00000015815	RMND5A	ENSGALG00000003852	LAMC3
ENSGALG00000009096	MTM1	ENSGALG00000003172	SLC16A9					ENSGALG00000015850	SFRS15	ENSGALG00000003878	PIN4
ENSGALG00000009097	SNAP23	ENSGALG00000003180	TSR1					ENSGALG00000015995	PTPRA	ENSGALG00000003879	MFSD2A
ENSGALG00000009105	DPP7	ENSGALG00000003181	SURF2					ENSGALG00000016067	HMGN1	ENSGALG00000003883	MTMR10
ENSGALG00000009153	COPA	ENSGALG00000003189	NFYC					ENSGALG00000016070	WRB	ENSGALG00000003887	EXOSC2
ENSGALG00000009214	CRLS1	ENSGALG00000003193	CRABP-I					ENSGALG00000016073	DCAF13	ENSGALG00000003893	XPR1
ENSGALG00000009229	ATP6V0C	ENSGALG00000003197	RPL7A					ENSGALG00000016312	POLA1	ENSGALG00000003895	PRDM12
ENSGALG00000009230	KIAA0922	ENSGALG00000003205	EIF4EBP1					ENSGALG00000016356	C8ORF42	ENSGALG00000003909	PIGT
ENSGALG00000009241	SFRP2	ENSGALG00000003206	METTL13					ENSGALG00000016403	ID2	ENSGALG00000003924	ACBD6
ENSGALG00000009250	HNRNPA3	ENSGALG00000003210	SURF6					ENSGALG00000016404	MTBP	ENSGALG00000003930	APBA2
ENSGALG00000009305	LBR	ENSGALG00000003212	TSPO2					ENSGALG00000016423	TAF2	ENSGALG00000003932	SDC4
ENSGALG00000009309	EIF5A2	ENSGALG00000003213	LGALS2					ENSGALG00000016430	PDHA1	ENSGALG00000003934	WIPF2
ENSGALG00000009314	C6H10ORF46	ENSGALG00000003215	PEF1					ENSGALG00000016433	YWHAQ	ENSGALG00000003955	CEP350
ENSGALG00000009331	FBXO28	ENSGALG00000003227	RAB11FIP4					ENSGALG00000016444	ODC1	ENSGALG00000003965	DBX1
ENSGALG00000009365	CYP51A1	ENSGALG00000003231	KIF20A					ENSGALG00000016447	PDIA6	ENSGALG00000003969	EMC1
ENSGALG00000009398	TES	ENSGALG00000003235						ENSGALG00000016455	GREB1	ENSGALG00000003970	TJP1
ENSGALG00000009403	GRK5	ENSGALG00000003239	DCDC2B					ENSGALG00000016479	LAPTM4A	ENSGALG00000003973	TLCD1
ENSGALG00000009421	SRSF5	ENSGALG00000003241	CCDC28B					ENSGALG00000016491	APOB	ENSGALG00000003986	PITHD1
ENSGALG00000009442	ETFDH	ENSGALG00000003245	LSM1					ENSGALG00000016512	NRBP1	ENSGALG00000003987	TRAF4
ENSGALG00000009448	IFRD1	ENSGALG00000003250	ITPA					ENSGALG00000016513	PPM1G	ENSGALG00000004001	LARP1
ENSGALG00000009491	RAD51B	ENSGALG00000003254	BAG4					ENSGALG00000016536	HADHA	ENSGALG00000004003	AIFM1
ENSGALG00000009495	FGFR2	ENSGALG00000003259	EIF2B1					ENSGALG00000016576	OFD1	ENSGALG00000004017	TOR1AIP2
ENSGALG00000009519	ARG2	ENSGALG00000003260	UTP6					ENSGALG00000016676	MCM3	ENSGALG00000004023	E2F8
ENSGALG00000009544	ZCRB1	ENSGALG00000003265	PTP4A2					ENSGALG00000016747	UBE3A	ENSGALG00000004025	RBMX2
ENSGALG00000009546	HTRA1	ENSGALG00000003268	PPAPDC1B					ENSGALG00000016807	LIMS1	ENSGALG00000004032
ENSGALG00000009567	TLL1	ENSGALG00000003277	SUZ12					ENSGALG00000016830	CUL4A	ENSGALG00000004035	CRYBA1
ENSGALG00000009593	MFSD1	ENSGALG00000003281	GSS					ENSGALG00000016900	GPC6	ENSGALG00000004039	MINOS1
ENSGALG00000009621	gga-mir-3533	ENSGALG00000003289	CHUK					ENSGALG00000016933	DACH1	ENSGALG00000004040	MFAP3
ENSGALG00000009622		ENSGALG00000003290	PRRC2C					ENSGALG00000016944	PCDH8	ENSGALG00000004047	GALE
ENSGALG00000009639		ENSGALG00000003295	ADAMTS12					ENSGALG00000016984	ZC3H13	ENSGALG00000004055	C7ORF50
ENSGALG00000009703	NDUFS7	ENSGALG00000003299	WHSC1L1					ENSGALG00000017064	RFC3	ENSGALG00000004057	HMGCL
ENSGALG00000009788	SMYD2	ENSGALG00000003303	IDH3A					ENSGALG00000017197	FAR-2	ENSGALG00000004071	NETO2
ENSGALG00000009807	FLVCR1	ENSGALG00000003313						ENSGALG00000017199	MAML2	ENSGALG00000004082	TAOK1
ENSGALG00000009829	RPL18A	ENSGALG00000003321	RILPL2					ENSGALG00000017220	TAF1D	ENSGALG00000004083	GLUR1/A
ENSGALG00000009839	PPIG	ENSGALG00000003322	TBC1D2B					ENSGALG00000017301		ENSGALG00000004085	ZDHHC13
ENSGALG00000009844	ACTC1	ENSGALG00000003331	FAF2					ENSGALG00000017311	P4HA3	ENSGALG00000004098	STK4
ENSGALG00000009858	SLC30A1	ENSGALG00000003337	EIF3I					ENSGALG00000017312	PPME1	ENSGALG00000004106	DHCR7
ENSGALG00000009875	HMGA2	ENSGALG00000003339	MTOR					ENSGALG00000017350	RRM1	ENSGALG00000004108	CCAR1
ENSGALG00000009895	GRIP1	ENSGALG00000003348						ENSGALG00000017357	SRSF2	ENSGALG00000004112	FUCA1
ENSGALG00000009913	SMARCA5	ENSGALG00000003355	NOP16					ENSGALG00000017393	PKDCC	ENSGALG00000004142	USP20
ENSGALG00000009919	KCNG3	ENSGALG00000003356	TM2D2					ENSGALG00000017926	7SK	ENSGALG00000004146	RIMS4
ENSGALG00000009930	STRN3	ENSGALG00000003357	FKBP8					ENSGALG00000018357	ND6	ENSGALG00000004152	C9ORF78
ENSGALG00000009988	ELOVL1	ENSGALG00000003374	ESRP2					ENSGALG00000019042	ALG8	ENSGALG00000004161	CCNB2
ENSGALG00000010023	CALM	ENSGALG00000003381	HERC1					ENSGALG00000019087	RFXAP	ENSGALG00000004162	SLC16A6
ENSGALG00000010026	PPP1CB	ENSGALG00000003385	LSM4					ENSGALG00000019445	COX6C	ENSGALG00000004176	ATOX1
ENSGALG00000010030	BAZ1A	ENSGALG00000003396	NFATC3					ENSGALG00000019598	PSMA2	ENSGALG00000004181	GAA
ENSGALG00000010039	BRE	ENSGALG00000003400	AIMP2					ENSGALG00000020005	SFT2D1	ENSGALG00000004183	FAM20A
ENSGALG00000010053	PTPRF	ENSGALG00000003422	TRIM3					ENSGALG00000020185	NOA1	ENSGALG00000004184	SPARC
ENSGALG00000010073	DDOST	ENSGALG00000003424	LMX1A					ENSGALG00000020554	ADAMTSL1	ENSGALG00000004192	SLTM
ENSGALG00000010077	RPS3A	ENSGALG00000003427	USP3					ENSGALG00000020827	ATP13A4	ENSGALG00000004198	PDZD11
ENSGALG00000010079	HP1BP3	ENSGALG00000003445	MGST3					ENSGALG00000021087		ENSGALG00000004203	PSMG3
ENSGALG00000010091	ATP6V0B	ENSGALG00000003467	BYSL					ENSGALG00000021128	FSCN1	ENSGALG00000004205	SOAT1
ENSGALG00000010109	C1ORF164	ENSGALG00000003472	VWC2L					ENSGALG00000021262	GHITM	ENSGALG00000004213	ABL2
ENSGALG00000010124	RPS8	ENSGALG00000003473	SFRP1					ENSGALG00000021285	UNG	ENSGALG00000004216	TOR3A
ENSGALG00000010158	KANK1	ENSGALG00000003479	LMTK2					ENSGALG00000021316	SLC12A4	ENSGALG00000004237	PRKAR1A
ENSGALG00000010165	TCTE1	ENSGALG00000003488	PTPRT					ENSGALG00000021340	CA9	ENSGALG00000004244	TTPAL
ENSGALG00000010167	PNN	ENSGALG00000003492						ENSGALG00000021362	GPRC5C	ENSGALG00000004245	NUDT1
ENSGALG00000010175	HSP90AB1	ENSGALG00000003496	TEX2					ENSGALG00000021511	CHD6	ENSGALG00000004255	SNX8
ENSGALG00000010189		ENSGALG00000003533	ZNF511					ENSGALG00000021601	EPS15L1	ENSGALG00000004256	DHRS3
ENSGALG00000010209	PGRMC2	ENSGALG00000003536	KLHL11					ENSGALG00000021634	MAP7D1	ENSGALG00000004259	BLMH
ENSGALG00000010243	PRDX1	ENSGALG00000003549						ENSGALG00000021694		ENSGALG00000004263	C28H19ORF10
ENSGALG00000010255	NASP	ENSGALG00000003558	NADK2					ENSGALG00000021883	C19orf44	ENSGALG00000004268	NIPAL3
ENSGALG00000010302	SLC33A1	ENSGALG00000003563	YARS					ENSGALG00000022172		ENSGALG00000004272	ASB1
ENSGALG00000010312	PLCH1	ENSGALG00000003566	SMURF2					ENSGALG00000022430		ENSGALG00000004294	CGNL1
ENSGALG00000010341	XPO5	ENSGALG00000003572						ENSGALG00000022702	CHRNA10	ENSGALG00000004300	PTDSS1
ENSGALG00000010368	VASH1	ENSGALG00000003575	DNTTIP1					ENSGALG00000022713	FAM181B	ENSGALG00000004310	TTYH3
ENSGALG00000010410	PFN2	ENSGALG00000003579	INSR					ENSGALG00000022718	FUT4	ENSGALG00000004319	NUDT13
ENSGALG00000010411	RNF13	ENSGALG00000003589	VTN					ENSGALG00000022892		ENSGALG00000004321	C20H20ORF111
ENSGALG00000010423	POMT2	ENSGALG00000003601	ATP2B4					ENSGALG00000023014	PPP1R36	ENSGALG00000004329	IQCE
ENSGALG00000010493	INPP5A	ENSGALG00000003605						ENSGALG00000023190	ZFYVE26	ENSGALG00000004339	PDE8B
ENSGALG00000010497	SLC29A4	ENSGALG00000003614	ADC					ENSGALG00000023444		ENSGALG00000004343	HPD
ENSGALG00000010500	NKX6-2	ENSGALG00000003618						ENSGALG00000023510	ERP29	ENSGALG00000004345	OIT3
ENSGALG00000010505	BEND5	ENSGALG00000003625	NDUFS5					ENSGALG00000023683	TCTN2	ENSGALG00000004350	WDR41
ENSGALG00000010507	FCRL2	ENSGALG00000003627	BPTF					ENSGALG00000023751	CYP26C1	ENSGALG00000004367
ENSGALG00000010522	ALDH18A1	ENSGALG00000003630	TMEM258					ENSGALG00000023950	CR1L	ENSGALG00000004368	GNA12
ENSGALG00000010565	NRD1	ENSGALG00000003634	PTEN					ENSGALG00000023981	LMF2	ENSGALG00000004373	KCNJ16
ENSGALG00000010569	TXNDC12	ENSGALG00000003636	FBLIM1					ENSGALG00000024033	PHLDB1	ENSGALG00000004376	IRK1
ENSGALG00000010623	ORC1L	ENSGALG00000003641	KAT6A					ENSGALG00000024053	ICMT	ENSGALG00000004377	XPO1
ENSGALG00000010632	GLT25D1	ENSGALG00000003657	UNC119					ENSGALG00000024101	DNAJC30	ENSGALG00000004383	TIMM22
ENSGALG00000010652	SCP2	ENSGALG00000003658	DHX35					ENSGALG00000024104	GGA.17220	ENSGALG00000004384	SLC19A1
ENSGALG00000010689	MAGOH	ENSGALG00000003661	SETX					ENSGALG00000024482	LEPROTL1	ENSGALG00000004390	AP3B1
ENSGALG00000010719	NEIL3	ENSGALG00000003665	PIGS					ENSGALG00000024485	BET1	ENSGALG00000004394	PCBP3
ENSGALG00000010725	YWHAZ	ENSGALG00000003668						ENSGALG00000025650	RNaseP_nuc	ENSGALG00000004396	DNAJB12
ENSGALG00000010746	TMEM59	ENSGALG00000003669	ZBTB17					ENSGALG00000025712	DEF8	ENSGALG00000004397	MLXIP
ENSGALG00000010783	CPSF2	ENSGALG00000003682	ARL6IP4					ENSGALG00000025736		ENSGALG00000004400	SPECC1
ENSGALG00000010811	LGMN	ENSGALG00000003687	OGFOD2					ENSGALG00000026009	SRP9	ENSGALG00000004410	ANAPC16
ENSGALG00000010835	DTX4	ENSGALG00000003688	NUP155					ENSGALG00000026229	PYURF	ENSGALG00000004416	TTC19
ENSGALG00000010861	OMA1	ENSGALG00000003689	PAPSS2					ENSGALG00000026254	ECE-1	ENSGALG00000004418	SS2R
ENSGALG00000010891	ABCB11	ENSGALG00000003700	PSMD12					ENSGALG00000026349	HSD17B12	ENSGALG00000004425	SCAMP1
ENSGALG00000010892	ANTXR2	ENSGALG00000003703	USE1					ENSGALG00000026377	GNG7	ENSGALG00000004429	COG1
ENSGALG00000010961	IGF2BP3	ENSGALG00000003713	CLCNKB					ENSGALG00000026383	TMSB4X	ENSGALG00000004431	SAR1B
ENSGALG00000010973	TRA2A	ENSGALG00000003714	LSM11					ENSGALG00000026429	RBMS2	ENSGALG00000004437	LHFPL2
ENSGALG00000010991	ALG6	ENSGALG00000003717	MYO9B					ENSGALG00000026445	CALM	ENSGALG00000004438	ARSB
ENSGALG00000011016	PGM1	ENSGALG00000003719	CHD9					ENSGALG00000026538		ENSGALG00000004442	PPA1
ENSGALG00000011036	HNRNPA2B1	ENSGALG00000003732	UCK1					ENSGALG00000026584		ENSGALG00000004446	NPFF1
ENSGALG00000011038	CBX3	ENSGALG00000003741	MYO18A					ENSGALG00000026722	UNC119B	ENSGALG00000004468	RMDN3
ENSGALG00000011065	SPRTN	ENSGALG00000003743	VPS37B					ENSGALG00000026742		ENSGALG00000004469	TP53RK
ENSGALG00000011127		ENSGALG00000003748	TMEM16E					ENSGALG00000026756		ENSGALG00000004485	DOLPP1
ENSGALG00000011137	CREB5	ENSGALG00000003753	CYLD					ENSGALG00000026818	SCNM1	ENSGALG00000004491	DMGDH
ENSGALG00000011146	RECQL4	ENSGALG00000003755	VDAC3					ENSGALG00000026833		ENSGALG00000004495	DNAI2
ENSGALG00000011184	HNRNPD	ENSGALG00000003771						ENSGALG00000026834	PPAP2C	ENSGALG00000004496	TNIP1
ENSGALG00000011238	GPR177	ENSGALG00000003772	SDF2					ENSGALG00000026878		ENSGALG00000004498	SLC2A10
ENSGALG00000011258	ATP2B1	ENSGALG00000003774	ATP13A2					ENSGALG00000026880	CS	ENSGALG00000004505	CCDC137
ENSGALG00000011276	BTG1	ENSGALG00000003775	RICTOR					ENSGALG00000026930	BAHCC1	ENSGALG00000004509	UBB
ENSGALG00000011281	SGOL1	ENSGALG00000003776	PRRC2B					ENSGALG00000026944	ARF6	ENSGALG00000004518	BHMT
ENSGALG00000011288	DACT2	ENSGALG00000003788	BNIP2					ENSGALG00000026955	DIRAS1	ENSGALG00000004521	GPX3
ENSGALG00000011306	DES	ENSGALG00000003793	GTF2A2					ENSGALG00000026957	SEMA4G	ENSGALG00000004522	CASC5
ENSGALG00000011319	LPHN3	ENSGALG00000003812	UBE2F					ENSGALG00000027105	FAM160B2	ENSGALG00000004523	MFN2
ENSGALG00000011323	SNAPC3	ENSGALG00000003814	DKK-1					ENSGALG00000027126	BLCAP	ENSGALG00000004526	TNR
ENSGALG00000011327	NR2C1	ENSGALG00000003818	CYFIP2					ENSGALG00000027182		ENSGALG00000004532	ZNF507
ENSGALG00000011329	MLLT4	ENSGALG00000003838						ENSGALG00000027237	TMEM35	ENSGALG00000004533	KIAA2013
ENSGALG00000011340	ZRANB2	ENSGALG00000003852	LAMC3					ENSGALG00000027240	TSPAN13	ENSGALG00000004534	DCTN4
ENSGALG00000011351	HSP90AA1	ENSGALG00000003878	PIN4					ENSGALG00000027308		ENSGALG00000004542	ZMYND8
ENSGALG00000011376	ANKRD9	ENSGALG00000003879	MFSD2A					ENSGALG00000027332	TMEM167A	ENSGALG00000004545	WDR72
ENSGALG00000011403	SRP72	ENSGALG00000003882	SMARCE1					ENSGALG00000027337	CLDND1	ENSGALG00000004559	DPY19L3
ENSGALG00000011405	SLC4A7	ENSGALG00000003883	MTMR10					ENSGALG00000027369	DGCR6	ENSGALG00000004564	FAM214A
ENSGALG00000011409	SNRPF	ENSGALG00000003887	EXOSC2					ENSGALG00000027381	OLIG2	ENSGALG00000004569	UNC5B
ENSGALG00000011427	USP37	ENSGALG00000003893	XPR1					ENSGALG00000027416	ROMO1	ENSGALG00000004570	NCOA3
ENSGALG00000011432	CDC42BPB	ENSGALG00000003895	PRDM12					ENSGALG00000027470	GMEB2	ENSGALG00000004573	LRRC8A
ENSGALG00000011472	RPL37A	ENSGALG00000003909	PIGT					ENSGALG00000027564	NDUFAF2	ENSGALG00000004581	NDST1
ENSGALG00000011489	T	ENSGALG00000003910	UBR4					ENSGALG00000027572	CCR7	ENSGALG00000004587	RC3H1
ENSGALG00000011499	SCARB2	ENSGALG00000003924	ACBD6					ENSGALG00000027618		ENSGALG00000004588	RPS14
ENSGALG00000011522	TRMT61A	ENSGALG00000003930	APBA2					ENSGALG00000027704		ENSGALG00000004599	EDA2R
ENSGALG00000011523	RPL14	ENSGALG00000003932	SDC4					ENSGALG00000027710	DAG1	ENSGALG00000004604	CCBL1
ENSGALG00000011534	ZFYVE21	ENSGALG00000003934	WIPF2					ENSGALG00000027836	SPTBN2	ENSGALG00000004622	C9orf114
ENSGALG00000011541	BIN1	ENSGALG00000003947	HNRNPH3					ENSGALG00000027902	SYNGR2	ENSGALG00000004623	AGTRAP
ENSGALG00000011570	ILF2	ENSGALG00000003955	CEP350					ENSGALG00000027918	PAFAH1B2	ENSGALG00000004624	MYO5A
ENSGALG00000011581	KIF26A	ENSGALG00000003965	DBX1					ENSGALG00000027973	CATHL1	ENSGALG00000004627	LAMC2
ENSGALG00000011651	ARL1	ENSGALG00000003966	RPL23A					ENSGALG00000027987	TOR1AIP1	ENSGALG00000004629
ENSGALG00000011652	TSN	ENSGALG00000003969	EMC1					ENSGALG00000028045		ENSGALG00000004637	SHPK
ENSGALG00000011660	WTAP	ENSGALG00000003970	TJP1					ENSGALG00000028079		ENSGALG00000004639	GNAI2
ENSGALG00000011745	WBP11	ENSGALG00000003971	TCEB3					ENSGALG00000028140	CNTFR	ENSGALG00000004644	HSF3
ENSGALG00000011778	ITGB5	ENSGALG00000003973	TLCD1					ENSGALG00000028291	BCAR1	ENSGALG00000004655	SMURF1
ENSGALG00000011812	SULT1E1	ENSGALG00000003986	PITHD1					ENSGALG00000028330		ENSGALG00000004662	DISP3
ENSGALG00000011857	LUC7L2	ENSGALG00000003987	TRAF4					ENSGALG00000028422		ENSGALG00000004663	ARFGEF2
ENSGALG00000011858	KCNH5	ENSGALG00000003991	MRTO4					ENSGALG00000028444	TMEM178B	ENSGALG00000004667	SMG7
ENSGALG00000011902	TAGLN	ENSGALG00000003993	DNMT3A					ENSGALG00000028453	MRPS35	ENSGALG00000004670	ATRIP
ENSGALG00000011905	CTNNB1	ENSGALG00000004001	LARP1					ENSGALG00000028544	BAZ2A	ENSGALG00000004691	NLE1
ENSGALG00000011910	MNAT1	ENSGALG00000004003	AIFM1					ENSGALG00000028561	SZT2	ENSGALG00000004698	PDAP1
ENSGALG00000011916	SREBF2	ENSGALG00000004017	TOR1AIP2					ENSGALG00000028632	ADCY6	ENSGALG00000004706	C5H15orf23
ENSGALG00000011937	NFE2L1	ENSGALG00000004023	E2F8					ENSGALG00000028649		ENSGALG00000004710	TMOD3
ENSGALG00000012018	UGT8	ENSGALG00000004025	RBMX2					ENSGALG00000028673	42066	ENSGALG00000004716	ZC4H2
ENSGALG00000012019	ARSJ	ENSGALG00000004032						ENSGALG00000028678	CNNM4	ENSGALG00000004727	ULK2
ENSGALG00000012027	SPON1	ENSGALG00000004034	CAPZB					ENSGALG00000028751	TMEM220	ENSGALG00000004733	MYO1A
ENSGALG00000012030	QSER1	ENSGALG00000004035	CRYBA1					ENSGALG00000028861	GAMT	ENSGALG00000004736	STAU1
ENSGALG00000012048	LARP7	ENSGALG00000004039	MINOS1					ENSGALG00000028863		ENSGALG00000004740	TMOD2
ENSGALG00000012050	TNRC6B	ENSGALG00000004040	MFAP3					ENSGALG00000029069	AHNAK	ENSGALG00000004741	EPHB2
ENSGALG00000012052	SNX4	ENSGALG00000004047	GALE					ENSGALG00000029076	TUBB	ENSGALG00000004754	OBSCN
ENSGALG00000012093	ELMO1	ENSGALG00000004048	PTPRS					ENSGALG00000029089		ENSGALG00000004779	PTGES2
ENSGALG00000012101	MUDENG	ENSGALG00000004055	C7ORF50							ENSGALG00000004783	C9ORF16
ENSGALG00000012103	CCDC73	ENSGALG00000004057	HMGCL							ENSGALG00000004806	EDEM3
ENSGALG00000012112	DBI	ENSGALG00000004071	NETO2							ENSGALG00000004832	RBM41
ENSGALG00000012124	PELI2	ENSGALG00000004082	TAOK1							ENSGALG00000004837	CCNDBP1
ENSGALG00000012136	MPPED2	ENSGALG00000004083	GLUR1/A							ENSGALG00000004844	SEMA6D
ENSGALG00000012137	KTN1	ENSGALG00000004085	ZDHHC13							ENSGALG00000004845	TIMM10
ENSGALG00000012201	DNAL4	ENSGALG00000004098	STK4							ENSGALG00000004851	MED9
ENSGALG00000012213	CNI	ENSGALG00000004106	DHCR7							ENSGALG00000004852	DNM1
ENSGALG00000012232	DNAAF2	ENSGALG00000004108	CCAR1							ENSGALG00000004853	LRP3
ENSGALG00000012237	POLE2	ENSGALG00000004112	FUCA1							ENSGALG00000004871	RPS24
ENSGALG00000012272	TMEM184B	ENSGALG00000004142	USP20							ENSGALG00000004878	CCDC30
ENSGALG00000012301	VPS41	ENSGALG00000004146	RIMS4							ENSGALG00000004902	TOM1L2
ENSGALG00000012341	SAV1	ENSGALG00000004152	C9ORF78							ENSGALG00000004907	KCTD15
ENSGALG00000012355	DARS	ENSGALG00000004161	CCNB2							ENSGALG00000004909	RARRES2
ENSGALG00000012390	PPP1R14C	ENSGALG00000004162	SLC16A6							ENSGALG00000004919
ENSGALG00000012407	LRP1	ENSGALG00000004176	ATOX1							ENSGALG00000004926	ATPAF2
ENSGALG00000012410	NOL12	ENSGALG00000004181	GAA							ENSGALG00000004927	COQ4
ENSGALG00000012415	PDIA4	ENSGALG00000004183	FAM20A							ENSGALG00000004931	ZNF777
ENSGALG00000012447	TNS3	ENSGALG00000004184	SPARC							ENSGALG00000004934	CDC25A
ENSGALG00000012452	MIS18BP1	ENSGALG00000004186	NSRP1							ENSGALG00000004940	TAMM41
ENSGALG00000012468	PRPF39	ENSGALG00000004192	SLTM							ENSGALG00000004947	POLR3A
ENSGALG00000012529	EIF3D	ENSGALG00000004198	PDZD11							ENSGALG00000004953	DRG2
ENSGALG00000012532	TXN2	ENSGALG00000004203	PSMG3							ENSGALG00000004958	BTK
ENSGALG00000012533	MYH9	ENSGALG00000004205	SOAT1							ENSGALG00000004960	FBN1
ENSGALG00000012546	MCM5	ENSGALG00000004213	ABL2							ENSGALG00000004971	URM1
ENSGALG00000012559	LARGE	ENSGALG00000004216	TOR3A							ENSGALG00000004978	ALKBH5
ENSGALG00000012566	SYN3	ENSGALG00000004237	PRKAR1A							ENSGALG00000004984	SECISBP2L
ENSGALG00000012575	TLE1	ENSGALG00000004244	TTPAL							ENSGALG00000005001	CNBP
ENSGALG00000012587	NAA20	ENSGALG00000004245	NUDT1							ENSGALG00000005006	SAE2
ENSGALG00000012591	HNRNPK	ENSGALG00000004255	SNX8							ENSGALG00000005010	PDCD2L
ENSGALG00000012610	CTSL2	ENSGALG00000004256	DHRS3							ENSGALG00000005021	RAB43
ENSGALG00000012618	FANCC	ENSGALG00000004259	BLMH							ENSGALG00000005024	CCDC48
ENSGALG00000012623	CFC1	ENSGALG00000004263	C28H19ORF10							ENSGALG00000005031	DRP2
ENSGALG00000012694	C12orf45	ENSGALG00000004268	NIPAL3							ENSGALG00000005042	IQSEC1
ENSGALG00000012712	RBM24	ENSGALG00000004272	ASB1							ENSGALG00000005045	CDK9
ENSGALG00000012726	HSP90B1	ENSGALG00000004294	CGNL1							ENSGALG00000005046	SHMT1
ENSGALG00000012740	ADAM12	ENSGALG00000004300	PTDSS1							ENSGALG00000005054	DKC1
ENSGALG00000012763	GNPTAB	ENSGALG00000004304	TCF12							ENSGALG00000005063	ST6GALNAC4
ENSGALG00000012791	TBXAS1	ENSGALG00000004310	TTYH3							ENSGALG00000005070	AP3M1
ENSGALG00000012792	HIPK2	ENSGALG00000004319	NUDT13							ENSGALG00000005074	FAM102A
ENSGALG00000012798	SSR1	ENSGALG00000004321	C20H20ORF111							ENSGALG00000005079	VCL
ENSGALG00000012816	SLC22A23	ENSGALG00000004323	RASAL2							ENSGALG00000005090	SKA2
ENSGALG00000012821	TUBB2B	ENSGALG00000004329	IQCE							ENSGALG00000005103	GDPD1
ENSGALG00000012889	ZCCHC2	ENSGALG00000004339	PDE8B							ENSGALG00000005107	NDST2
ENSGALG00000012952	BASP1	ENSGALG00000004343	HPD							ENSGALG00000005127	TALDO1
ENSGALG00000013098	MGST1	ENSGALG00000004345	OIT3							ENSGALG00000005132	FAM96B
ENSGALG00000013107	SEC61G	ENSGALG00000004350	WDR41							ENSGALG00000005138	KCTD10
ENSGALG00000013124	FHOD3	ENSGALG00000004352	PSMD9							ENSGALG00000005146	PDP2
ENSGALG00000013255	SRF	ENSGALG00000004367								ENSGALG00000005149	FAM222A
ENSGALG00000013293	GLDN	ENSGALG00000004368	GNA12							ENSGALG00000005150	PTRH2
ENSGALG00000013298	CPSF7	ENSGALG00000004373	KCNJ16							ENSGALG00000005157	GIT2
ENSGALG00000013312		ENSGALG00000004376	IRK1							ENSGALG00000005158	WDFY1
ENSGALG00000013313		ENSGALG00000004377	XPO1							ENSGALG00000005163	MTCH2
ENSGALG00000013341	AGAP3	ENSGALG00000004383	TIMM22							ENSGALG00000005175	BAAT
ENSGALG00000013352	SF3B4	ENSGALG00000004384	SLC19A1							ENSGALG00000005182	MRPL16
ENSGALG00000013409		ENSGALG00000004390	AP3B1							ENSGALG00000005190	CCDC86
ENSGALG00000013417	LPAR2	ENSGALG00000004394	PCBP3							ENSGALG00000005200	ADRM1
ENSGALG00000013420	FOXM1	ENSGALG00000004396	DNAJB12							ENSGALG00000005230	MED13
ENSGALG00000013448	PARD3B	ENSGALG00000004397	MLXIP							ENSGALG00000005239	CYBASC3
ENSGALG00000013464	ANP32E	ENSGALG00000004400	SPECC1							ENSGALG00000005258	SS5R
ENSGALG00000013469	COX8A	ENSGALG00000004410	ANAPC16							ENSGALG00000005268	SEC22C
ENSGALG00000013493	SPTLC1	ENSGALG00000004416	TTC19							ENSGALG00000005279	BRIP1
ENSGALG00000013494	CENPN	ENSGALG00000004418	SS2R							ENSGALG00000005282	NKTR
ENSGALG00000013512	BTF3	ENSGALG00000004425	SCAMP1							ENSGALG00000005308	CHTF18
ENSGALG00000013528		ENSGALG00000004429	COG1							ENSGALG00000005322	DCP1A
ENSGALG00000013532	CAPRIN1	ENSGALG00000004431	SAR1B							ENSGALG00000005323	DIRAS2
ENSGALG00000013552		ENSGALG00000004437	LHFPL2							ENSGALG00000005326	EIF3F
ENSGALG00000013563	CCDC102A	ENSGALG00000004438	ARSB							ENSGALG00000005329	HIAT1
ENSGALG00000013579	FAT1	ENSGALG00000004442	PPA1							ENSGALG00000005345	CABLES2
ENSGALG00000013702		ENSGALG00000004446	NPFF1							ENSGALG00000005347	ADAMTS18
ENSGALG00000013722		ENSGALG00000004468	RMDN3							ENSGALG00000005348	C20ORF151
ENSGALG00000013726	AIRC	ENSGALG00000004469	TP53RK							ENSGALG00000005352	GATA5
ENSGALG00000013740	SLC20A1	ENSGALG00000004476	SEMA3G							ENSGALG00000005353	FAR1
ENSGALG00000013787	LSMD1	ENSGALG00000004485	DOLPP1							ENSGALG00000005354	ZBTB5
ENSGALG00000013809		ENSGALG00000004491	DMGDH							ENSGALG00000005367	MRPS22
ENSGALG00000013811	NCAPH2	ENSGALG00000004495	DNAI2							ENSGALG00000005383	BRCC3
ENSGALG00000013818	CITED2	ENSGALG00000004496	TNIP1							ENSGALG00000005390	DCAF10
ENSGALG00000013823	TNPO3	ENSGALG00000004498	SLC2A10							ENSGALG00000005391	SELK
ENSGALG00000013824	HECA	ENSGALG00000004505	CCDC137							ENSGALG00000005396	WNT3A
ENSGALG00000013837	TBL1XR1	ENSGALG00000004509	UBB							ENSGALG00000005401	WNT9A
ENSGALG00000013848		ENSGALG00000004518	BHMT							ENSGALG00000005407	AGL
ENSGALG00000013852	POLR2I	ENSGALG00000004521	GPX3							ENSGALG00000005410	WNT5A
ENSGALG00000013881	C22H2orf42	ENSGALG00000004522	CASC5							ENSGALG00000005417	JMJD4
ENSGALG00000013925	KIT	ENSGALG00000004523	MFN2							ENSGALG00000005418	FRRS1
ENSGALG00000013990	RPS12	ENSGALG00000004526	TNR							ENSGALG00000005422	PDLIM1
ENSGALG00000014014	LAMA2	ENSGALG00000004532	ZNF507							ENSGALG00000005423	GRHPR
ENSGALG00000014023	H2AFZ	ENSGALG00000004533	KIAA2013							ENSGALG00000005426	FREM1
ENSGALG00000014041	RASSF8	ENSGALG00000004534	DCTN4							ENSGALG00000005448	MYL3
ENSGALG00000014121	COX5A	ENSGALG00000004542	ZMYND8							ENSGALG00000005453	PLCG2
ENSGALG00000014165	MCAT	ENSGALG00000004545	WDR72							ENSGALG00000005464
ENSGALG00000014170		ENSGALG00000004559	DPY19L3							ENSGALG00000005465	NDUFB10
ENSGALG00000014171		ENSGALG00000004564	FAM214A							ENSGALG00000005468	SYNRG
ENSGALG00000014184	SMAD2	ENSGALG00000004569	UNC5B							ENSGALG00000005475	RHOG
ENSGALG00000014233	FBLN1	ENSGALG00000004570	NCOA3							ENSGALG00000005483	CDH13
ENSGALG00000014301	SUPT5H	ENSGALG00000004573	LRRC8A							ENSGALG00000005487	CCDC12
ENSGALG00000014328	RBM34	ENSGALG00000004581	NDST1							ENSGALG00000005489	DDX52
ENSGALG00000014366	HNRPK	ENSGALG00000004582	MYL2							ENSGALG00000005493	ITGB1BP2
ENSGALG00000014381	HNRNPAB	ENSGALG00000004587	RC3H1							ENSGALG00000005504	HNF1B
ENSGALG00000014412	CSTA	ENSGALG00000004588	RPS14							ENSGALG00000005508	SETD2
ENSGALG00000014442	GAPDH	ENSGALG00000004590	CLCN6							ENSGALG00000005527	APPL1
ENSGALG00000014445	NOP2	ENSGALG00000004599	EDA2R							ENSGALG00000005530	VEZF1
ENSGALG00000014450	PABPC1	ENSGALG00000004604	CCBL1							ENSGALG00000005533	ZMYM3
ENSGALG00000014490	LEPREL2	ENSGALG00000004620	LAMC1							ENSGALG00000005535	TCOF1
ENSGALG00000014498	NOP56	ENSGALG00000004622	C9orf114							ENSGALG00000005538	MYO18B
ENSGALG00000014512	COPS5	ENSGALG00000004623	AGTRAP							ENSGALG00000005550	ST6GAL1
ENSGALG00000014525	USP5	ENSGALG00000004624	MYO5A							ENSGALG00000005558	TBL3
ENSGALG00000014528	ENO2	ENSGALG00000004626	RBM5							ENSGALG00000005559	MRPS23
ENSGALG00000014554	ATN1	ENSGALG00000004627	LAMC2							ENSGALG00000005576	ATP2C2
ENSGALG00000014567	PHB2	ENSGALG00000004629								ENSGALG00000005580	TMEM56
ENSGALG00000014582	CADM1	ENSGALG00000004637	SHPK							ENSGALG00000005600	TBRG4
ENSGALG00000014638	ASH1L	ENSGALG00000004639	GNAI2							ENSGALG00000005612	CCM2
ENSGALG00000014644	ATP5A1	ENSGALG00000004644	HSF3							ENSGALG00000005614	SRRD
ENSGALG00000014646	SYT11	ENSGALG00000004655	SMURF1							ENSGALG00000005615
ENSGALG00000014661	FAM172A	ENSGALG00000004662	DISP3							ENSGALG00000005617	CHNTHL1
ENSGALG00000014674	CLSTN3	ENSGALG00000004663	ARFGEF2							ENSGALG00000005628	COL9A3
ENSGALG00000014709	SKIV2L2	ENSGALG00000004667	SMG7							ENSGALG00000005637	GBF1
ENSGALG00000014711	PPAP2A	ENSGALG00000004670	ATRIP							ENSGALG00000005642	CEP152
ENSGALG00000014719	SETD9	ENSGALG00000004691	NLE1							ENSGALG00000005645	RNF141
ENSGALG00000014729	DEPDC1B	ENSGALG00000004698	PDAP1							ENSGALG00000005646	TSC2
ENSGALG00000014734		ENSGALG00000004705	BUD31							ENSGALG00000005647	ABCD3
ENSGALG00000014740	IPO11	ENSGALG00000004706	C5H15orf23							ENSGALG00000005652	gga-mir-6681
ENSGALG00000014749	EPHB6	ENSGALG00000004709	MSN							ENSGALG00000005658	FOXO4
ENSGALG00000014751	ADAMTS6	ENSGALG00000004710	TMOD3							ENSGALG00000005660	NF1
ENSGALG00000014784	MAST4	ENSGALG00000004716	ZC4H2							ENSGALG00000005666	ADM
ENSGALG00000014787	SLC30A5	ENSGALG00000004727	ULK2							ENSGALG00000005670	gga-mir-1787
ENSGALG00000014788	CENPH	ENSGALG00000004733	MYO1A							ENSGALG00000005674	USP10
ENSGALG00000014798	SERINC5	ENSGALG00000004736	STAU1							ENSGALG00000005675	PTTG1IP
ENSGALG00000014800	ATP6V1A	ENSGALG00000004740	TMOD2							ENSGALG00000005676	TTC28
ENSGALG00000014804	THBS4	ENSGALG00000004741	EPHB2							ENSGALG00000005678	FLNB
ENSGALG00000014805	NAT13	ENSGALG00000004754	OBSCN							ENSGALG00000005679	CDX-A
ENSGALG00000014833	RPL37	ENSGALG00000004779	PTGES2							ENSGALG00000005685	KSR1
ENSGALG00000014841	HDDC2	ENSGALG00000004783	C9ORF16							ENSGALG00000005707	IFT20
ENSGALG00000014864	SMPD1	ENSGALG00000004790	WNT4							ENSGALG00000005715	TNFAIP1
ENSGALG00000014868	SERINC1	ENSGALG00000004806	EDEM3							ENSGALG00000005722	SEC31B
ENSGALG00000014874	MRPS30	ENSGALG00000004818	RPL6							ENSGALG00000005724	MTHFSD
ENSGALG00000014884	ISL1	ENSGALG00000004825	HDAC8							ENSGALG00000005730	CELSR3
ENSGALG00000014897	TYMS	ENSGALG00000004831	RPS4							ENSGALG00000005744	EMC8
ENSGALG00000014908	FST	ENSGALG00000004832	RBM41							ENSGALG00000005745	YTHDF1
ENSGALG00000014910	COLEC12	ENSGALG00000004837	CCNDBP1							ENSGALG00000005749	COX4I1
ENSGALG00000014911	ARL15	ENSGALG00000004841	APLNR							ENSGALG00000005763	VILL
ENSGALG00000014916	SPINZ	ENSGALG00000004844	SEMA6D							ENSGALG00000005768	ETV5
ENSGALG00000014942	NSA2	ENSGALG00000004845	TIMM10							ENSGALG00000005771
ENSGALG00000014970	FSTL1	ENSGALG00000004848	YBX1							ENSGALG00000005777	STK25
ENSGALG00000014976	GATA6	ENSGALG00000004851	MED9							ENSGALG00000005781	ARFGAP1
ENSGALG00000014977	GSK3B	ENSGALG00000004852	DNM1							ENSGALG00000005788	FARP2
ENSGALG00000014988	POPDC2	ENSGALG00000004853	LRP3							ENSGALG00000005789	UQCRC1
ENSGALG00000015002	MRPS27	ENSGALG00000004871	RPS24							ENSGALG00000005803	ZNRF3
ENSGALG00000015003	ATP1A1	ENSGALG00000004874	PPIH							ENSGALG00000005815	TMEM41B
ENSGALG00000015042	CRMP1B	ENSGALG00000004878	CCDC30							ENSGALG00000005840	DENND5A
ENSGALG00000015044	GTF3C6	ENSGALG00000004902	TOM1L2							ENSGALG00000005845	SLC7A5
ENSGALG00000015069	B4GALT4	ENSGALG00000004907	KCTD15							ENSGALG00000005848	IL11RA
ENSGALG00000015082	RPS6	ENSGALG00000004909	RARRES2							ENSGALG00000005854	KIAA0664
ENSGALG00000015091	HAUS6	ENSGALG00000004919								ENSGALG00000005855	CA5B
ENSGALG00000015112	ZNF521	ENSGALG00000004926	ATPAF2							ENSGALG00000005861	HEXDC
ENSGALG00000015118	SMC5	ENSGALG00000004927	COQ4							ENSGALG00000005878	MLST8
ENSGALG00000015119	SS18	ENSGALG00000004931	ZNF777							ENSGALG00000005882	LRCH2
ENSGALG00000015132	CDH2	ENSGALG00000004934	CDC25A							ENSGALG00000005892	SCUBE2
ENSGALG00000015138	TMEM2	ENSGALG00000004940	TAMM41							ENSGALG00000005897	C12H3ORF37
ENSGALG00000015155	CZH9ORF41	ENSGALG00000004947	POLR3A							ENSGALG00000005902	RAB7A
ENSGALG00000015179	CEP78	ENSGALG00000004952								ENSGALG00000005907	RPN1
ENSGALG00000015184	TLE4	ENSGALG00000004953	DRG2							ENSGALG00000005927	ST5
ENSGALG00000015195	RPS15	ENSGALG00000004958	BTK							ENSGALG00000005929	MAML1
ENSGALG00000015208	ROR2	ENSGALG00000004960	FBN1							ENSGALG00000005948	RPL27A
ENSGALG00000015238	CD164	ENSGALG00000004963	TIMM8A							ENSGALG00000005969
ENSGALG00000015256	PAM	ENSGALG00000004971	URM1							ENSGALG00000005983	SMARCB1
ENSGALG00000015258	DCBLD2	ENSGALG00000004978	ALKBH5							ENSGALG00000006009	PODXL2
ENSGALG00000015285	TOMM70A	ENSGALG00000004984	SECISBP2L							ENSGALG00000006022	PSMA1
ENSGALG00000015326	CLTA	ENSGALG00000005001	CNBP							ENSGALG00000006035	PDE3B
ENSGALG00000015327	TXNL4B	ENSGALG00000005002	VDAC2							ENSGALG00000006038	TGFBR3
ENSGALG00000015330	PCNP	ENSGALG00000005006	SAE2							ENSGALG00000006046	DNAJC5
ENSGALG00000015333	PCGF3	ENSGALG00000005010	PDCD2L							ENSGALG00000006056	CHCHD6
ENSGALG00000015339	RPL24	ENSGALG00000005021	RAB43							ENSGALG00000006073	NDUFAB1
ENSGALG00000015343	RTN4IP1	ENSGALG00000005024	CCDC48							ENSGALG00000006074	SOX6
ENSGALG00000015349	PIGG	ENSGALG00000005031	DRP2							ENSGALG00000006077	C5H11ORF58
ENSGALG00000015355	CD47	ENSGALG00000005042	IQSEC1							ENSGALG00000006086	FAM13B
ENSGALG00000015364	GUCA1C	ENSGALG00000005045	CDK9							ENSGALG00000006094	PHF6
ENSGALG00000015368	TMEM175	ENSGALG00000005046	SHMT1							ENSGALG00000006096	RPS13
ENSGALG00000015458	ILDR2	ENSGALG00000005051	FPGS							ENSGALG00000006097	PLXNA1
ENSGALG00000015479		ENSGALG00000005054	DKC1							ENSGALG00000006108	FAM122B
ENSGALG00000015520	TRIM55	ENSGALG00000005063	ST6GALNAC4							ENSGALG00000006109	MAPK8
ENSGALG00000015529	WFS1	ENSGALG00000005066	DPM2							ENSGALG00000006114
ENSGALG00000015540	RAD23B	ENSGALG00000005070	AP3M1							ENSGALG00000006117	UBFD1
ENSGALG00000015543	MRPL50	ENSGALG00000005074	FAM102A							ENSGALG00000006121	PIK3C2A
ENSGALG00000015571	RAD17	ENSGALG00000005079	VCL							ENSGALG00000006122	EARS2
ENSGALG00000015572	CCDC125	ENSGALG00000005090	SKA2							ENSGALG00000006138	HELZ2
ENSGALG00000015580	UFL1	ENSGALG00000005103	GDPD1							ENSGALG00000006139	DIP2B
ENSGALG00000015612	LRPAP1	ENSGALG00000005105	TPR							ENSGALG00000006141	POFUT2
ENSGALG00000015617	RPS23	ENSGALG00000005107	NDST2							ENSGALG00000006145	STK35
ENSGALG00000015620	XRCC4	ENSGALG00000005124	IVNS1ABP							ENSGALG00000006147	NUCB2
ENSGALG00000015637	RPL7	ENSGALG00000005127	TALDO1							ENSGALG00000006149	C10ORF83
ENSGALG00000015641	CCNH	ENSGALG00000005132	FAM96B							ENSGALG00000006167	LRRC8B
ENSGALG00000015673	ZFHX4	ENSGALG00000005138	KCTD10							ENSGALG00000006169	LIMA1
ENSGALG00000015688	MXD4	ENSGALG00000005146	PDP2							ENSGALG00000006172	ABCC8
ENSGALG00000015691	SMC2	ENSGALG00000005149	FAM222A							ENSGALG00000006174	VSTM4
ENSGALG00000015701	CXADR	ENSGALG00000005150	PTRH2							ENSGALG00000006182	NSFL1C
ENSGALG00000015702	LTB4DH	ENSGALG00000005157	GIT2							ENSGALG00000006197	CSNK2A1
ENSGALG00000015704	TXN	ENSGALG00000005158	WDFY1							ENSGALG00000006210	ID1
ENSGALG00000015709	TACC3	ENSGALG00000005163	MTCH2							ENSGALG00000006211	BCL2L1
ENSGALG00000015721	SVEP1	ENSGALG00000005175	BAAT							ENSGALG00000006236	TPH1
ENSGALG00000015780	PNRC1	ENSGALG00000005182	MRPL16							ENSGALG00000006237	PKN2
ENSGALG00000015783	IMMT	ENSGALG00000005190	CCDC86							ENSGALG00000006246
ENSGALG00000015792	ADAMTS1	ENSGALG00000005200	ADRM1							ENSGALG00000006250	TRAPPC2L
ENSGALG00000015815	RMND5A	ENSGALG00000005230	MED13							ENSGALG00000006253	ILKAP
ENSGALG00000015844	SOD1	ENSGALG00000005239	CYBASC3							ENSGALG00000006256
ENSGALG00000015850	SFRS15	ENSGALG00000005256	EPHA4							ENSGALG00000006272	ECE2
ENSGALG00000015910	CD109	ENSGALG00000005258	SS5R							ENSGALG00000006296
ENSGALG00000015917	EEF1A	ENSGALG00000005268	SEC22C							ENSGALG00000006303	CTU2
ENSGALG00000015995	PTPRA	ENSGALG00000005279	BRIP1							ENSGALG00000006305	DTYMK
ENSGALG00000016067	HMGN1	ENSGALG00000005282	NKTR							ENSGALG00000006309	SMAD5
ENSGALG00000016070	WRB	ENSGALG00000005308	CHTF18							ENSGALG00000006313	IL4R
ENSGALG00000016073	DCAF13	ENSGALG00000005322	DCP1A							ENSGALG00000006325
ENSGALG00000016105	DYSF	ENSGALG00000005323	DIRAS2							ENSGALG00000006326	MIF
ENSGALG00000016127	SH3BGR	ENSGALG00000005326	EIF3F							ENSGALG00000006327	FBXL21
ENSGALG00000016161	TSNARE1	ENSGALG00000005329	HIAT1							ENSGALG00000006334	LAP3
ENSGALG00000016172	RPLP1	ENSGALG00000005345	CABLES2							ENSGALG00000006363	CABIN1
ENSGALG00000016263	EYS	ENSGALG00000005347	ADAMTS18							ENSGALG00000006367	PCBD2
ENSGALG00000016312	POLA1	ENSGALG00000005348	C20ORF151							ENSGALG00000006379	SHH
ENSGALG00000016336	NDUFB9	ENSGALG00000005352	GATA5							ENSGALG00000006382	PTPRJ
ENSGALG00000016356	C8ORF42	ENSGALG00000005353	FAR1							ENSGALG00000006385	UBXN7
ENSGALG00000016385	TSSC1	ENSGALG00000005354	ZBTB5							ENSGALG00000006390	CRKL
ENSGALG00000016397	SOX11	ENSGALG00000005367	MRPS22							ENSGALG00000006400	LMBR1
ENSGALG00000016403	ID2	ENSGALG00000005383	BRCC3							ENSGALG00000006408	PIGX
ENSGALG00000016404	MTBP	ENSGALG00000005390	DCAF10							ENSGALG00000006417	SEC24A
ENSGALG00000016410	EIF1AY	ENSGALG00000005391	SELK							ENSGALG00000006418	PDPK1
ENSGALG00000016423	TAF2	ENSGALG00000005396	WNT3A							ENSGALG00000006421	SLC16A12
ENSGALG00000016425	IAH1	ENSGALG00000005401	WNT9A							ENSGALG00000006423	KCTD5
ENSGALG00000016427	ADAM17	ENSGALG00000005407	AGL							ENSGALG00000006424	PHF15
ENSGALG00000016430	PDHA1	ENSGALG00000005410	WNT5A							ENSGALG00000006425	SLC6A6
ENSGALG00000016433	YWHAQ	ENSGALG00000005415	TEAD1							ENSGALG00000006426	PAK2
ENSGALG00000016438	MELK	ENSGALG00000005417	JMJD4							ENSGALG00000006441	GNPTG
ENSGALG00000016444	ODC1	ENSGALG00000005418	FRRS1							ENSGALG00000006445	ARNT2
ENSGALG00000016447	PDIA6	ENSGALG00000005422	PDLIM1							ENSGALG00000006447	PHLDA2
ENSGALG00000016455	GREB1	ENSGALG00000005423	GRHPR							ENSGALG00000006449
ENSGALG00000016462	MYCN	ENSGALG00000005426	FREM1							ENSGALG00000006456	C16ORF45
ENSGALG00000016479	LAPTM4A	ENSGALG00000005448	MYL3							ENSGALG00000006461	UBE3C
ENSGALG00000016491	APOB	ENSGALG00000005453	PLCG2							ENSGALG00000006464	PDRG1
ENSGALG00000016512	NRBP1	ENSGALG00000005464								ENSGALG00000006473	PLXNA4
ENSGALG00000016513	PPM1G	ENSGALG00000005465	NDUFB10							ENSGALG00000006475	MARF1
ENSGALG00000016536	HADHA	ENSGALG00000005468	SYNRG							ENSGALG00000006480	TCF1
ENSGALG00000016567	EPHX2	ENSGALG00000005475	RHOG							ENSGALG00000006483	AMOTL2
ENSGALG00000016576	OFD1	ENSGALG00000005483	CDH13							ENSGALG00000006489	CHCHD3
ENSGALG00000016589	C2ORF18	ENSGALG00000005487	CCDC12							ENSGALG00000006490	SCN3B
ENSGALG00000016600	POMC	ENSGALG00000005489	DDX52							ENSGALG00000006498	PTPRN2
ENSGALG00000016603	MID1	ENSGALG00000005490	RPS2							ENSGALG00000006526	PLXNB1
ENSGALG00000016676	MCM3	ENSGALG00000005493	ITGB1BP2							ENSGALG00000006542	ESYT2
ENSGALG00000016727	PHF16	ENSGALG00000005500	HSBP1							ENSGALG00000006543	PFKL
ENSGALG00000016747	UBE3A	ENSGALG00000005504	HNF1B							ENSGALG00000006560	SEMA3A
ENSGALG00000016775	RPL31	ENSGALG00000005507	NONO							ENSGALG00000006561	MRPL23
ENSGALG00000016807	LIMS1	ENSGALG00000005508	SETD2							ENSGALG00000006567	UBASH3B
ENSGALG00000016808	RANBP2	ENSGALG00000005527	APPL1							ENSGALG00000006569	RAPGEF6
ENSGALG00000016830	CUL4A	ENSGALG00000005530	VEZF1							ENSGALG00000006571	SETD5
ENSGALG00000016831	PCID2	ENSGALG00000005533	ZMYM3							ENSGALG00000006586	PLAGL2
ENSGALG00000016900	GPC6	ENSGALG00000005535	TCOF1							ENSGALG00000006592
ENSGALG00000016933	DACH1	ENSGALG00000005538	MYO18B							ENSGALG00000006623	ATP11C
ENSGALG00000016944	PCDH8	ENSGALG00000005550	ST6GAL1							ENSGALG00000006629	RBP4
ENSGALG00000016984	ZC3H13	ENSGALG00000005558	TBL3							ENSGALG00000006630	COMMD7
ENSGALG00000017064	RFC3	ENSGALG00000005559	MRPS23							ENSGALG00000006640	BRPF1
ENSGALG00000017096	LNX2	ENSGALG00000005576	ATP2C2							ENSGALG00000006642	ADORA2A
ENSGALG00000017129	CHSAP18	ENSGALG00000005580	TMEM56							ENSGALG00000006643	HSPA14
ENSGALG00000017197	FAR-2	ENSGALG00000005587	EIF4G2							ENSGALG00000006646	ABCC1
ENSGALG00000017199	MAML2	ENSGALG00000005600	TBRG4							ENSGALG00000006647	DUSP8
ENSGALG00000017220	TAF1D	ENSGALG00000005612	CCM2							ENSGALG00000006648	SPECC1L
ENSGALG00000017242	FZD4	ENSGALG00000005614	SRRD							ENSGALG00000006651	OGG1
ENSGALG00000017262	NARS2	ENSGALG00000005615								ENSGALG00000006657	MAPRE1
ENSGALG00000017299	RPS11	ENSGALG00000005617	CHNTHL1							ENSGALG00000006663	ARHGEF12
ENSGALG00000017301		ENSGALG00000005628	COL9A3							ENSGALG00000006672	LARP4B
ENSGALG00000017311	P4HA3	ENSGALG00000005637	GBF1							ENSGALG00000006689	ABHD2
ENSGALG00000017312	PPME1	ENSGALG00000005642	CEP152							ENSGALG00000006691	ARPC4
ENSGALG00000017350	RRM1	ENSGALG00000005645	RNF141							ENSGALG00000006695	BCR
ENSGALG00000017357	SRSF2	ENSGALG00000005646	TSC2							ENSGALG00000006697	TOLLIP
ENSGALG00000017393	PKDCC	ENSGALG00000005647	ABCD3							ENSGALG00000006703	GTPBP4
ENSGALG00000017419	HPS1	ENSGALG00000005651	KLHL36							ENSGALG00000006705	MYOF
ENSGALG00000017524	DOHH	ENSGALG00000005652	gga-mir-6681							ENSGALG00000006708	COL23A1
ENSGALG00000017675	NDUFS8	ENSGALG00000005658	FOXO4							ENSGALG00000006714	CCDC61
ENSGALG00000017681	POLR3K	ENSGALG00000005659	SNX12							ENSGALG00000006726	GATA3
ENSGALG00000017706		ENSGALG00000005660	NF1							ENSGALG00000006742	PVRL1
ENSGALG00000017926	7SK	ENSGALG00000005666	ADM							ENSGALG00000006749	WDR37
ENSGALG00000018357	ND6	ENSGALG00000005670	gga-mir-1787							ENSGALG00000006750	DET1
ENSGALG00000018360	MT-CYB	ENSGALG00000005674	USP10							ENSGALG00000006753	ATP5C1
ENSGALG00000018366	MT-ND3	ENSGALG00000005675	PTTG1IP							ENSGALG00000006760	CSTF2
ENSGALG00000018367	MT-CO3	ENSGALG00000005676	TTC28							ENSGALG00000006767	UBE4A
ENSGALG00000018368	ATP6	ENSGALG00000005678	FLNB							ENSGALG00000006771	RPS15A
ENSGALG00000018370	gga-mir-3527	ENSGALG00000005679	CDX-A							ENSGALG00000006775	TGM2
ENSGALG00000018373	MT-CO1	ENSGALG00000005685	KSR1							ENSGALG00000006776	KLHDC8B
ENSGALG00000018378	MT-ND2	ENSGALG00000005704	NDUFB8							ENSGALG00000006777	MRPS11
ENSGALG00000018384		ENSGALG00000005707	IFT20							ENSGALG00000006782	MRPL46
ENSGALG00000018386		ENSGALG00000005715	TNFAIP1							ENSGALG00000006787	CCDC71
ENSGALG00000018479	GGA.8237	ENSGALG00000005722	SEC31B							ENSGALG00000006812	TTC36
ENSGALG00000018499		ENSGALG00000005724	MTHFSD							ENSGALG00000006818	KMT2A
ENSGALG00000018770		ENSGALG00000005727	SLC7A3							ENSGALG00000006822	PCDH19
ENSGALG00000019042	ALG8	ENSGALG00000005730	CELSR3							ENSGALG00000006829	SMG1
ENSGALG00000019087	RFXAP	ENSGALG00000005744	EMC8							ENSGALG00000006832	WFDC2
ENSGALG00000019445	COX6C	ENSGALG00000005745	YTHDF1							ENSGALG00000006835	TNNC2
ENSGALG00000019598	PSMA2	ENSGALG00000005749	COX4I1							ENSGALG00000006837	TSPAN4
ENSGALG00000020005	SFT2D1	ENSGALG00000005763	VILL							ENSGALG00000006839	DIAPH1
ENSGALG00000020185	NOA1	ENSGALG00000005768	ETV5							ENSGALG00000006840	ARHGEF2
ENSGALG00000020330	IGBP1	ENSGALG00000005771								ENSGALG00000006841	POLR2L
ENSGALG00000020479	SLC43A3	ENSGALG00000005777	STK25							ENSGALG00000006842	ACOT8
ENSGALG00000020554	ADAMTSL1	ENSGALG00000005781	ARFGAP1							ENSGALG00000006851
ENSGALG00000020813	CCDC50	ENSGALG00000005785	UBAP2							ENSGALG00000006853	QARS
ENSGALG00000020827	ATP13A4	ENSGALG00000005788	FARP2							ENSGALG00000006857	SPATA20
ENSGALG00000020973	SUMO3	ENSGALG00000005789	UQCRC1							ENSGALG00000006865	IDE
ENSGALG00000021087		ENSGALG00000005791	JPH3							ENSGALG00000006876	CTSA
ENSGALG00000021128	FSCN1	ENSGALG00000005800	DCAF12							ENSGALG00000006882	ST8SIA2
ENSGALG00000021262	GHITM	ENSGALG00000005802	FLT4							ENSGALG00000006883	ENTHD2
ENSGALG00000021285	UNG	ENSGALG00000005803	ZNRF3							ENSGALG00000006887	FAM174B
ENSGALG00000021316	SLC12A4	ENSGALG00000005809	2015-09-02							ENSGALG00000006894	PLTP
ENSGALG00000021318		ENSGALG00000005815	TMEM41B							ENSGALG00000006895	AZI1
ENSGALG00000021340	CA9	ENSGALG00000005822	KCNQ2							ENSGALG00000006898	EIF4ENIF1
ENSGALG00000021362	GPRC5C	ENSGALG00000005823	HDLBP							ENSGALG00000006900
ENSGALG00000021365	DCTN3	ENSGALG00000005840	DENND5A							ENSGALG00000006902	ZNF335
ENSGALG00000021397	SERF1A	ENSGALG00000005843	EEF1A							ENSGALG00000006904	RNH1
ENSGALG00000021511	CHD6	ENSGALG00000005845	SLC7A5							ENSGALG00000006908	DLG1
ENSGALG00000021601	EPS15L1	ENSGALG00000005848	IL11RA							ENSGALG00000006921	DRG1
ENSGALG00000021634	MAP7D1	ENSGALG00000005854	KIAA0664							ENSGALG00000006925	CCP110
ENSGALG00000021694		ENSGALG00000005855	CA5B							ENSGALG00000006928	DALRD3
ENSGALG00000021719	ND4L	ENSGALG00000005856	TBC1D9B							ENSGALG00000006934	PATZ1
ENSGALG00000021883	C19orf44	ENSGALG00000005861	HEXDC							ENSGALG00000006936	WDR6
ENSGALG00000022145	CDCA8	ENSGALG00000005878	MLST8							ENSGALG00000006937	P4HTM
ENSGALG00000022166	PNKD	ENSGALG00000005882	LRCH2							ENSGALG00000006947	BDH1
ENSGALG00000022172		ENSGALG00000005892	SCUBE2							ENSGALG00000006955	CCNJ
ENSGALG00000022174	RPL17L	ENSGALG00000005897	C12H3ORF37							ENSGALG00000006966
ENSGALG00000022430		ENSGALG00000005902	RAB7A							ENSGALG00000006978	APOOL
ENSGALG00000022539	ATP5B	ENSGALG00000005907	RPN1							ENSGALG00000006982	EEF2K
ENSGALG00000022565	IDH2	ENSGALG00000005922	RPL5							ENSGALG00000007023	PRKAR2A
ENSGALG00000022570		ENSGALG00000005927	ST5							ENSGALG00000007024	REXO2
ENSGALG00000022674	HINTW	ENSGALG00000005929	MAML1							ENSGALG00000007036	PITRM1
ENSGALG00000022679	WPKCI	ENSGALG00000005948	RPL27A							ENSGALG00000007047	GAL
ENSGALG00000022685		ENSGALG00000005966	SEC61A1							ENSGALG00000007048	DMN
ENSGALG00000022690		ENSGALG00000005969								ENSGALG00000007058	LSG1
ENSGALG00000022702	CHRNA10	ENSGALG00000005976	TCEA2							ENSGALG00000007075	ATP13A3
ENSGALG00000022706	TPP1	ENSGALG00000005980								ENSGALG00000007077	CPT1A
ENSGALG00000022713	FAM181B	ENSGALG00000005983	SMARCB1							ENSGALG00000007078	ENTPD1
ENSGALG00000022718	FUT4	ENSGALG00000006009	PODXL2							ENSGALG00000007079	PAPPA
ENSGALG00000022892		ENSGALG00000006022	PSMA1							ENSGALG00000007097	RPS6KA6
ENSGALG00000023014	PPP1R36	ENSGALG00000006035	PDE3B							ENSGALG00000007124	POP5
ENSGALG00000023073	GGA.42833	ENSGALG00000006038	TGFBR3							ENSGALG00000007125	PARD3
ENSGALG00000023190	ZFYVE26	ENSGALG00000006046	DNAJC5							ENSGALG00000007126	AFF4
ENSGALG00000023294	RPLP0	ENSGALG00000006056	CHCHD6							ENSGALG00000007127	FADS1
ENSGALG00000023444		ENSGALG00000006073	NDUFAB1							ENSGALG00000007138	MED28
ENSGALG00000023510	ERP29	ENSGALG00000006074	SOX6							ENSGALG00000007142	ABCD2
ENSGALG00000023547	PCIF1	ENSGALG00000006077	C5H11ORF58							ENSGALG00000007167	CLEC16A
ENSGALG00000023683	TCTN2	ENSGALG00000006086	FAM13B							ENSGALG00000007170	SNRPA1
ENSGALG00000023751	CYP26C1	ENSGALG00000006094	PHF6							ENSGALG00000007185	COQ5
ENSGALG00000023950	CR1L	ENSGALG00000006096	RPS13							ENSGALG00000007190	ATP6V1G1
ENSGALG00000023973		ENSGALG00000006097	PLXNA1							ENSGALG00000007195	GATC
ENSGALG00000023981	LMF2	ENSGALG00000006108	FAM122B							ENSGALG00000007197
ENSGALG00000024011	EX-FABP	ENSGALG00000006109	MAPK8							ENSGALG00000007203	RAB3IL1
ENSGALG00000024033	PHLDB1	ENSGALG00000006114								ENSGALG00000007205	COX6A1
ENSGALG00000024053	ICMT	ENSGALG00000006117	UBFD1							ENSGALG00000007215	KIF5B
ENSGALG00000024101	DNAJC30	ENSGALG00000006121	PIK3C2A							ENSGALG00000007241	NUBP1
ENSGALG00000024104	GGA.17220	ENSGALG00000006122	EARS2							ENSGALG00000007242	SLITRK4
ENSGALG00000024112	PSMD11	ENSGALG00000006138	HELZ2							ENSGALG00000007244	SIRT4
ENSGALG00000024357	B-G	ENSGALG00000006139	DIP2B							ENSGALG00000007246	ELMO2
ENSGALG00000024482	LEPROTL1	ENSGALG00000006141	POFUT2							ENSGALG00000007250	SNRPB
ENSGALG00000024485	BET1	ENSGALG00000006144	CDK10							ENSGALG00000007254	ARHGAP12
ENSGALG00000025650	RNaseP_nuc	ENSGALG00000006145	STK35							ENSGALG00000007262	SPG21
ENSGALG00000025711	H3-IX	ENSGALG00000006147	NUCB2							ENSGALG00000007269	GABRA3
ENSGALG00000025712	DEF8	ENSGALG00000006149	C10ORF83							ENSGALG00000007286	PCYT2
ENSGALG00000025736		ENSGALG00000006158	ACVR2B							ENSGALG00000007291	C16orf72
ENSGALG00000025814	MRPL9	ENSGALG00000006160	HNRNPA0							ENSGALG00000007298	BACE1
ENSGALG00000025843		ENSGALG00000006167	LRRC8B							ENSGALG00000007300	PYCR2
ENSGALG00000025875	ALX-4	ENSGALG00000006169	LIMA1							ENSGALG00000007303	LEPREL1
ENSGALG00000025898	SMAD6	ENSGALG00000006172	ABCC8							ENSGALG00000007341	MED19
ENSGALG00000025911	ARHGDIG	ENSGALG00000006174	VSTM4							ENSGALG00000007346	KIAA1462
ENSGALG00000025915	ARRDC3	ENSGALG00000006179	RPL13							ENSGALG00000007352	SPAG9
ENSGALG00000025930	PHC2	ENSGALG00000006182	NSFL1C							ENSGALG00000007361	SST
ENSGALG00000025937	FXYD6	ENSGALG00000006197	CSNK2A1							ENSGALG00000007366	RBFOX1
ENSGALG00000025972		ENSGALG00000006210	ID1							ENSGALG00000007378	FAM162A
ENSGALG00000025973		ENSGALG00000006211	BCL2L1							ENSGALG00000007379	WAC
ENSGALG00000026009	SRP9	ENSGALG00000006236	TPH1							ENSGALG00000007382	CDA
ENSGALG00000026019	ASCC1	ENSGALG00000006237	PKN2							ENSGALG00000007383	HSPB8
ENSGALG00000026065	SPRYD3	ENSGALG00000006246								ENSGALG00000007387	GTF3C1
ENSGALG00000026077	ALDOC	ENSGALG00000006250	TRAPPC2L							ENSGALG00000007389	ANKRD40
ENSGALG00000026095	CDC26	ENSGALG00000006253	ILKAP							ENSGALG00000007410	IGDCC4
ENSGALG00000026108	ATP5D	ENSGALG00000006256								ENSGALG00000007412	MPZL2
ENSGALG00000026222		ENSGALG00000006272	ECE2							ENSGALG00000007418	CD3D
ENSGALG00000026229	PYURF	ENSGALG00000006296								ENSGALG00000007424	CUTC
ENSGALG00000026245		ENSGALG00000006303	CTU2							ENSGALG00000007437	DPP8
ENSGALG00000026254	ECE-1	ENSGALG00000006305	DTYMK							ENSGALG00000007438	IFT46
ENSGALG00000026289		ENSGALG00000006309	SMAD5							ENSGALG00000007463	HBAD
ENSGALG00000026300	C9ORF105	ENSGALG00000006313	IL4R							ENSGALG00000007465	COX15
ENSGALG00000026349	HSD17B12	ENSGALG00000006319	TGFBI							ENSGALG00000007471
ENSGALG00000026366		ENSGALG00000006325								ENSGALG00000007477	TH1L
ENSGALG00000026374	PFDN2	ENSGALG00000006326	MIF							ENSGALG00000007479	SLC25A28
ENSGALG00000026377	GNG7	ENSGALG00000006327	FBXL21							ENSGALG00000007481	PTPLAD1
ENSGALG00000026383	TMSB4X	ENSGALG00000006334	LAP3							ENSGALG00000007484	GOT1
ENSGALG00000026423	PYGO2	ENSGALG00000006363	CABIN1							ENSGALG00000007490	DDX54
ENSGALG00000026429	RBMS2	ENSGALG00000006367	PCBD2							ENSGALG00000007500	DENND4A
ENSGALG00000026433		ENSGALG00000006371	C5orf24							ENSGALG00000007501	P2RX3
ENSGALG00000026445	CALM	ENSGALG00000006379	SHH							ENSGALG00000007509
ENSGALG00000026538		ENSGALG00000006382	PTPRJ							ENSGALG00000007512	MORC2
ENSGALG00000026574	POUV	ENSGALG00000006385	UBXN7							ENSGALG00000007515	SFRP5
ENSGALG00000026584		ENSGALG00000006390	CRKL							ENSGALG00000007520	SSRP1
ENSGALG00000026644	DBN1	ENSGALG00000006400	LMBR1							ENSGALG00000007525
ENSGALG00000026713	H2AFV	ENSGALG00000006408	PIGX							ENSGALG00000007531	ZFYVE27
ENSGALG00000026722	UNC119B	ENSGALG00000006417	SEC24A							ENSGALG00000007534	gga-mir-1564
ENSGALG00000026732	GGA.42010	ENSGALG00000006418	PDPK1							ENSGALG00000007550	TPCN2
ENSGALG00000026742		ENSGALG00000006421	SLC16A12							ENSGALG00000007554	RAB22A
ENSGALG00000026756		ENSGALG00000006423	KCTD5							ENSGALG00000007557	KIAA0226
ENSGALG00000026760		ENSGALG00000006424	PHF15							ENSGALG00000007572	MMS19
ENSGALG00000026761	LIN28B	ENSGALG00000006425	SLC6A6							ENSGALG00000007575	PPP4R1L
ENSGALG00000026818	SCNM1	ENSGALG00000006426	PAK2							ENSGALG00000007585	NIT1
ENSGALG00000026833		ENSGALG00000006441	GNPTG							ENSGALG00000007591	C7orf26
ENSGALG00000026834	PPAP2C	ENSGALG00000006445	ARNT2							ENSGALG00000007593	JAKMIP2
ENSGALG00000026836	COL16A1	ENSGALG00000006447	PHLDA2							ENSGALG00000007594	ASB12
ENSGALG00000026852	CALR	ENSGALG00000006449								ENSGALG00000007595	LRCH3
ENSGALG00000026878		ENSGALG00000006453	LTF							ENSGALG00000007599	AMER1
ENSGALG00000026880	CS	ENSGALG00000006456	C16ORF45							ENSGALG00000007603	RRP12
ENSGALG00000026897		ENSGALG00000006461	UBE3C							ENSGALG00000007617	ANO1
ENSGALG00000026930	BAHCC1	ENSGALG00000006463	TMA7							ENSGALG00000007619	FAM100A
ENSGALG00000026934		ENSGALG00000006464	PDRG1							ENSGALG00000007625	FADD
ENSGALG00000026944	ARF6	ENSGALG00000006473	PLXNA4							ENSGALG00000007645
ENSGALG00000026950	UBE2M	ENSGALG00000006475	MARF1							ENSGALG00000007647	MYO3A
ENSGALG00000026955	DIRAS1	ENSGALG00000006480	TCF1							ENSGALG00000007650	SLC9A3R1
ENSGALG00000026957	SEMA4G	ENSGALG00000006483	AMOTL2							ENSGALG00000007669	EGR1
ENSGALG00000026978	RPL29	ENSGALG00000006489	CHCHD3							ENSGALG00000007686	TRAP1
ENSGALG00000026983	CHRD	ENSGALG00000006490	SCN3B							ENSGALG00000007691	ARMC9
ENSGALG00000027035	RPL21	ENSGALG00000006497	ZIC3							ENSGALG00000007697	MGEA5
ENSGALG00000027042	FUS	ENSGALG00000006498	PTPRN2							ENSGALG00000007699	RPS25
ENSGALG00000027068		ENSGALG00000006526	PLXNB1							ENSGALG00000007700	CTTN
ENSGALG00000027085	CROCC	ENSGALG00000006542	ESYT2							ENSGALG00000007706	FGF8
ENSGALG00000027105	FAM160B2	ENSGALG00000006543	PFKL							ENSGALG00000007707	TRAPPC4
ENSGALG00000027126	BLCAP	ENSGALG00000006560	SEMA3A							ENSGALG00000007711	RPL4
ENSGALG00000027142	RPL32	ENSGALG00000006561	MRPL23							ENSGALG00000007728	PRODH
ENSGALG00000027170		ENSGALG00000006564	DNAJB11							ENSGALG00000007731	DPCD
ENSGALG00000027182		ENSGALG00000006567	UBASH3B							ENSGALG00000007737	ECI1
ENSGALG00000027217	KRT18	ENSGALG00000006569	RAPGEF6							ENSGALG00000007742	PDE6D
ENSGALG00000027237	TMEM35	ENSGALG00000006571	SETD5							ENSGALG00000007748	SLC16A2
ENSGALG00000027238	PAF1	ENSGALG00000006586	PLAGL2							ENSGALG00000007762	CREBBP
ENSGALG00000027240	TSPAN13	ENSGALG00000006592								ENSGALG00000007777	SLC39A10
ENSGALG00000027267		ENSGALG00000006596	SNRPD3							ENSGALG00000007779	ADCY9
ENSGALG00000027277	SDHC	ENSGALG00000006613	CTSD							ENSGALG00000007788	ABCB7
ENSGALG00000027308		ENSGALG00000006623	ATP11C							ENSGALG00000007799	ZNF217
ENSGALG00000027326	MFAP2	ENSGALG00000006629	RBP4							ENSGALG00000007800	ZDHHC15
ENSGALG00000027332	TMEM167A	ENSGALG00000006630	COMMD7							ENSGALG00000007801	CORO7
ENSGALG00000027337	CLDND1	ENSGALG00000006640	BRPF1							ENSGALG00000007804	GXYLT2
ENSGALG00000027369	DGCR6	ENSGALG00000006642	ADORA2A							ENSGALG00000007822	ICT1
ENSGALG00000027381	OLIG2	ENSGALG00000006643	HSPA14							ENSGALG00000007835	PUS10
ENSGALG00000027416	ROMO1	ENSGALG00000006646	ABCC1							ENSGALG00000007840
ENSGALG00000027470	GMEB2	ENSGALG00000006647	DUSP8							ENSGALG00000007855
ENSGALG00000027492	C14orf80	ENSGALG00000006648	SPECC1L							ENSGALG00000007860	KLHDC4
ENSGALG00000027506	DNAJB2	ENSGALG00000006651	OGG1							ENSGALG00000007863
ENSGALG00000027526	COL9A2	ENSGALG00000006657	MAPRE1							ENSGALG00000007868	BCDO2
ENSGALG00000027539	HTRA2	ENSGALG00000006663	ARHGEF12							ENSGALG00000007877	PIP4K2A
ENSGALG00000027542	LSM12	ENSGALG00000006665	GALNT6							ENSGALG00000007878	SDHD
ENSGALG00000027557	OTUD5	ENSGALG00000006672	LARP4B							ENSGALG00000007887	AAGAB
ENSGALG00000027564	NDUFAF2	ENSGALG00000006689	ABHD2							ENSGALG00000007891	RNF215
ENSGALG00000027572	CCR7	ENSGALG00000006691	ARPC4							ENSGALG00000007902	ATP7A
ENSGALG00000027576	CIAO1	ENSGALG00000006695	BCR							ENSGALG00000007903	COMMD9
ENSGALG00000027614		ENSGALG00000006697	TOLLIP							ENSGALG00000007907	CCDC157
ENSGALG00000027618		ENSGALG00000006703	GTPBP4							ENSGALG00000007911	CHL1
ENSGALG00000027639	RGMA	ENSGALG00000006705	MYOF							ENSGALG00000007920	PRR5L
ENSGALG00000027646		ENSGALG00000006708	COL23A1							ENSGALG00000007929	DIXDC1
ENSGALG00000027695		ENSGALG00000006714	CCDC61							ENSGALG00000007932	TRAF6
ENSGALG00000027704		ENSGALG00000006726	GATA3							ENSGALG00000007952	AMOT
ENSGALG00000027710	DAG1	ENSGALG00000006742	PVRL1							ENSGALG00000007963	NFATC2
ENSGALG00000027754		ENSGALG00000006749	WDR37							ENSGALG00000007970	PIAS1
ENSGALG00000027782		ENSGALG00000006750	DET1							ENSGALG00000007974	NUP85
ENSGALG00000027807	RPS26	ENSGALG00000006753	ATP5C1							ENSGALG00000007979	CALML4
ENSGALG00000027836	SPTBN2	ENSGALG00000006760	CSTF2							ENSGALG00000007994	PARD6B
ENSGALG00000027842	CENPA	ENSGALG00000006767	UBE4A							ENSGALG00000007996	ANKRD44
ENSGALG00000027888	LAMTOR1	ENSGALG00000006771	RPS15A							ENSGALG00000007999	MRPS7
ENSGALG00000027902	SYNGR2	ENSGALG00000006775	TGM2							ENSGALG00000008000	EXT2
ENSGALG00000027904	USMG5	ENSGALG00000006776	KLHDC8B							ENSGALG00000008003	ZC3HC1
ENSGALG00000027918	PAFAH1B2	ENSGALG00000006777	MRPS11							ENSGALG00000008010	PTPN1
ENSGALG00000027920	CPLX2	ENSGALG00000006782	MRPL46							ENSGALG00000008011	SLC25A19
ENSGALG00000027963	COX7C	ENSGALG00000006787	CCDC71							ENSGALG00000008016	GRB2
ENSGALG00000027973	CATHL1	ENSGALG00000006812	TTC36							ENSGALG00000008023	KIAA0195
ENSGALG00000027987	TOR1AIP1	ENSGALG00000006818	KMT2A							ENSGALG00000008036	TMEM209
ENSGALG00000028003	OTUB1	ENSGALG00000006822	PCDH19							ENSGALG00000008051	MTMR3
ENSGALG00000028024	CAPG	ENSGALG00000006829	SMG1							ENSGALG00000008056	B4GALT5
ENSGALG00000028027	CHURC1	ENSGALG00000006832	WFDC2							ENSGALG00000008057	LLGL2
ENSGALG00000028035	FBXO22	ENSGALG00000006835	TNNC2							ENSGALG00000008058	PAK3
ENSGALG00000028045		ENSGALG00000006837	TSPAN4							ENSGALG00000008076	TMEM164
ENSGALG00000028079		ENSGALG00000006839	DIAPH1							ENSGALG00000008081	PIK3CG
ENSGALG00000028095	HOXA1	ENSGALG00000006840	ARHGEF2							ENSGALG00000008082	THOC5
ENSGALG00000028112	EIF3K	ENSGALG00000006841	POLR2L							ENSGALG00000008084	NDUFS3
ENSGALG00000028116		ENSGALG00000006842	ACOT8							ENSGALG00000008088	ACSL4
ENSGALG00000028136	CXCL12	ENSGALG00000006851								ENSGALG00000008097	CELF1
ENSGALG00000028140	CNTFR	ENSGALG00000006853	QARS							ENSGALG00000008098	PBEF1
ENSGALG00000028145	C17ORF59	ENSGALG00000006857	SPATA20							ENSGALG00000008107	IRS4
ENSGALG00000028201	RAD9	ENSGALG00000006863	SHC1							ENSGALG00000008108	PSMC3
ENSGALG00000028221		ENSGALG00000006865	IDE							ENSGALG00000008114	SFXN2
ENSGALG00000028248	MAX	ENSGALG00000006876	CTSA							ENSGALG00000008121	CYP17A1
ENSGALG00000028263	AUP1	ENSGALG00000006882	ST8SIA2							ENSGALG00000008122	SLC39A13
ENSGALG00000028291	BCAR1	ENSGALG00000006883	ENTHD2							ENSGALG00000008124	C10ORF32
ENSGALG00000028330		ENSGALG00000006885	HRAS1							ENSGALG00000008133	AS3MT
ENSGALG00000028350		ENSGALG00000006887	FAM174B							ENSGALG00000008143	UACA
ENSGALG00000028354	METRNL	ENSGALG00000006894	PLTP							ENSGALG00000008148	MYBPC3
ENSGALG00000028358	SDOS	ENSGALG00000006895	AZI1							ENSGALG00000008151	WSB2
ENSGALG00000028365	TCF4	ENSGALG00000006898	EIF4ENIF1							ENSGALG00000008164	ADAMTS7
ENSGALG00000028422		ENSGALG00000006899								ENSGALG00000008171	FAM208B
ENSGALG00000028438	CLK1	ENSGALG00000006900								ENSGALG00000008187	EIF3J
ENSGALG00000028443	CSPG5	ENSGALG00000006902	ZNF335							ENSGALG00000008206	TESC
ENSGALG00000028444	TMEM178B	ENSGALG00000006904	RNH1							ENSGALG00000008208	CASC4
ENSGALG00000028453	MRPS35	ENSGALG00000006908	DLG1							ENSGALG00000008211	ACP2
ENSGALG00000028513	TMUB1	ENSGALG00000006921	DRG1							ENSGALG00000008215	FRMD5
ENSGALG00000028517	EIF1	ENSGALG00000006925	CCP110							ENSGALG00000008222	SLC26A5
ENSGALG00000028520	gga-mir-3526	ENSGALG00000006928	DALRD3							ENSGALG00000008239	NDUFB3
ENSGALG00000028529	PTGDS	ENSGALG00000006934	PATZ1							ENSGALG00000008240	CFLAR
ENSGALG00000028544	BAZ2A	ENSGALG00000006936	WDR6							ENSGALG00000008250	TBX3
ENSGALG00000028561	SZT2	ENSGALG00000006937	P4HTM							ENSGALG00000008263	FAR-1
ENSGALG00000028600	PPIA	ENSGALG00000006947	BDH1							ENSGALG00000008274	CRBN
ENSGALG00000028632	ADCY6	ENSGALG00000006955	CCNJ							ENSGALG00000008287	PSMD10
ENSGALG00000028649		ENSGALG00000006966								ENSGALG00000008302	CIB1
ENSGALG00000028673	2015-03-03	ENSGALG00000006974	DDX27							ENSGALG00000008314	ARL8A
ENSGALG00000028678	CNNM4	ENSGALG00000006978	APOOL							ENSGALG00000008318	SLK
ENSGALG00000028683	SSR3	ENSGALG00000006982	EEF2K							ENSGALG00000008319	PLBD2
ENSGALG00000028749	ACTG1	ENSGALG00000007023	PRKAR2A							ENSGALG00000008320	EDEM1
ENSGALG00000028751	TMEM220	ENSGALG00000007024	REXO2							ENSGALG00000008321	RNPEPL1
ENSGALG00000028797	PPP1R1B	ENSGALG00000007027	SGSH							ENSGALG00000008347	ATG13
ENSGALG00000028844	WDR83OS	ENSGALG00000007036	PITRM1							ENSGALG00000008357	TPCN1
ENSGALG00000028861	GAMT	ENSGALG00000007046	BUD13							ENSGALG00000008381	TMEM237
ENSGALG00000028863		ENSGALG00000007047	GAL							ENSGALG00000008382	GNAI3
ENSGALG00000028872	TPT1	ENSGALG00000007048	DMN							ENSGALG00000008393	CREB3L1
ENSGALG00000028918	ZNF706	ENSGALG00000007058	LSG1							ENSGALG00000008400	TWSG1
ENSGALG00000028937	TIMM13	ENSGALG00000007075	ATP13A3							ENSGALG00000008404
ENSGALG00000028992		ENSGALG00000007077	CPT1A							ENSGALG00000008410	RALGAPA2
ENSGALG00000028998	XPA	ENSGALG00000007078	ENTPD1							ENSGALG00000008420	CAND2
ENSGALG00000029069	AHNAK	ENSGALG00000007079	PAPPA							ENSGALG00000008421	PEX16
ENSGALG00000029076	TUBB	ENSGALG00000007097	RPS6KA6							ENSGALG00000008433	FZD2
ENSGALG00000029089		ENSGALG00000007101	ZNF259							ENSGALG00000008443	ARHGDIA
ENSGALG00000029140	CRABP2	ENSGALG00000007113	TNC							ENSGALG00000008454	NOP58
ENSGALG00000029165		ENSGALG00000007114	APOA1							ENSGALG00000008457	RIN2
		ENSGALG00000007124	POP5							ENSGALG00000008459	BMPR-II
		ENSGALG00000007125	PARD3							ENSGALG00000008466	FAM117B
		ENSGALG00000007126	AFF4							ENSGALG00000008473	PLXND1
		ENSGALG00000007127	FADS1							ENSGALG00000008486	CACNA2D1
		ENSGALG00000007138	MED28							ENSGALG00000008487	TMCC1
		ENSGALG00000007142	ABCD2							ENSGALG00000008494	CREB1
		ENSGALG00000007153	GGA.46920							ENSGALG00000008496	VPS18
		ENSGALG00000007158	SOCS1							ENSGALG00000008497	SLC38A2
		ENSGALG00000007167	CLEC16A							ENSGALG00000008503	ALG3
		ENSGALG00000007170	SNRPA1							ENSGALG00000008506	MRPS25
		ENSGALG00000007185	COQ5							ENSGALG00000008530	EIF4A3
		ENSGALG00000007190	ATP6V1G1							ENSGALG00000008534	POLR2H
		ENSGALG00000007195	GATC							ENSGALG00000008538	GINS1
		ENSGALG00000007197								ENSGALG00000008539	ALG12
		ENSGALG00000007203	RAB3IL1							ENSGALG00000008544	NCX1
		ENSGALG00000007205	COX6A1							ENSGALG00000008546	FGD5
		ENSGALG00000007215	KIF5B							ENSGALG00000008547	ZBED4
		ENSGALG00000007220	FTH							ENSGALG00000008550	MRPS5
		ENSGALG00000007237	ALYREF							ENSGALG00000008553	INO80
		ENSGALG00000007241	NUBP1							ENSGALG00000008563	ENTPD6
		ENSGALG00000007242	SLITRK4							ENSGALG00000008575	GNMT
		ENSGALG00000007244	SIRT4							ENSGALG00000008582	ADAM23
		ENSGALG00000007246	ELMO2							ENSGALG00000008586	TUBB2C
		ENSGALG00000007250	SNRPB							ENSGALG00000008597	MRPL2
		ENSGALG00000007254	ARHGAP12							ENSGALG00000008600	IQGAP1
		ENSGALG00000007262	SPG21							ENSGALG00000008602	SLC39A12
		ENSGALG00000007267	MVD							ENSGALG00000008603	ITPKA
		ENSGALG00000007269	GABRA3							ENSGALG00000008604	FAM70A
		ENSGALG00000007286	PCYT2							ENSGALG00000008611	ZBTB33
		ENSGALG00000007291	C16orf72							ENSGALG00000008614	TTL
		ENSGALG00000007298	BACE1							ENSGALG00000008618	UPF3B
		ENSGALG00000007300	PYCR2							ENSGALG00000008625	ANAPC2
		ENSGALG00000007303	LEPREL1							ENSGALG00000008631	TYRO3
		ENSGALG00000007337	LPP							ENSGALG00000008632	ACSS1
		ENSGALG00000007341	MED19							ENSGALG00000008651	APMAP
		ENSGALG00000007346	KIAA1462							ENSGALG00000008652	CXORF56
		ENSGALG00000007350	TXNDC14							ENSGALG00000008653	MGA
		ENSGALG00000007352	SPAG9							ENSGALG00000008654	STAM
		ENSGALG00000007361	SST							ENSGALG00000008657	TUBGCP6
		ENSGALG00000007366	RBFOX1							ENSGALG00000008670	C1orf52
		ENSGALG00000007378	FAM162A							ENSGALG00000008671	ST8SIA6
		ENSGALG00000007379	WAC							ENSGALG00000008675	SLC25A6
		ENSGALG00000007382	CDA							ENSGALG00000008682	SLC25A43
		ENSGALG00000007383	HSPB8							ENSGALG00000008692	MAPKBP1
		ENSGALG00000007387	GTF3C1							ENSGALG00000008713	BIRC5
		ENSGALG00000007389	ANKRD40							ENSGALG00000008714	ABI2
		ENSGALG00000007403	PEBP1							ENSGALG00000008720	RSU1
		ENSGALG00000007410	IGDCC4							ENSGALG00000008744	MCF2L2
		ENSGALG00000007412	MPZL2							ENSGALG00000008746	MRPL41
		ENSGALG00000007418	CD3D							ENSGALG00000008747	ITGA8
		ENSGALG00000007424	CUTC							ENSGALG00000008749	POLR3F
		ENSGALG00000007437	DPP8							ENSGALG00000008750	WDR85
		ENSGALG00000007438	IFT46							ENSGALG00000008761	SPAM1
		ENSGALG00000007463	HBAD							ENSGALG00000008765	C1D
		ENSGALG00000007465	COX15							ENSGALG00000008771	SHOC2
		ENSGALG00000007470	POLR1D							ENSGALG00000008774	MEIS1
		ENSGALG00000007471								ENSGALG00000008778	SPRED2
		ENSGALG00000007473	MRPL28							ENSGALG00000008786	NBEAL1
		ENSGALG00000007477	TH1L							ENSGALG00000008791	NMT2
		ENSGALG00000007479	SLC25A28							ENSGALG00000008795	GPAM
		ENSGALG00000007481	PTPLAD1							ENSGALG00000008798	ZMYND19
		ENSGALG00000007484	GOT1							ENSGALG00000008811	SLC1A4
		ENSGALG00000007485	TFRC							ENSGALG00000008839	ATP11B
		ENSGALG00000007490	DDX54							ENSGALG00000008842	PIKFYVE
		ENSGALG00000007500	DENND4A							ENSGALG00000008844	SLC31A1
		ENSGALG00000007501	P2RX3							ENSGALG00000008856
		ENSGALG00000007509								ENSGALG00000008857	PRPF4
		ENSGALG00000007510								ENSGALG00000008858	MDH1
		ENSGALG00000007512	MORC2							ENSGALG00000008860	LONRF3
		ENSGALG00000007515	SFRP5							ENSGALG00000008862	DNAJC10
		ENSGALG00000007520	SSRP1							ENSGALG00000008865	HDHD3
		ENSGALG00000007525								ENSGALG00000008872	FAM199X
		ENSGALG00000007531	ZFYVE27							ENSGALG00000008875	PLCB1
		ENSGALG00000007534	gga-mir-1564							ENSGALG00000008881	RGS3
		ENSGALG00000007550	TPCN2							ENSGALG00000008887	PIK3C3
		ENSGALG00000007554	RAB22A							ENSGALG00000008898	GRIN1
		ENSGALG00000007557	KIAA0226							ENSGALG00000008920	NDOR1
		ENSGALG00000007572	MMS19							ENSGALG00000008925	TMEM203
		ENSGALG00000007575	PPP4R1L							ENSGALG00000008926	CADPS2
		ENSGALG00000007585	NIT1							ENSGALG00000008934	PIK3CA
		ENSGALG00000007591	C7orf26							ENSGALG00000008936	ENTPD8
		ENSGALG00000007593	JAKMIP2							ENSGALG00000008942	FOXN2
		ENSGALG00000007594	ASB12							ENSGALG00000008945	NEXN
		ENSGALG00000007595	LRCH3							ENSGALG00000008950	EHD4
		ENSGALG00000007599	AMER1							ENSGALG00000008974	USP33
		ENSGALG00000007603	RRP12							ENSGALG00000008978	ITGA4
		ENSGALG00000007606	PGAM1							ENSGALG00000008983	GNB4
		ENSGALG00000007611	RPL35A							ENSGALG00000008989	WDR43
		ENSGALG00000007617	ANO1							ENSGALG00000009004	ZNF804B
		ENSGALG00000007619	FAM100A							ENSGALG00000009008	EDF1
		ENSGALG00000007625	FADD							ENSGALG00000009017	STEAP2
		ENSGALG00000007645								ENSGALG00000009033
		ENSGALG00000007647	MYO3A							ENSGALG00000009039	NPDC1
		ENSGALG00000007650	SLC9A3R1							ENSGALG00000009054	TMEM141
		ENSGALG00000007669	EGR1							ENSGALG00000009056	LCLAT1
		ENSGALG00000007686	TRAP1							ENSGALG00000009058	ENTPD2
		ENSGALG00000007691	ARMC9							ENSGALG00000009064	FZD1
		ENSGALG00000007697	MGEA5							ENSGALG00000009070	HSPE1
		ENSGALG00000007699	RPS25							ENSGALG00000009073	PSEN2
		ENSGALG00000007700	CTTN							ENSGALG00000009076	NDUFB5
		ENSGALG00000007704	NPM3							ENSGALG00000009079	MAN1B1
		ENSGALG00000007706	FGF8							ENSGALG00000009081	ZNF106
		ENSGALG00000007707	TRAPPC4							ENSGALG00000009083	FAM160B1
		ENSGALG00000007711	RPL4							ENSGALG00000009085	MTMR1
		ENSGALG00000007728	PRODH							ENSGALG00000009090	UAP1L1
		ENSGALG00000007731	DPCD							ENSGALG00000009093	PNO1
		ENSGALG00000007737	ECI1							ENSGALG00000009110	NAA38
		ENSGALG00000007742	PDE6D							ENSGALG00000009163	S100A11
		ENSGALG00000007748	SLC16A2							ENSGALG00000009170	NCEH1
		ENSGALG00000007762	CREBBP							ENSGALG00000009177	FMR1
		ENSGALG00000007777	SLC39A10							ENSGALG00000009179	TNFSF10
		ENSGALG00000007778	PES1							ENSGALG00000009192	SLITRK2
		ENSGALG00000007779	ADCY9							ENSGALG00000009201	CCNF
		ENSGALG00000007788	ABCB7							ENSGALG00000009205
		ENSGALG00000007799	ZNF217							ENSGALG00000009207	TRIM2
		ENSGALG00000007800	ZDHHC15							ENSGALG00000009217	TBC1D24
		ENSGALG00000007801	CORO7							ENSGALG00000009227
		ENSGALG00000007804	GXYLT2							ENSGALG00000009234	AMDHD2
		ENSGALG00000007822	ICT1							ENSGALG00000009237	TLR2-1
		ENSGALG00000007835	PUS10							ENSGALG00000009260	TMEM62
		ENSGALG00000007840								ENSGALG00000009282	ELMSAN1
		ENSGALG00000007855								ENSGALG00000009286	ATP5G3
		ENSGALG00000007860	KLHDC4							ENSGALG00000009291	EPHX1
		ENSGALG00000007863								ENSGALG00000009303	ENAH
		ENSGALG00000007868	BCDO2							ENSGALG00000009304	RAB11FIP2
		ENSGALG00000007877	PIP4K2A							ENSGALG00000009312	RPL22L1
		ENSGALG00000007878	SDHD							ENSGALG00000009320	PSEN1
		ENSGALG00000007887	AAGAB							ENSGALG00000009340	TRIM63
		ENSGALG00000007891	RNF215							ENSGALG00000009341	CRAMP1L
		ENSGALG00000007900	COMMD3							ENSGALG00000009361	GUCY1B3
		ENSGALG00000007902	ATP7A							ENSGALG00000009362	ITGA6
		ENSGALG00000007903	COMMD9							ENSGALG00000009369	PRDX3
		ENSGALG00000007907	CCDC157							ENSGALG00000009378	PDGFC
		ENSGALG00000007911	CHL1							ENSGALG00000009393	CAV1
		ENSGALG00000007919	EIF4E2							ENSGALG00000009394	ANKIB1
		ENSGALG00000007920	PRR5L							ENSGALG00000009399	GATAD1
		ENSGALG00000007926	ATP5H							ENSGALG00000009409	MYNN
		ENSGALG00000007929	DIXDC1							ENSGALG00000009413	BROX
		ENSGALG00000007932	TRAF6							ENSGALG00000009415	SMOC1
		ENSGALG00000007952	AMOT							ENSGALG00000009428	KIAA0247
		ENSGALG00000007963	NFATC2							ENSGALG00000009434	MIA3
		ENSGALG00000007970	PIAS1							ENSGALG00000009437	MECOM
		ENSGALG00000007971	SUMO2							ENSGALG00000009440	C1H7ORF60
		ENSGALG00000007974	NUP85							ENSGALG00000009445	INPP5F
		ENSGALG00000007979	CALML4							ENSGALG00000009466	SEC23IP
		ENSGALG00000007994	PARD6B							ENSGALG00000009470	SERPINI1
		ENSGALG00000007996	ANKRD44							ENSGALG00000009476	CDK6
		ENSGALG00000007999	MRPS7							ENSGALG00000009478	BCHE
		ENSGALG00000008000	EXT2							ENSGALG00000009489	FSTL5
		ENSGALG00000008003	ZC3HC1							ENSGALG00000009492	DNAJB9
		ENSGALG00000008010	PTPN1							ENSGALG00000009493	TMEM229B
		ENSGALG00000008011	SLC25A19							ENSGALG00000009503	RAB3GAP2
		ENSGALG00000008016	GRB2							ENSGALG00000009514	NRCAM
		ENSGALG00000008023	KIAA0195							ENSGALG00000009530	PDZRN4
		ENSGALG00000008036	TMEM209							ENSGALG00000009532	GLT8D3
		ENSGALG00000008051	MTMR3							ENSGALG00000009534	PLEKHA1
		ENSGALG00000008056	B4GALT5							ENSGALG00000009536	TCN2
		ENSGALG00000008057	LLGL2							ENSGALG00000009537	PPM1L
		ENSGALG00000008058	PAK3							ENSGALG00000009549	KPNA4
		ENSGALG00000008061	ASTL							ENSGALG00000009551	DYNC1I2
		ENSGALG00000008066	UQCR10							ENSGALG00000009554	KLHL2
		ENSGALG00000008076	TMEM164							ENSGALG00000009560	SC4MOL
		ENSGALG00000008081	PIK3CG							ENSGALG00000009566	IARS2
		ENSGALG00000008082	THOC5							ENSGALG00000009568	SPOCK3
		ENSGALG00000008084	NDUFS3							ENSGALG00000009579
		ENSGALG00000008088	ACSL4							ENSGALG00000009581	MPP5
		ENSGALG00000008091	PTPMT1							ENSGALG00000009592	SRP14
		ENSGALG00000008097	CELF1							ENSGALG00000009594	RARRES1
		ENSGALG00000008098	PBEF1							ENSGALG00000009595	TWF1
		ENSGALG00000008107	IRS4							ENSGALG00000009608	ZNF650
		ENSGALG00000008108	PSMC3							ENSGALG00000009610	PSTK
		ENSGALG00000008114	SFXN2							ENSGALG00000009616	SPATA17
		ENSGALG00000008121	CYP17A1							ENSGALG00000009667	MFAP3L
		ENSGALG00000008122	SLC39A13							ENSGALG00000009668	C4ORF27
		ENSGALG00000008124	C10ORF32							ENSGALG00000009674	CLCN3
		ENSGALG00000008125	RPS27A							ENSGALG00000009676	METTL5
		ENSGALG00000008133	AS3MT							ENSGALG00000009698	SLC38A1
		ENSGALG00000008143	UACA							ENSGALG00000009707	SRCIN1
		ENSGALG00000008148	MYBPC3							ENSGALG00000009752	C1GALT1
		ENSGALG00000008151	WSB2							ENSGALG00000009770
		ENSGALG00000008156	SPTBN1							ENSGALG00000009795	MON2
		ENSGALG00000008164	ADAMTS7							ENSGALG00000009799	MEIS2
		ENSGALG00000008171	FAM208B							ENSGALG00000009800	SETD7
		ENSGALG00000008187	EIF3J							ENSGALG00000009811	TATDN3
		ENSGALG00000008206	TESC							ENSGALG00000009816	BATF3
		ENSGALG00000008208	CASC4							ENSGALG00000009835	XPOT
		ENSGALG00000008211	ACP2							ENSGALG00000009836	ELMOD2
		ENSGALG00000008212	RPL30							ENSGALG00000009838	AQR
		ENSGALG00000008215	FRMD5							ENSGALG00000009843	INTS7
		ENSGALG00000008216	ANXA4							ENSGALG00000009847	STXBP6
		ENSGALG00000008222	SLC26A5							ENSGALG00000009855	TBC1D9
		ENSGALG00000008239	NDUFB3							ENSGALG00000009856	GNS
		ENSGALG00000008240	CFLAR							ENSGALG00000009863
		ENSGALG00000008249	DNAJC2							ENSGALG00000009886	USP38
		ENSGALG00000008250	TBX3							ENSGALG00000009890	MRPS10
		ENSGALG00000008253	TBX5							ENSGALG00000009905	MDM1
		ENSGALG00000008263	FAR-1							ENSGALG00000009915	EML4
		ENSGALG00000008274	CRBN							ENSGALG00000009941	SLC35B1
		ENSGALG00000008279	LRRN1							ENSGALG00000009942	MDM2
		ENSGALG00000008287	PSMD10							ENSGALG00000009946	HECTD1
		ENSGALG00000008291	AP3S2							ENSGALG00000009954	DYNC2LI1
		ENSGALG00000008302	CIB1							ENSGALG00000009956	ESPL1
		ENSGALG00000008314	ARL8A							ENSGALG00000009966	FRS2
		ENSGALG00000008318	SLK							ENSGALG00000009971	CDC20
		ENSGALG00000008319	PLBD2							ENSGALG00000009972	HEATR5A
		ENSGALG00000008320	EDEM1							ENSGALG00000009992	ARHGAP5
		ENSGALG00000008321	RNPEPL1							ENSGALG00000010006	SLC10A7
		ENSGALG00000008347	ATG13							ENSGALG00000010021	HYI
		ENSGALG00000008357	TPCN1							ENSGALG00000010046	FAM177A1
		ENSGALG00000008367	MDK							ENSGALG00000010048	SUPT7L
		ENSGALG00000008381	TMEM237							ENSGALG00000010051	MOCS1
		ENSGALG00000008382	GNAI3							ENSGALG00000010060	PSMA6
		ENSGALG00000008393	CREB3L1							ENSGALG00000010072	DDI2
		ENSGALG00000008400	TWSG1							ENSGALG00000010081	SH3D19
		ENSGALG00000008404								ENSGALG00000010084	EIF4G3
		ENSGALG00000008410	RALGAPA2							ENSGALG00000010089	DPH2
		ENSGALG00000008419	SEC13							ENSGALG00000010097	PET112
		ENSGALG00000008420	CAND2							ENSGALG00000010103	FBXW7
		ENSGALG00000008421	PEX16							ENSGALG00000010107	FHDC1
		ENSGALG00000008433	FZD2							ENSGALG00000010113
		ENSGALG00000008443	ARHGDIA							ENSGALG00000010131	BTBD9
		ENSGALG00000008454	NOP58							ENSGALG00000010133	PTCH2
		ENSGALG00000008457	RIN2							ENSGALG00000010136	HGSNAT
		ENSGALG00000008459	BMPR-II							ENSGALG00000010139	SS1R
		ENSGALG00000008466	FAM117B							ENSGALG00000010140	EIF2B3
		ENSGALG00000008473	PLXND1							ENSGALG00000010142	C8ORF40
		ENSGALG00000008477	EXOC4							ENSGALG00000010149	FTSJD2
		ENSGALG00000008486	CACNA2D1							ENSGALG00000010152	TSPAN8
		ENSGALG00000008487	TMCC1							ENSGALG00000010153	CYP21A2
		ENSGALG00000008494	CREB1							ENSGALG00000010169	TMEM151B
		ENSGALG00000008496	VPS18							ENSGALG00000010170	INTU
		ENSGALG00000008497	SLC38A2							ENSGALG00000010177	ZFC3H1
		ENSGALG00000008503	ALG3							ENSGALG00000010179	RFX3
		ENSGALG00000008506	MRPS25							ENSGALG00000010185	HSPA4L
		ENSGALG00000008530	EIF4A3							ENSGALG00000010197	COQ6
		ENSGALG00000008534	POLR2H							ENSGALG00000010204	KCNC2
		ENSGALG00000008538	GINS1							ENSGALG00000010219	UROD
		ENSGALG00000008539	ALG12							ENSGALG00000010225
		ENSGALG00000008544	NCX1							ENSGALG00000010226	MUTYH
		ENSGALG00000008546	FGD5							ENSGALG00000010235	DDX19B
		ENSGALG00000008547	ZBED4							ENSGALG00000010242
		ENSGALG00000008550	MRPS5							ENSGALG00000010265	E2F7
		ENSGALG00000008553	INO80							ENSGALG00000010269	KCNAB1
		ENSGALG00000008563	ENTPD6							ENSGALG00000010272	CCDC17
		ENSGALG00000008567								ENSGALG00000010275	FCF1
		ENSGALG00000008575	GNMT							ENSGALG00000010291	RBPMS
		ENSGALG00000008582	ADAM23							ENSGALG00000010293	RD
		ENSGALG00000008586	TUBB2C							ENSGALG00000010298	DCTN6
		ENSGALG00000008597	MRPL2							ENSGALG00000010304	MLH3
		ENSGALG00000008600	IQGAP1							ENSGALG00000010307	ACYP1
		ENSGALG00000008602	SLC39A12							ENSGALG00000010314	NEK9
		ENSGALG00000008603	ITPKA							ENSGALG00000010317	POLH
		ENSGALG00000008604	FAM70A							ENSGALG00000010319	SYT1
		ENSGALG00000008611	ZBTB33							ENSGALG00000010326	FLVCR2
		ENSGALG00000008613	NDUFA1							ENSGALG00000010340	TTLL5
		ENSGALG00000008614	TTL							ENSGALG00000010349	POLR1C
		ENSGALG00000008618	UPF3B							ENSGALG00000010350	C14ORF118
		ENSGALG00000008620	RPL39							ENSGALG00000010351	POMGNT1
		ENSGALG00000008625	ANAPC2							ENSGALG00000010355	YIPF3
		ENSGALG00000008631	TYRO3							ENSGALG00000010360	NSUN4
		ENSGALG00000008632	ACSS1							ENSGALG00000010372	ANGEL1
		ENSGALG00000008651	APMAP							ENSGALG00000010390	KIAA1737
		ENSGALG00000008652	CXORF56							ENSGALG00000010392	CCSER1
		ENSGALG00000008653	MGA							ENSGALG00000010399	SELT
		ENSGALG00000008654	STAM							ENSGALG00000010400	SMARCAD1
		ENSGALG00000008657	TUBGCP6							ENSGALG00000010406	TMEM63C
		ENSGALG00000008667	DSTN							ENSGALG00000010426	ZNF318
		ENSGALG00000008670	C1orf52							ENSGALG00000010436	DMBX1
		ENSGALG00000008671	ST8SIA6							ENSGALG00000010442	MOB3A
		ENSGALG00000008675	SLC25A6							ENSGALG00000010459	VIPAS39
		ENSGALG00000008682	SLC25A43							ENSGALG00000010461	EBF3
		ENSGALG00000008692	MAPKBP1							ENSGALG00000010471	PPP2R2D
		ENSGALG00000008713	BIRC5							ENSGALG00000010473	PDZK1IP1
		ENSGALG00000008714	ABI2							ENSGALG00000010494	SLC5A9
		ENSGALG00000008720	RSU1							ENSGALG00000010502	SPATA6
		ENSGALG00000008744	MCF2L2							ENSGALG00000010518
		ENSGALG00000008746	MRPL41							ENSGALG00000010526	OSTC
		ENSGALG00000008747	ITGA8							ENSGALG00000010533	ELAVL4
		ENSGALG00000008749	POLR3F							ENSGALG00000010535	SGMS2
		ENSGALG00000008750	WDR85							ENSGALG00000010536	FAF1
		ENSGALG00000008761	SPAM1							ENSGALG00000010553	AIMP1
		ENSGALG00000008765	C1D							ENSGALG00000010571	HEATR5B
		ENSGALG00000008771	SHOC2							ENSGALG00000010576	GTF2A1
		ENSGALG00000008774	MEIS1							ENSGALG00000010579	STON2
		ENSGALG00000008778	SPRED2							ENSGALG00000010581	SEL1L
		ENSGALG00000008786	NBEAL1							ENSGALG00000010589	FLRT2
		ENSGALG00000008791	NMT2							ENSGALG00000010592	TET2
		ENSGALG00000008795	GPAM							ENSGALG00000010593	GALC
		ENSGALG00000008798	ZMYND19							ENSGALG00000010598	KCNK10
		ENSGALG00000008806	RPL12							ENSGALG00000010612	PRKD3
		ENSGALG00000008811	SLC1A4							ENSGALG00000010613	ZFYVE9
		ENSGALG00000008839	ATP11B							ENSGALG00000010616	PTPN21
		ENSGALG00000008842	PIKFYVE							ENSGALG00000010620	SPAST
		ENSGALG00000008844	SLC31A1							ENSGALG00000010627	PRPF38A
		ENSGALG00000008856								ENSGALG00000010628	ACSL1
		ENSGALG00000008857	PRPF4							ENSGALG00000010629	ZCCHC11
		ENSGALG00000008858	MDH1							ENSGALG00000010637	SELRC1
		ENSGALG00000008860	LONRF3							ENSGALG00000010646	STOX2
		ENSGALG00000008862	DNAJC10							ENSGALG00000010647	ECHDC2
		ENSGALG00000008865	HDHD3							ENSGALG00000010649	CNST
		ENSGALG00000008872	FAM199X							ENSGALG00000010675	PSMC1
		ENSGALG00000008875	PLCB1							ENSGALG00000010678	DESI2
		ENSGALG00000008881	RGS3							ENSGALG00000010709	AKT3
		ENSGALG00000008883	TCF7L2							ENSGALG00000010722
		ENSGALG00000008887	PIK3C3							ENSGALG00000010734	SMEK1
		ENSGALG00000008898	GRIN1							ENSGALG00000010740	YIPF1
		ENSGALG00000008920	NDOR1							ENSGALG00000010745	HMGB2
		ENSGALG00000008925	TMEM203							ENSGALG00000010761	MRPL37
		ENSGALG00000008926	CADPS2							ENSGALG00000010763	TRIP11
		ENSGALG00000008934	PIK3CA							ENSGALG00000010766	ATXN3
		ENSGALG00000008936	ENTPD8							ENSGALG00000010770	SCIN
		ENSGALG00000008939	FUBP1							ENSGALG00000010786	DGKB
		ENSGALG00000008942	FOXN2							ENSGALG00000010787	TTC4
		ENSGALG00000008945	NEXN							ENSGALG00000010789	PARS2
		ENSGALG00000008950	EHD4							ENSGALG00000010805	USP24
		ENSGALG00000008974	USP33							ENSGALG00000010812	RYR2
		ENSGALG00000008978	ITGA4							ENSGALG00000010825	AGR2
		ENSGALG00000008983	GNB4							ENSGALG00000010826	PRKAA2
		ENSGALG00000008989	WDR43							ENSGALG00000010827	ITPK1
		ENSGALG00000009004	ZNF804B							ENSGALG00000010836	AHR
		ENSGALG00000009008	EDF1							ENSGALG00000010838	ERO1LB
		ENSGALG00000009017	STEAP2							ENSGALG00000010840	SNX13
		ENSGALG00000009033								ENSGALG00000010848	BTBD7
		ENSGALG00000009038	CLDN12							ENSGALG00000010857	DAB1
		ENSGALG00000009039	NPDC1							ENSGALG00000010859	EPGN
		ENSGALG00000009045	EBNA1BP2							ENSGALG00000010863	TWISTNB
		ENSGALG00000009054	TMEM141							ENSGALG00000010875	ITGB8
		ENSGALG00000009056	LCLAT1							ENSGALG00000010880
		ENSGALG00000009058	ENTPD2							ENSGALG00000010889	HOOK1
		ENSGALG00000009064	FZD1							ENSGALG00000010902	LASS6
		ENSGALG00000009070	HSPE1							ENSGALG00000010921	PKD2
		ENSGALG00000009073	PSEN2							ENSGALG00000010926	SPP1
		ENSGALG00000009076	NDUFB5							ENSGALG00000010932	NUDT9
		ENSGALG00000009079	MAN1B1							ENSGALG00000010940	ACSS3
		ENSGALG00000009081	ZNF106							ENSGALG00000010950	PPP4R4
		ENSGALG00000009083	FAM160B1							ENSGALG00000010979	HSD17B11
		ENSGALG00000009085	MTMR1							ENSGALG00000010982	NID1
		ENSGALG00000009090	UAP1L1							ENSGALG00000010999	DICER1
		ENSGALG00000009093	PNO1							ENSGALG00000011019	ROR1
		ENSGALG00000009096	MTM1							ENSGALG00000011020	CYC
		ENSGALG00000009097	SNAP23							ENSGALG00000011031	JAK1
		ENSGALG00000009105	DPP7							ENSGALG00000011045	AFF1
		ENSGALG00000009110	NAA38							ENSGALG00000011047	LEPROT
		ENSGALG00000009163	S100A11							ENSGALG00000011053	HOXA2
		ENSGALG00000009170	NCEH1							ENSGALG00000011068	COBLL1
		ENSGALG00000009177	FMR1							ENSGALG00000011069	FIGN
		ENSGALG00000009179	TNFSF10							ENSGALG00000011071	CLMN
		ENSGALG00000009192	SLITRK2							ENSGALG00000011082	KCNH7
		ENSGALG00000009201	CCNF							ENSGALG00000011085	ATG2B
		ENSGALG00000009205								ENSGALG00000011086	ACTA1
		ENSGALG00000009207	TRIM2							ENSGALG00000011098	TAF5L
		ENSGALG00000009217	TBC1D24							ENSGALG00000011103	PAPOLA
		ENSGALG00000009227								ENSGALG00000011106	GALNT2
		ENSGALG00000009229	ATP6V0C							ENSGALG00000011113	SGIP1
		ENSGALG00000009234	AMDHD2							ENSGALG00000011120	SLC4A10
		ENSGALG00000009237	TLR2-1							ENSGALG00000011133	LIN54
		ENSGALG00000009250	HNRNPA3							ENSGALG00000011145	TRIL
		ENSGALG00000009260	TMEM62							ENSGALG00000011159	C12orf50
		ENSGALG00000009282	ELMSAN1							ENSGALG00000011166
		ENSGALG00000009286	ATP5G3							ENSGALG00000011174	PSMB1
		ENSGALG00000009291	EPHX1							ENSGALG00000011185	PLEKHA8
		ENSGALG00000009303	ENAH							ENSGALG00000011190
		ENSGALG00000009304	RAB11FIP2							ENSGALG00000011200	THBS2
		ENSGALG00000009312	RPL22L1							ENSGALG00000011210	CCDC98
		ENSGALG00000009320	PSEN1							ENSGALG00000011220	SLC25A29
		ENSGALG00000009340	TRIM63							ENSGALG00000011229	SERBP1
		ENSGALG00000009341	CRAMP1L							ENSGALG00000011242	OBSL1
		ENSGALG00000009361	GUCY1B3							ENSGALG00000011250	ASIC4
		ENSGALG00000009362	ITGA6							ENSGALG00000011252
		ENSGALG00000009369	PRDX3							ENSGALG00000011264	SULF1
		ENSGALG00000009378	PDGFC							ENSGALG00000011266	PPM1K
		ENSGALG00000009393	CAV1							ENSGALG00000011280	EEA1
		ENSGALG00000009394	ANKIB1							ENSGALG00000011285	NUDT4
		ENSGALG00000009399	GATAD1							ENSGALG00000011290	RPL15
		ENSGALG00000009409	MYNN							ENSGALG00000011298	RARB
		ENSGALG00000009413	BROX							ENSGALG00000011309	PLXNC1
		ENSGALG00000009415	SMOC1							ENSGALG00000011311	ANKRD13C
		ENSGALG00000009428	KIAA0247							ENSGALG00000011318	DNPEP
		ENSGALG00000009434	MIA3							ENSGALG00000011324
		ENSGALG00000009437	MECOM							ENSGALG00000011325	NDUFA12
		ENSGALG00000009440	C1H7ORF60							ENSGALG00000011326	STK16
		ENSGALG00000009445	INPP5F							ENSGALG00000011332	ANKZF1
		ENSGALG00000009448	IFRD1							ENSGALG00000011341	UNC93A
		ENSGALG00000009466	SEC23IP							ENSGALG00000011342	FGD6
		ENSGALG00000009470	SERPINI1							ENSGALG00000011366	MOK
		ENSGALG00000009476	CDK6							ENSGALG00000011379	SLC44A5
		ENSGALG00000009478	BCHE							ENSGALG00000011384	RCOR1
		ENSGALG00000009489	FSTL5							ENSGALG00000011390	REST
		ENSGALG00000009492	DNAJB9							ENSGALG00000011400	USP44
		ENSGALG00000009493	TMEM229B							ENSGALG00000011426	RNASET2
		ENSGALG00000009503	RAB3GAP2							ENSGALG00000011438	TNKS
		ENSGALG00000009514	NRCAM							ENSGALG00000011444	MFHAS1
		ENSGALG00000009530	PDZRN4							ENSGALG00000011445	AAMP
		ENSGALG00000009532	GLT8D3							ENSGALG00000011455	CL2
		ENSGALG00000009534	PLEKHA1							ENSGALG00000011456	CDK17
		ENSGALG00000009536	TCN2							ENSGALG00000011468	IGFBP5
		ENSGALG00000009537	PPM1L							ENSGALG00000011481	GPD1L
		ENSGALG00000009549	KPNA4							ENSGALG00000011493	TMEM169
		ENSGALG00000009551	DYNC1I2							ENSGALG00000011505	MARK3
		ENSGALG00000009554	KLHL2							ENSGALG00000011517	SNRK
		ENSGALG00000009560	SC4MOL							ENSGALG00000011518	GTDC2
		ENSGALG00000009566	IARS2							ENSGALG00000011526	APOPT1
		ENSGALG00000009568	SPOCK3							ENSGALG00000011528
		ENSGALG00000009579								ENSGALG00000011531	APAF1
		ENSGALG00000009581	MPP5							ENSGALG00000011553	UTP3
		ENSGALG00000009592	SRP14							ENSGALG00000011556	CAPN7
		ENSGALG00000009594	RARRES1							ENSGALG00000011557	UHRF1BP1L
		ENSGALG00000009595	TWF1							ENSGALG00000011565	TDRD9
		ENSGALG00000009608	ZNF650							ENSGALG00000011569	SCYL2
		ENSGALG00000009610	PSTK							ENSGALG00000011571	AGPAT4
		ENSGALG00000009616	SPATA17							ENSGALG00000011574	PIK3R4
		ENSGALG00000009621	gga-mir-3533							ENSGALG00000011580	ATP2C1
		ENSGALG00000009667	MFAP3L							ENSGALG00000011605	EPB41L5
		ENSGALG00000009668	C4ORF27							ENSGALG00000011608	INF2
		ENSGALG00000009674	CLCN3							ENSGALG00000011612	GC
		ENSGALG00000009676	METTL5							ENSGALG00000011619	SIVA1
		ENSGALG00000009698	SLC38A1							ENSGALG00000011620	AKT1
		ENSGALG00000009703	NDUFS7							ENSGALG00000011621	IGF2R
		ENSGALG00000009707	SRCIN1							ENSGALG00000011625	MRPL18
		ENSGALG00000009752	C1GALT1							ENSGALG00000011626	COX18
		ENSGALG00000009770								ENSGALG00000011635	TFCP2L1
		ENSGALG00000009795	MON2							ENSGALG00000011639	KIAA0284
		ENSGALG00000009799	MEIS2							ENSGALG00000011642	ANKRD17
		ENSGALG00000009800	SETD7							ENSGALG00000011645	CLASP1
		ENSGALG00000009807	FLVCR1							ENSGALG00000011650	MKI67IP
		ENSGALG00000009811	TATDN3							ENSGALG00000011656	AHNAK2
		ENSGALG00000009816	BATF3							ENSGALG00000011659	ACAT2
		ENSGALG00000009829	RPL18A							ENSGALG00000011662	NUP205
		ENSGALG00000009835	XPOT							ENSGALG00000011678	DNAJC13
		ENSGALG00000009836	ELMOD2							ENSGALG00000011680	EPHA5
		ENSGALG00000009838	AQR							ENSGALG00000011686	SEMA5B
		ENSGALG00000009843	INTS7							ENSGALG00000011693	ARHGAP35
		ENSGALG00000009844	ACTC1							ENSGALG00000011704	PTPLB
		ENSGALG00000009847	STXBP6							ENSGALG00000011708	MYLK
		ENSGALG00000009855	TBC1D9							ENSGALG00000011715	HSP70
		ENSGALG00000009856	GNS							ENSGALG00000011738	ARHGDIB
		ENSGALG00000009858	SLC30A1							ENSGALG00000011747
		ENSGALG00000009863								ENSGALG00000011762	UBA6
		ENSGALG00000009886	USP38							ENSGALG00000011770	UMPS
		ENSGALG00000009890	MRPS10							ENSGALG00000011777	PDE4DIP
		ENSGALG00000009895	GRIP1							ENSGALG00000011811	SYNE2
		ENSGALG00000009905	MDM1							ENSGALG00000011813	HEG1
		ENSGALG00000009915	EML4							ENSGALG00000011816	ENGASE
		ENSGALG00000009941	SLC35B1							ENSGALG00000011822	CANT1
		ENSGALG00000009942	MDM2							ENSGALG00000011831	ANKRD50
		ENSGALG00000009946	HECTD1							ENSGALG00000011842	SNRPD1
		ENSGALG00000009954	DYNC2LI1							ENSGALG00000011846	SACM1L
		ENSGALG00000009956	ESPL1							ENSGALG00000011854	UBN2
		ENSGALG00000009966	FRS2							ENSGALG00000011856	C7ORF55
		ENSGALG00000009971	CDC20							ENSGALG00000011866	RRP7A
		ENSGALG00000009972	HEATR5A							ENSGALG00000011869	KIAA1109
		ENSGALG00000009988	ELOVL1							ENSGALG00000011875	TRPC3
		ENSGALG00000009992	ARHGAP5							ENSGALG00000011882	CDCP1
		ENSGALG00000010006	SLC10A7							ENSGALG00000011893	SLC38A6
		ENSGALG00000010021	HYI							ENSGALG00000011897	C22ORF32
		ENSGALG00000010026	PPP1CB							ENSGALG00000011898	FAM109B
		ENSGALG00000010046	FAM177A1							ENSGALG00000011899
		ENSGALG00000010048	SUPT7L							ENSGALG00000011917	PPM1A
		ENSGALG00000010051	MOCS1							ENSGALG00000011918	CCDC134
		ENSGALG00000010060	PSMA6							ENSGALG00000011931	NHP2L1
		ENSGALG00000010072	DDI2							ENSGALG00000011934	DESI1
		ENSGALG00000010077	RPS3A							ENSGALG00000011938	TRAK1
		ENSGALG00000010081	SH3D19							ENSGALG00000011940	CCK
		ENSGALG00000010084	EIF4G3							ENSGALG00000011945	SCRN2
		ENSGALG00000010089	DPH2							ENSGALG00000011947	POLR3H
		ENSGALG00000010097	PET112							ENSGALG00000011951	RPSA
		ENSGALG00000010103	FBXW7							ENSGALG00000011957	TOB2
		ENSGALG00000010107	FHDC1							ENSGALG00000011958	TEF
		ENSGALG00000010113								ENSGALG00000011965	ZC3H7B
		ENSGALG00000010124	RPS8							ENSGALG00000011967	MAD2L1
		ENSGALG00000010131	BTBD9							ENSGALG00000011968	GLB1
		ENSGALG00000010133	PTCH2							ENSGALG00000011982	PDE5A
		ENSGALG00000010136	HGSNAT							ENSGALG00000011990	USP53
		ENSGALG00000010139	SS1R							ENSGALG00000011993	RBX1
		ENSGALG00000010140	EIF2B3							ENSGALG00000011995	CLASP2
		ENSGALG00000010142	C8ORF40							ENSGALG00000011998	SEC24D
		ENSGALG00000010149	FTSJD2							ENSGALG00000012010	NDST3
		ENSGALG00000010152	TSPAN8							ENSGALG00000012011	C14ORF149
		ENSGALG00000010153	CYP21A2							ENSGALG00000012020	C11ORF41
		ENSGALG00000010167	PNN							ENSGALG00000012034	ADSL
		ENSGALG00000010169	TMEM151B							ENSGALG00000012039	PSMA3
		ENSGALG00000010170	INTU							ENSGALG00000012043	PDCD6IP
		ENSGALG00000010177	ZFC3H1							ENSGALG00000012044	CHANK2
		ENSGALG00000010179	RFX3							ENSGALG00000012067	LMLN
		ENSGALG00000010185	HSPA4L							ENSGALG00000012089	C14orf37
		ENSGALG00000010197	COQ6							ENSGALG00000012105	EXOC5
		ENSGALG00000010204	KCNC2							ENSGALG00000012106	SCTR
		ENSGALG00000010219	UROD							ENSGALG00000012131	ELOVL6
		ENSGALG00000010225								ENSGALG00000012132	RPS19BP1
		ENSGALG00000010226	MUTYH							ENSGALG00000012135	ATF4
		ENSGALG00000010235	DDX19B							ENSGALG00000012144	SMCR7L
		ENSGALG00000010242								ENSGALG00000012146	MGAT3
		ENSGALG00000010255	NASP							ENSGALG00000012163	BDNF
		ENSGALG00000010265	E2F7							ENSGALG00000012165	DLGAP5
		ENSGALG00000010269	KCNAB1							ENSGALG00000012166	SLC35F5
		ENSGALG00000010272	CCDC17							ENSGALG00000012169	KRT8
		ENSGALG00000010275	FCF1							ENSGALG00000012170	LIN7C
		ENSGALG00000010291	RBPMS							ENSGALG00000012172	RPL3
		ENSGALG00000010293	RD							ENSGALG00000012185	PLA2G12A
		ENSGALG00000010298	DCTN6							ENSGALG00000012187	MGAT5
		ENSGALG00000010304	MLH3							ENSGALG00000012207	CCNT2
		ENSGALG00000010307	ACYP1							ENSGALG00000012208	GMFB
		ENSGALG00000010314	NEK9							ENSGALG00000012215	GTPBP1
		ENSGALG00000010317	POLH							ENSGALG00000012217
		ENSGALG00000010319	SYT1							ENSGALG00000012225	CIRBP
		ENSGALG00000010326	FLVCR2							ENSGALG00000012229	RPS29
		ENSGALG00000010340	TTLL5							ENSGALG00000012245	ADH5
		ENSGALG00000010349	POLR1C							ENSGALG00000012247	DDX17
		ENSGALG00000010350	C14ORF118							ENSGALG00000012260	LCT
		ENSGALG00000010351	POMGNT1							ENSGALG00000012269	METTL21D
		ENSGALG00000010355	YIPF3							ENSGALG00000012273	SOS2
		ENSGALG00000010360	NSUN4							ENSGALG00000012277	MAFF
		ENSGALG00000010368	VASH1							ENSGALG00000012279	FBXO30
		ENSGALG00000010372	ANGEL1							ENSGALG00000012291	RPB6
		ENSGALG00000010390	KIAA1737							ENSGALG00000012298	SLC39A8
		ENSGALG00000010392	CCSER1							ENSGALG00000012312	GCAT
		ENSGALG00000010399	SELT							ENSGALG00000012321	MAP4K5
		ENSGALG00000010400	SMARCAD1							ENSGALG00000012342	SASH1
		ENSGALG00000010406	TMEM63C							ENSGALG00000012345	UST
		ENSGALG00000010423	POMT2							ENSGALG00000012379	C5H14ORF166
		ENSGALG00000010426	ZNF318							ENSGALG00000012380	SPOPL
		ENSGALG00000010436	DMBX1							ENSGALG00000012389
		ENSGALG00000010442	MOB3A							ENSGALG00000012394	NID2
		ENSGALG00000010459	VIPAS39							ENSGALG00000012401	GPR137C
		ENSGALG00000010461	EBF3							ENSGALG00000012412
		ENSGALG00000010471	PPP2R2D							ENSGALG00000012429	BMP4
		ENSGALG00000010473	PDZK1IP1							ENSGALG00000012444	ACVR2A
		ENSGALG00000010494	SLC5A9							ENSGALG00000012449	MBD5
		ENSGALG00000010502	SPATA6							ENSGALG00000012455	FANCM
		ENSGALG00000010507	FCRL2							ENSGALG00000012456	RAC2
		ENSGALG00000010518								ENSGALG00000012462	KIF5C
		ENSGALG00000010526	OSTC							ENSGALG00000012466	FKBP25
		ENSGALG00000010533	ELAVL4							ENSGALG00000012471	EIF2B4
		ENSGALG00000010535	SGMS2							ENSGALG00000012484	RIF1
		ENSGALG00000010536	FAF1							ENSGALG00000012488	TST
		ENSGALG00000010553	AIMP1							ENSGALG00000012495
		ENSGALG00000010569	TXNDC12							ENSGALG00000012513	STAM2
		ENSGALG00000010571	HEATR5B							ENSGALG00000012514	BRD9
		ENSGALG00000010576	GTF2A1							ENSGALG00000012525	FMNL2
		ENSGALG00000010579	STON2							ENSGALG00000012537	KCNJ3
		ENSGALG00000010581	SEL1L							ENSGALG00000012543	GPD2
		ENSGALG00000010589	FLRT2							ENSGALG00000012555	CCDC148
		ENSGALG00000010592	TET2							ENSGALG00000012577	FRMD3
		ENSGALG00000010593	GALC							ENSGALG00000012584	42070
		ENSGALG00000010598	KCNK10							ENSGALG00000012588	KIF27
		ENSGALG00000010612	PRKD3							ENSGALG00000012601	GOLM1
		ENSGALG00000010613	ZFYVE9							ENSGALG00000012608	DAPK1
		ENSGALG00000010616	PTPN21							ENSGALG00000012617	CHALK5
		ENSGALG00000010620	SPAST							ENSGALG00000012621	ERCC6L2
		ENSGALG00000010627	PRPF38A							ENSGALG00000012641
		ENSGALG00000010628	ACSL1							ENSGALG00000012644	FOXD1
		ENSGALG00000010629	ZCCHC11							ENSGALG00000012650	PQLC1
		ENSGALG00000010637	SELRC1							ENSGALG00000012657	SALL3
		ENSGALG00000010646	STOX2							ENSGALG00000012660	KIAA0319
		ENSGALG00000010647	ECHDC2							ENSGALG00000012662	NUAK1
		ENSGALG00000010649	CNST							ENSGALG00000012663	ALDH5A1
		ENSGALG00000010675	PSMC1							ENSGALG00000012674	KIAA1033
		ENSGALG00000010678	DESI2							ENSGALG00000012677	CDKAL1
		ENSGALG00000010689	MAGOH							ENSGALG00000012687	TPMT
		ENSGALG00000010709	AKT3							ENSGALG00000012695	NOL7
		ENSGALG00000010722								ENSGALG00000012704	MYLIP
		ENSGALG00000010734	SMEK1							ENSGALG00000012722	5-MCDG
		ENSGALG00000010740	YIPF1							ENSGALG00000012734	NT5DC3
		ENSGALG00000010745	HMGB2							ENSGALG00000012744	TMEM170B
		ENSGALG00000010761	MRPL37							ENSGALG00000012769	CHPT1
		ENSGALG00000010763	TRIP11							ENSGALG00000012788	PARP12
		ENSGALG00000010766	ATXN3							ENSGALG00000012796	KIAA1549
		ENSGALG00000010770	SCIN							ENSGALG00000012813	PRPF4B
		ENSGALG00000010786	DGKB							ENSGALG00000012833	VPS33B
		ENSGALG00000010787	TTC4							ENSGALG00000012834	AKR1D1
		ENSGALG00000010789	PARS2							ENSGALG00000012843	GMDS
		ENSGALG00000010805	USP24							ENSGALG00000012848	JHDM1D
		ENSGALG00000010812	RYR2							ENSGALG00000012849	SLC37A3
		ENSGALG00000010825	AGR2							ENSGALG00000012874	KIAA1147
		ENSGALG00000010826	PRKAA2							ENSGALG00000012876	SSBP1
		ENSGALG00000010827	ITPK1							ENSGALG00000012877	CREB3L2
		ENSGALG00000010836	AHR							ENSGALG00000012882	FVT1
		ENSGALG00000010838	ERO1LB							ENSGALG00000012911	SYT10
		ENSGALG00000010840	SNX13							ENSGALG00000012938	AMN1
		ENSGALG00000010848	BTBD7							ENSGALG00000012946	FAM60A
		ENSGALG00000010857	DAB1							ENSGALG00000012953	IPO8
		ENSGALG00000010859	EPGN							ENSGALG00000012954	MYO10
		ENSGALG00000010863	TWISTNB							ENSGALG00000012965	FAM105A
		ENSGALG00000010875	ITGB8							ENSGALG00000012986	KDM5A
		ENSGALG00000010880								ENSGALG00000012988	B4GALNT3
		ENSGALG00000010889	HOOK1							ENSGALG00000012992	WNK1
		ENSGALG00000010892	ANTXR2							ENSGALG00000012993	RAD52
		ENSGALG00000010902	LASS6							ENSGALG00000013005	SNRNP48
		ENSGALG00000010921	PKD2							ENSGALG00000013022	CACNA1C
		ENSGALG00000010926	SPP1							ENSGALG00000013024	IL17RA
		ENSGALG00000010932	NUDT9							ENSGALG00000013026	CECR5
		ENSGALG00000010940	ACSS3							ENSGALG00000013034	CECR2
		ENSGALG00000010950	PPP4R4							ENSGALG00000013039	BID
		ENSGALG00000010979	HSD17B11							ENSGALG00000013042	MICAL3
		ENSGALG00000010982	NID1							ENSGALG00000013051	SEMA5A
		ENSGALG00000010999	DICER1							ENSGALG00000013069	BPGM
		ENSGALG00000011019	ROR1							ENSGALG00000013071	CALD1
		ENSGALG00000011020	CYC							ENSGALG00000013085	PTPRO
		ENSGALG00000011031	JAK1							ENSGALG00000013091	EPS8
		ENSGALG00000011045	AFF1							ENSGALG00000013100	GRB10
		ENSGALG00000011047	LEPROT							ENSGALG00000013101	BG2
		ENSGALG00000011053	HOXA2							ENSGALG00000013105
		ENSGALG00000011068	COBLL1							ENSGALG00000013129	RPRD1A
		ENSGALG00000011069	FIGN							ENSGALG00000013143	PDE3A
		ENSGALG00000011071	CLMN							ENSGALG00000013145	EPB41L4B
		ENSGALG00000011082	KCNH7							ENSGALG00000013146	PLXNB2
		ENSGALG00000011085	ATG2B							ENSGALG00000013182	GRAMD4
		ENSGALG00000011086	ACTA1							ENSGALG00000013188	AIP
		ENSGALG00000011098	TAF5L							ENSGALG00000013189	LPCAT1
		ENSGALG00000011103	PAPOLA							ENSGALG00000013191	NDUFS6
		ENSGALG00000011106	GALNT2							ENSGALG00000013194	IRX1
		ENSGALG00000011113	SGIP1							ENSGALG00000013197	GALNT12
		ENSGALG00000011120	SLC4A10							ENSGALG00000013205	ETNK1
		ENSGALG00000011133	LIN54							ENSGALG00000013207	CTNNAL1
		ENSGALG00000011145	TRIL							ENSGALG00000013209	SLC39A6
		ENSGALG00000011159	C12orf50							ENSGALG00000013225	VAT1L
		ENSGALG00000011166								ENSGALG00000013235	PDK1
		ENSGALG00000011174	PSMB1							ENSGALG00000013237	BCAN
		ENSGALG00000011184	HNRNPD							ENSGALG00000013239	NES
		ENSGALG00000011185	PLEKHA8							ENSGALG00000013242	MRPL24
		ENSGALG00000011190								ENSGALG00000013253	INSRR
		ENSGALG00000011200	THBS2							ENSGALG00000013256	PICALM
		ENSGALG00000011210	CCDC98							ENSGALG00000013257	LDHB
		ENSGALG00000011220	SLC25A29							ENSGALG00000013311	ANO3
		ENSGALG00000011229	SERBP1							ENSGALG00000013342	GBX2
		ENSGALG00000011242	OBSL1							ENSGALG00000013357	SOGA2
		ENSGALG00000011250	ASIC4							ENSGALG00000013365	SAFB2
		ENSGALG00000011252								ENSGALG00000013369	NCLN
		ENSGALG00000011264	SULF1							ENSGALG00000013370	SEMA3F
		ENSGALG00000011266	PPM1K							ENSGALG00000013377	LMBRD2
		ENSGALG00000011280	EEA1							ENSGALG00000013383	PPIE
		ENSGALG00000011285	NUDT4							ENSGALG00000013384	LIG1
		ENSGALG00000011288	DACT2							ENSGALG00000013408	TMF1
		ENSGALG00000011290	RPL15							ENSGALG00000013411	RBM14
		ENSGALG00000011298	RARB							ENSGALG00000013423	DSN1
		ENSGALG00000011306	DES							ENSGALG00000013430
		ENSGALG00000011309	PLXNC1							ENSGALG00000013433	FAM125A
		ENSGALG00000011311	ANKRD13C							ENSGALG00000013436	TET3
		ENSGALG00000011318	DNPEP							ENSGALG00000013454
		ENSGALG00000011324								ENSGALG00000013461	LOH12CR1
		ENSGALG00000011325	NDUFA12							ENSGALG00000013483	NAA40
		ENSGALG00000011326	STK16							ENSGALG00000013489	CCDC82
		ENSGALG00000011332	ANKZF1							ENSGALG00000013495	GSDMA
		ENSGALG00000011341	UNC93A							ENSGALG00000013503	FAM149A
		ENSGALG00000011342	FGD6							ENSGALG00000013507	MSL1
		ENSGALG00000011366	MOK							ENSGALG00000013521	TBC1D1
		ENSGALG00000011379	SLC44A5							ENSGALG00000013542
		ENSGALG00000011384	RCOR1							ENSGALG00000013547	C1orf43
		ENSGALG00000011390	REST							ENSGALG00000013559	AKAP8L
		ENSGALG00000011400	USP44							ENSGALG00000013569	SEC61B
		ENSGALG00000011405	SLC4A7							ENSGALG00000013572	SENP1
		ENSGALG00000011409	SNRPF							ENSGALG00000013587	COL2A1
		ENSGALG00000011426	RNASET2							ENSGALG00000013597	AAAS
		ENSGALG00000011438	TNKS							ENSGALG00000013616	OPRM1
		ENSGALG00000011444	MFHAS1							ENSGALG00000013621	ATP6V1H
		ENSGALG00000011445	AAMP							ENSGALG00000013626	GMNN
		ENSGALG00000011455	CL2							ENSGALG00000013635	SCAF8
		ENSGALG00000011456	CDK17							ENSGALG00000013639	SYF2
		ENSGALG00000011468	IGFBP5							ENSGALG00000013681	ZNF407
		ENSGALG00000011472	RPL37A							ENSGALG00000013685	C10orf137
		ENSGALG00000011481	GPD1L							ENSGALG00000013695	ZDHHC14
		ENSGALG00000011493	TMEM169							ENSGALG00000013698	EFHD2
		ENSGALG00000011505	MARK3							ENSGALG00000013723	OAS*A
		ENSGALG00000011517	SNRK							ENSGALG00000013732	SERAC1
		ENSGALG00000011518	GTDC2							ENSGALG00000013748	CD226
		ENSGALG00000011523	RPL14							ENSGALG00000013759	MRPL47
		ENSGALG00000011526	APOPT1							ENSGALG00000013760	GFPT2
		ENSGALG00000011528								ENSGALG00000013761	MAPK9
		ENSGALG00000011531	APAF1							ENSGALG00000013765	LTV1
		ENSGALG00000011541	BIN1							ENSGALG00000013766	DSEL
		ENSGALG00000011553	UTP3							ENSGALG00000013781	MYH7
		ENSGALG00000011556	CAPN7							ENSGALG00000013782	CDH7
		ENSGALG00000011557	UHRF1BP1L							ENSGALG00000013784	CDT1
		ENSGALG00000011565	TDRD9							ENSGALG00000013793	CLOCK
		ENSGALG00000011569	SCYL2							ENSGALG00000013817	SPIRE1
		ENSGALG00000011570	ILF2							ENSGALG00000013819	SRSF7
		ENSGALG00000011571	AGPAT4							ENSGALG00000013825
		ENSGALG00000011574	PIK3R4							ENSGALG00000013827	TOMM40L
		ENSGALG00000011580	ATP2C1							ENSGALG00000013846	KIAA1244
		ENSGALG00000011605	EPB41L5							ENSGALG00000013851	UBE3B
		ENSGALG00000011608	INF2							ENSGALG00000013865	IFNGR1
		ENSGALG00000011612	GC							ENSGALG00000013869	IL20RA
		ENSGALG00000011619	SIVA1							ENSGALG00000013876	FAM136A
		ENSGALG00000011620	AKT1							ENSGALG00000013879	TIA1
		ENSGALG00000011621	IGF2R							ENSGALG00000013883	SNRNP27
		ENSGALG00000011625	MRPL18							ENSGALG00000013911	ZC3HAV1
		ENSGALG00000011626	COX18							ENSGALG00000013916	HYPK
		ENSGALG00000011635	TFCP2L1							ENSGALG00000013919	PRPF19
		ENSGALG00000011639	KIAA0284							ENSGALG00000013920	SUV39H2
		ENSGALG00000011642	ANKRD17							ENSGALG00000013921	TOMM20
		ENSGALG00000011645	CLASP1							ENSGALG00000013952	B3GALNT2
		ENSGALG00000011650	MKI67IP							ENSGALG00000013953	ASPR
		ENSGALG00000011651	ARL1							ENSGALG00000013971	SGK1
		ENSGALG00000011656	AHNAK2							ENSGALG00000013985
		ENSGALG00000011659	ACAT2							ENSGALG00000014004	EPB41L2
		ENSGALG00000011662	NUP205							ENSGALG00000014009	L3MBTL3
		ENSGALG00000011678	DNAJC13							ENSGALG00000014012	WASF2
		ENSGALG00000011680	EPHA5							ENSGALG00000014013	ARHGAP18
		ENSGALG00000011686	SEMA5B							ENSGALG00000014069	TP53I11
		ENSGALG00000011693	ARHGAP35							ENSGALG00000014071	ITPR2
		ENSGALG00000011704	PTPLB							ENSGALG00000014072	TSPAN18
		ENSGALG00000011708	MYLK							ENSGALG00000014085	TM7SF3
		ENSGALG00000011715	HSP70							ENSGALG00000014089	PUF60
		ENSGALG00000011738	ARHGDIB							ENSGALG00000014094	STK38L
		ENSGALG00000011747								ENSGALG00000014115	SLAIN2
		ENSGALG00000011762	UBA6							ENSGALG00000014118	MRPS26
		ENSGALG00000011770	UMPS							ENSGALG00000014138	NFXL1
		ENSGALG00000011777	PDE4DIP							ENSGALG00000014154	NUDCD3
		ENSGALG00000011811	SYNE2							ENSGALG00000014163	TTLL1
		ENSGALG00000011813	HEG1							ENSGALG00000014178	SCUBE1
		ENSGALG00000011816	ENGASE							ENSGALG00000014192	ATP10D
		ENSGALG00000011822	CANT1							ENSGALG00000014194	SAMM50
		ENSGALG00000011831	ANKRD50							ENSGALG00000014201	PARVB
		ENSGALG00000011842	SNRPD1							ENSGALG00000014208	GRHL2
		ENSGALG00000011846	SACM1L							ENSGALG00000014226	KIAA0930
		ENSGALG00000011854	UBN2							ENSGALG00000014229	CCDC19
		ENSGALG00000011856	C7ORF55							ENSGALG00000014236	ATP8A1
		ENSGALG00000011857	LUC7L2							ENSGALG00000014242	BEND4
		ENSGALG00000011866	RRP7A							ENSGALG00000014244	SCNN1A
		ENSGALG00000011869	KIAA1109							ENSGALG00000014262	APBB2
		ENSGALG00000011875	TRPC3							ENSGALG00000014281	N4BP2
		ENSGALG00000011882	CDCP1							ENSGALG00000014283	ANKRD52
		ENSGALG00000011893	SLC38A6							ENSGALG00000014303	PAK4
		ENSGALG00000011897	C22ORF32							ENSGALG00000014309	RPLP2
		ENSGALG00000011898	FAM109B							ENSGALG00000014310	NDUFV2
		ENSGALG00000011899								ENSGALG00000014336	RELL1
		ENSGALG00000011902	TAGLN							ENSGALG00000014346	TSPAN9
		ENSGALG00000011917	PPM1A							ENSGALG00000014361	MAN1A2
		ENSGALG00000011918	CCDC134							ENSGALG00000014362	CD86
		ENSGALG00000011931	NHP2L1							ENSGALG00000014368	APOA5
		ENSGALG00000011934	DESI1							ENSGALG00000014370	SEL1L3
		ENSGALG00000011938	TRAK1							ENSGALG00000014379	ZCCHC4
		ENSGALG00000011940	CCK							ENSGALG00000014386	SEPSECS
		ENSGALG00000011945	SCRN2							ENSGALG00000014387	MRPL10
		ENSGALG00000011947	POLR3H							ENSGALG00000014391	CCDC149
		ENSGALG00000011951	RPSA							ENSGALG00000014404	GPR125
		ENSGALG00000011957	TOB2							ENSGALG00000014432	RPS20
		ENSGALG00000011958	TEF							ENSGALG00000014435	MRPL51
		ENSGALG00000011965	ZC3H7B							ENSGALG00000014436	GPAT2
		ENSGALG00000011967	MAD2L1							ENSGALG00000014439	NCAPD2
		ENSGALG00000011968	GLB1							ENSGALG00000014441
		ENSGALG00000011982	PDE5A							ENSGALG00000014443	IFFO1
		ENSGALG00000011990	USP53							ENSGALG00000014463	ACTN2
		ENSGALG00000011993	RBX1							ENSGALG00000014468	MLF2
		ENSGALG00000011995	CLASP2							ENSGALG00000014510	FBXL5
		ENSGALG00000011998	SEC24D							ENSGALG00000014513
		ENSGALG00000012010	NDST3							ENSGALG00000014526	TPI1
		ENSGALG00000012011	C14ORF149							ENSGALG00000014531	HECTD4
		ENSGALG00000012020	C11ORF41							ENSGALG00000014542	WBSCR22
		ENSGALG00000012027	SPON1							ENSGALG00000014555	C12ORF57
		ENSGALG00000012030	QSER1							ENSGALG00000014568	EMG1
		ENSGALG00000012034	ADSL							ENSGALG00000014589
		ENSGALG00000012039	PSMA3							ENSGALG00000014598	FNBP4
		ENSGALG00000012043	PDCD6IP							ENSGALG00000014605
		ENSGALG00000012044	CHANK2							ENSGALG00000014614	TNKS2
		ENSGALG00000012050	TNRC6B							ENSGALG00000014632	CLK2
		ENSGALG00000012067	LMLN							ENSGALG00000014634	PMEL
		ENSGALG00000012089	C14orf37							ENSGALG00000014640	GOLPH3L
		ENSGALG00000012105	EXOC5							ENSGALG00000014645	MEF2C
		ENSGALG00000012106	SCTR							ENSGALG00000014649	MBLAC2
		ENSGALG00000012112	DBI							ENSGALG00000014652	KIAA0907
		ENSGALG00000012131	ELOVL6							ENSGALG00000014653	HORMAD1
		ENSGALG00000012132	RPS19BP1							ENSGALG00000014662	RBP5
		ENSGALG00000012135	ATF4							ENSGALG00000014670	TTC37
		ENSGALG00000012144	SMCR7L							ENSGALG00000014678	ELL2
		ENSGALG00000012146	MGAT3							ENSGALG00000014682	CAST
		ENSGALG00000012163	BDNF							ENSGALG00000014690	SLC12A2
		ENSGALG00000012165	DLGAP5							ENSGALG00000014692	LMNB1
		ENSGALG00000012166	SLC35F5							ENSGALG00000014697	MADH2
		ENSGALG00000012169	KRT8							ENSGALG00000014699	MEGF10
		ENSGALG00000012170	LIN7C							ENSGALG00000014700	DHX29
		ENSGALG00000012172	RPL3							ENSGALG00000014716	GP130
		ENSGALG00000012185	PLA2G12A							ENSGALG00000014718	MAP3K1
		ENSGALG00000012187	MGAT5							ENSGALG00000014765	TRIM23
		ENSGALG00000012207	CCNT2							ENSGALG00000014771	ZFP161
		ENSGALG00000012208	GMFB							ENSGALG00000014808	KIAA2018
		ENSGALG00000012215	GTPBP1							ENSGALG00000014812	SIDT1
		ENSGALG00000012217								ENSGALG00000014816	SPICE1
		ENSGALG00000012225	CIRBP							ENSGALG00000014825	C3H6ORF174
		ENSGALG00000012229	RPS29							ENSGALG00000014831	TRMT11
		ENSGALG00000012245	ADH5							ENSGALG00000014832	PRKAA1
		ENSGALG00000012247	DDX17							ENSGALG00000014835	C7
		ENSGALG00000012260	LCT							ENSGALG00000014844	NKAIN2
		ENSGALG00000012269	METTL21D							ENSGALG00000014847	MYOM1
		ENSGALG00000012272	TMEM184B							ENSGALG00000014853	CLVS2
		ENSGALG00000012273	SOS2							ENSGALG00000014854	MYL12A
		ENSGALG00000012277	MAFF							ENSGALG00000014860	YES1
		ENSGALG00000012279	FBXO30							ENSGALG00000014866	FABP7
		ENSGALG00000012291	RPB6							ENSGALG00000014877	EMB
		ENSGALG00000012298	SLC39A8							ENSGALG00000014878	MAN1A1
		ENSGALG00000012312	GCAT							ENSGALG00000014880	PARP8
		ENSGALG00000012321	MAP4K5							ENSGALG00000014881	FAM184A
		ENSGALG00000012342	SASH1							ENSGALG00000014899	NUS1
		ENSGALG00000012345	UST							ENSGALG00000014903	ITGA2
		ENSGALG00000012379	C5H14ORF166							ENSGALG00000014907	DCBLD1
		ENSGALG00000012380	SPOPL							ENSGALG00000014915	THOC1
		ENSGALG00000012389								ENSGALG00000014930	ENC1
		ENSGALG00000012394	NID2							ENSGALG00000014935
[truncated: 1,423 more rows]
