# Supplementary material for: Transcriptome Profiling Identifies Ribosome Biogenesis as a Target of Alcohol Teratogenicity and Vulnerability during Early Embryogenesis
Source: PLoS One. 2017 Jan 3;12(1):e0169351. doi: 10.1371/journal.pone.0169351 (PMC5207668; doi:10.1371/journal.pone.0169351)
Supplement: S5 Table — (XLSX) [file pone.0169351.s007.xlsx]

## Sheet: SB_out.txt
Gene name	525 overlap with W98	foldchange (Vulnerable/Resistant)	foldchange (D/S)	Concordance (UP/DOWN)	525 overlap with SB	foldchange (E/S)	foldchange (EtOH/Saline)	Magnitude difference	entrezgene	description (source)
NFU1	ENSGALG00000000033	0.843086	1.18612	DOWN	ENSGALG00000000033	1.32805	0.752982	-0.0901045	419513	NFU1 iron-sulfur cluster scaffold homolog, mitochondrial [Source:RefSeq peptide;Acc:NP_001006305]
GNAI3	ENSGALG00000000041	1.09645	0.912038	FALSE	ENSGALG00000000041	1.30902	0.763932			guanine nucleotide binding protein (G protein), alpha inhibiting activity polypeptide 3 [Source:HGNC Symbol;Acc:4387]
USF1	ENSGALG00000000043	0.814566	1.22765	DOWN				-0.814566	425126	upstream stimulatory factor 1 [Source:RefSeq peptide;Acc:NP_001007486]
PSMA5	ENSGALG00000000065	0.863939	1.15749	DOWN	ENSGALG00000000065	1.53967	0.649488	-0.214451	426937	proteasome subunit alpha type-5 [Source:RefSeq peptide;Acc:NP_001026578]
UBE2T	ENSGALG00000000102	1.30625	0.765552	FALSE	ENSGALG00000000102	1.51539	0.659897		421149	ubiquitin-conjugating enzyme E2T (putative) [Source:HGNC Symbol;Acc:25009]
HEP21	ENSGALG00000000115	2.22275	0.449893	FALSE	ENSGALG00000000115	1.93563	0.516626		395192	Hep21 protein precursor [Source:RefSeq peptide;Acc:NP_989852]
GNB2L1	ENSGALG00000000122	0.907512	1.10191	DOWN	ENSGALG00000000122	1.57139	0.636378	-0.271135	417044	Guanine nucleotide-binding protein subunit beta-2-like 1 [Source:UniProtKB/Swiss-Prot;Acc:P63247]
	ENSGALG00000000162	0.840678	1.18952	DOWN	ENSGALG00000000162	1.62653	0.614807	-0.225871
	ENSGALG00000000187	0.596337	1.6769	DOWN	ENSGALG00000000187	1.81647	0.550518	-0.0458192	419936	Uncharacterized protein [Source:UniProtKB/TrEMBL;Acc:E1BZW9]
SRP19	ENSGALG00000000218	1.1997	0.83354	FALSE	ENSGALG00000000218	1.25333	0.797877		770061	signal recognition particle 19kDa [Source:HGNC Symbol;Acc:11300]
TNNT2	ENSGALG00000000302	0.83986	1.19067	DOWN	ENSGALG00000000302	2.263	0.441892	-0.397968	396433	troponin T, cardiac muscle isoforms [Source:RefSeq peptide;Acc:NP_990780]
SLC37A2	ENSGALG00000000356	1.3349	0.74912	FALSE	ENSGALG00000000356	1.41502	0.706705		419704	solute carrier family 37 (glucose-6-phosphate transporter), member 2 [Source:HGNC Symbol;Acc:20644]
	ENSGALG00000000386	0.761312	1.31352	DOWN	ENSGALG00000000386	1.77903	0.562106	-0.199206	430766
LIN28	ENSGALG00000000388	0.922176	1.08439	FALSE	ENSGALG00000000388	0.797501	1.25392		428206	protein lin-28 homolog A [Source:RefSeq peptide;Acc:NP_001026944]
BTF3	ENSGALG00000000395	0.756019	1.32272	DOWN	ENSGALG00000000395	1.67419	0.597305	-0.158713	430910	basic transcription factor 3 [Source:HGNC Symbol;Acc:1125]
HBXIP	ENSGALG00000000419	0.800306	1.24952	DOWN	ENSGALG00000000419	1.57279	0.635813	-0.164493	419811	hepatitis B virus x interacting protein [Source:RefSeq peptide;Acc:NP_001165357]
IGSF21	ENSGALG00000000426	1.15407	0.866495	FALSE	ENSGALG00000000426	1.37157	0.729094		419359	Uncharacterized protein [Source:UniProtKB/TrEMBL;Acc:F1NRX0]
RABIF	ENSGALG00000000436	0.714799	1.39899	DOWN	ENSGALG00000000436	1.83827	0.543988	-0.17081	421170	RAB interacting factor [Source:HGNC Symbol;Acc:9797]
MRPS21	ENSGALG00000000456	0.809785	1.2349	DOWN	ENSGALG00000000456	2.18753	0.457136	-0.352649	426666	mitochondrial ribosomal protein S21 [Source:HGNC Symbol;Acc:14046]
RPL36	ENSGALG00000000474	0.55928	1.78801	DOWN	ENSGALG00000000474	2.79041	0.35837	-0.20091	373936	60S ribosomal protein L36 [Source:UniProtKB/Swiss-Prot;Acc:Q98TF6]
NACA2	ENSGALG00000000489	1.40497	0.711757	FALSE	ENSGALG00000000489	1.78026	0.561717			nascent polypeptide-associated complex alpha subunit 2 [Source:HGNC Symbol;Acc:23290]
MCRS1	ENSGALG00000000495	0.794537	1.25859	DOWN	ENSGALG00000000495	1.52044	0.657702	-0.136835	426664	microspherule protein 1 [Source:HGNC Symbol;Acc:6960]
SH3BGRL3	ENSGALG00000000527	0.792126	1.26243	DOWN	ENSGALG00000000527	1.28084	0.780738	-0.0113879	768795	Uncharacterized protein [Source:UniProtKB/TrEMBL;Acc:E1C8Z5]
ZNF593	ENSGALG00000000542	1.29441	0.772551	FALSE	ENSGALG00000000542	1.57976	0.633006		419549	zinc finger protein 593 [Source:RefSeq peptide;Acc:NP_001006307]
RPL22	ENSGALG00000000719	0.883239	1.1322	DOWN	ENSGALG00000000719	1.8397	0.543566	-0.339673	373937	60S ribosomal protein L22 [Source:RefSeq peptide;Acc:NP_989472]
ARNT	ENSGALG00000000751	0.870667	1.14855	DOWN	ENSGALG00000000751	1.25521	0.79668	-0.0739868	374026	aryl hydrocarbon receptor nuclear translocator [Source:RefSeq peptide;Acc:NP_989531]
SSR2	ENSGALG00000000764	1.16147	0.86098	FALSE	ENSGALG00000000764	1.67586	0.59671		425656	translocon-associated protein subunit beta precursor [Source:RefSeq peptide;Acc:NP_001006561]
DCAKD	ENSGALG00000000870	0.901897	1.10877	DOWN	ENSGALG00000000870	1.72899	0.578372	-0.323524	419967	Uncharacterized protein [Source:UniProtKB/TrEMBL;Acc:F1ND04]
SRPK1	ENSGALG00000000890	0.691243	1.44667	FALSE	ENSGALG00000000890	0.625679	1.59826		421185	SRSF protein kinase 1 [Source:HGNC Symbol;Acc:11305]
KARS	ENSGALG00000000907	1.1465	0.872221	FALSE	ENSGALG00000000907	1.36528	0.73245		415885	lysyl-tRNA synthetase [Source:RefSeq peptide;Acc:NP_001025754]
CGN	ENSGALG00000000920	1.16464	0.858636	FALSE	ENSGALG00000000920	1.87895	0.532213			cingulin [Source:HGNC Symbol;Acc:17429]
MMP15	ENSGALG00000001007	1.07008	0.934513	FALSE	ENSGALG00000001007	1.67702	0.596296		415629	matrix metallopeptidase 15 (membrane-inserted) [Source:HGNC Symbol;Acc:7161]
KIFC3	ENSGALG00000001020	1.11756	0.894808	FALSE	ENSGALG00000001020	1.3708	0.729502		415630	kinesin family member C3 [Source:HGNC Symbol;Acc:6326]
RPL35	ENSGALG00000001039	0.834164	1.19881	DOWN	ENSGALG00000001039	1.95369	0.511852	-0.322312	374133	60S ribosomal protein L35 [Source:RefSeq peptide;Acc:NP_989604]
OLFML2A	ENSGALG00000001048	1.17805	0.848859	FALSE	ENSGALG00000001048	1.48052	0.675438			olfactomedin-like 2A [Source:HGNC Symbol;Acc:27270]
NR6A1	ENSGALG00000001073	0.786256	1.27185	FALSE	ENSGALG00000001073	0.510083	1.96047		772325	Uncharacterized protein [Source:UniProtKB/TrEMBL;Acc:F1NVM8]
UQCR11	ENSGALG00000001096	0.86032	1.16236	DOWN	ENSGALG00000001096	1.71867	0.581845	-0.278475	770135	cytochrome b-c1 complex subunit 10 [Source:RefSeq peptide;Acc:NP_001177731]
CHAF1A	ENSGALG00000001126	0.831706	1.20235	DOWN	ENSGALG00000001126	1.26601	0.789882	-0.0418246	770217	chromatin assembly factor 1 subunit A [Source:RefSeq peptide;Acc:NP_001073220]
KIRREL3	ENSGALG00000001129	1.18274	0.845496	FALSE	ENSGALG00000001129	1.26201	0.792389		419719	Uncharacterized protein [Source:UniProtKB/TrEMBL;Acc:E1BXQ4]
GGMOXR1	ENSGALG00000001191	0.795739	1.25669	DOWN	ENSGALG00000001191	1.42695	0.700794	-0.0949447	395533	homeobox protein MOX-1 [Source:RefSeq peptide;Acc:NP_990096]
RC3H2	ENSGALG00000001253	0.555338	1.80071	FALSE	ENSGALG00000001253	0.511157	1.95635		417109	Uncharacterized protein [Source:UniProtKB/TrEMBL;Acc:F1NZ02]
NUMA1	ENSGALG00000001258	1.25132	0.799155	FALSE	ENSGALG00000001258	1.51237	0.661216		768717	nuclear mitotic apparatus protein 1 [Source:RefSeq peptide;Acc:NP_001177854]
	ENSGALG00000001302	0.623826	1.60301	FALSE	ENSGALG00000001302	0.686044	1.45763		424740	uncharacterized protein LOC424740 [Source:RefSeq peptide;Acc:NP_001026471]
EIF4H	ENSGALG00000001313	0.636429	1.57127	FALSE	ENSGALG00000001313	0.761975	1.31238		100859865	Uncharacterized protein [Source:UniProtKB/TrEMBL;Acc:F1NYA2]
BSG	ENSGALG00000001328	1.08036	0.925613	FALSE	ENSGALG00000001328	1.37005	0.7299		770363	Basigin [Source:UniProtKB/Swiss-Prot;Acc:P17790]
ATP5G1	ENSGALG00000001330	0.702759	1.42296	DOWN	ENSGALG00000001330	1.41984	0.704304	0.0015447	419992	Uncharacterized protein [Source:UniProtKB/TrEMBL;Acc:E1BQ71]
CLK3	ENSGALG00000001362	1.34775	0.741979	FALSE	ENSGALG00000001362	1.27282	0.785658		415295	dual specificity protein kinase CLK3 [Source:RefSeq peptide;Acc:NP_001012542]
ACTB	ENSGALG00000001381	0.829571	1.20544	DOWN	ENSGALG00000001381	1.27475	0.784469	-0.0451028	415296	Actin, cytoplasmic type 5 [Source:UniProtKB/Swiss-Prot;Acc:P53478]
OPCML	ENSGALG00000001442	1.20249	0.831606	FALSE	ENSGALG00000001442	1.28324	0.779277			Opioid-binding protein/cell adhesion molecule homolog [Source:UniProtKB/TrEMBL;Acc:E1BSB7]
RPL38	ENSGALG00000001465	0.7211	1.38677	DOWN	ENSGALG00000001465	1.92286	0.520058	-0.201042	771528	Uncharacterized protein [Source:UniProtKB/TrEMBL;Acc:E1BU66]
AURKAIP1	ENSGALG00000001555	0.798445	1.25243	DOWN	ENSGALG00000001555	1.62662	0.61477	-0.183675	419415	aurora kinase A-interacting protein [Source:RefSeq peptide;Acc:NP_001026043]
ANP32B	ENSGALG00000001580	0.954103	1.0481	DOWN	ENSGALG00000001580	1.27172	0.786335	-0.167768	420087	Acidic leucine-rich nuclear phosphoprotein 32 family member B [Source:UniProtKB/Swiss-Prot;Acc:Q5ZMN0]
MLLT1	ENSGALG00000001596	0.68114	1.46813	FALSE	ENSGALG00000001596	0.561987	1.7794		420089	myeloid/lymphoid or mixed-lineage leukemia (trithorax homolog, Drosophila); translocated to, 1 [Source:HGNC Symbol;Acc:7134]
PSMB3	ENSGALG00000001597	1.19246	0.838604	FALSE	ENSGALG00000001597	1.48734	0.67234		419997	Proteasome subunit beta type [Source:UniProtKB/TrEMBL;Acc:E1BYW9]
MAN2C1	ENSGALG00000001615	1.42262	0.70293	FALSE	ENSGALG00000001615	1.30221	0.767926		415306	alpha-mannosidase 2C1 [Source:RefSeq peptide;Acc:NP_001073183]
RPL23	ENSGALG00000001634	0.866066	1.15465	DOWN	ENSGALG00000001634	1.79052	0.558496	-0.30757	420001	ribosomal protein L23 [Source:HGNC Symbol;Acc:10316]
2019-09-03	ENSGALG00000001652	0.78884	1.26768	#DIV/0!			#DIV/0!	#DIV/0!	416777	Septin-2 [Source:UniProtKB/Swiss-Prot;Acc:Q5ZMH1]
C1QBP	ENSGALG00000001654	0.928679	1.0768	DOWN	ENSGALG00000001654	1.37104	0.729372	-0.199307	395538	complement component 1, q subcomponent binding protein [Source:HGNC Symbol;Acc:1243]
RPL19	ENSGALG00000001658	0.950063	1.05256	DOWN	ENSGALG00000001658	1.82786	0.547086	-0.402977	420003	60S ribosomal protein L19 [Source:RefSeq peptide;Acc:NP_001026100]
MAK16	ENSGALG00000001663	0.808477	1.23689	DOWN	ENSGALG00000001663	1.44751	0.690841	-0.117636	426924	Uncharacterized protein [Source:UniProtKB/TrEMBL;Acc:E1BX01]
SETBP1	ENSGALG00000001677	1.27539	0.784072	FALSE	ENSGALG00000001677	1.38421	0.722432			SET binding protein 1 [Source:HGNC Symbol;Acc:15573]
MPI	ENSGALG00000001700	0.877505	1.13959	DOWN	ENSGALG00000001700	1.51627	0.659515	-0.21799	769765	mannose phosphate isomerase [Source:HGNC Symbol;Acc:7216]
EXOC3L1	ENSGALG00000001702	1.38651	0.721237	FALSE	ENSGALG00000001702	1.6638	0.601035		769364	Uncharacterized protein [Source:UniProtKB/TrEMBL;Acc:E1BUJ3]
ATP5A1W	ENSGALG00000001756	0.71826	1.39225	DOWN	ENSGALG00000001756	1.58487	0.630968	-0.0872926	431564	ATP synthase subunit alpha; Uncharacterized protein [Source:UniProtKB/TrEMBL;Acc:Q90VX2]
QSOX2	ENSGALG00000001758	0.704342	1.41976	FALSE	ENSGALG00000001758	0.362626	2.75766		417129	Uncharacterized protein [Source:UniProtKB/TrEMBL;Acc:F1P458]
RNF165	ENSGALG00000001766	1.88694	0.529959	UP	ENSGALG00000001766	0.74269	1.34646	-0.540482	416382	ring finger protein 165 [Source:HGNC Symbol;Acc:31696]
MRPS34	ENSGALG00000001792	0.799675	1.25051	DOWN	ENSGALG00000001792	1.39759	0.715517	-0.0841572	426987	mitochondrial ribosomal protein S34 [Source:HGNC Symbol;Acc:16618]
RARS	ENSGALG00000001850	1.07569	0.929635	FALSE	ENSGALG00000001850	1.43321	0.697736		416168	arginyl-tRNA synthetase, cytoplasmic [Source:RefSeq peptide;Acc:NP_001025778]
RSBN1	ENSGALG00000001860	0.611738	1.63469	FALSE	ENSGALG00000001860	0.65891	1.51766		772027	Uncharacterized protein [Source:UniProtKB/TrEMBL;Acc:F1NFM8]
	ENSGALG00000001861	0.83067	1.20385	DOWN	ENSGALG00000001861	1.80294	0.55465	-0.27602
	ENSGALG00000001876	1.40841	0.710019	FALSE	ENSGALG00000001876	1.68048	0.595067		417513
	ENSGALG00000001885	1.28467	0.778411	FALSE	ENSGALG00000001885	2.18512	0.45764		417514
DYNLRB1	ENSGALG00000001913	0.787853	1.26927	DOWN	ENSGALG00000001913	1.43654	0.696115	-0.0917386	419143	dynein, light chain, roadblock-type 1 [Source:HGNC Symbol;Acc:15468]
LIMS2	ENSGALG00000001995	0.734268	1.3619	FALSE	ENSGALG00000001995	0.657181	1.52165		424752	Uncharacterized protein [Source:UniProtKB/TrEMBL;Acc:E1BV80]
NDUFB6	ENSGALG00000002033	0.793144	1.2608	DOWN	ENSGALG00000002033	1.64616	0.607475	-0.185669	416391	Uncharacterized protein [Source:UniProtKB/TrEMBL;Acc:E1BT94]
STOML2	ENSGALG00000002064	1.22929	0.81348	FALSE	ENSGALG00000002064	1.29728	0.770843			stomatin (EPB72)-like 2 [Source:HGNC Symbol;Acc:14559]
ZMYND10	ENSGALG00000002114	1.29881	0.769937	FALSE	ENSGALG00000002114	1.48459	0.673586		425132	zinc finger, MYND-type containing 10 [Source:HGNC Symbol;Acc:19412]
CSDE1	ENSGALG00000002139	0.948857	1.0539	FALSE	ENSGALG00000002139	0.822613	1.21564		419886	cold shock domain-containing protein E1 [Source:RefSeq peptide;Acc:NP_001026089]
UGGT1	ENSGALG00000002141	0.838332	1.19285	FALSE	ENSGALG00000002141	0.716986	1.39473		424757	UDP-glucose glycoprotein glucosyltransferase 1 [Source:HGNC Symbol;Acc:15663]
RPS17	ENSGALG00000002157	0.598575	1.67063	DOWN	ENSGALG00000002157	2.69009	0.371735	-0.22684		40S ribosomal protein S17 [Source:UniProtKB/Swiss-Prot;Acc:P08636]
FBRSL1	ENSGALG00000002205	1.18651	0.842809	FALSE	ENSGALG00000002205	1.27446	0.784649			fibrosin-like 1 [Source:HGNC Symbol;Acc:29308]
DMXL1	ENSGALG00000002227	1.31219	0.762086	UP	ENSGALG00000002227	0.724005	1.3812	0.0690171	427385	Dmx-like 1 [Source:HGNC Symbol;Acc:2937]
TRAPPC3	ENSGALG00000002284	0.88067	1.1355	DOWN	ENSGALG00000002284	1.26346	0.79148	-0.0891898	419625	Trafficking protein particle complex subunit 3 [Source:UniProtKB/Swiss-Prot;Acc:Q5ZI57]
SLC38A7	ENSGALG00000002313	0.768376	1.30145	FALSE	ENSGALG00000002313	0.613617	1.62968		415677	Uncharacterized protein [Source:UniProtKB/TrEMBL;Acc:F1P186]
ABCA7	ENSGALG00000002453	1.29897	0.769843	FALSE	ENSGALG00000002453	1.53975	0.649455			ATP-binding cassette, sub-family A (ABC1), member 7 [Source:HGNC Symbol;Acc:37]
CHCHD2	ENSGALG00000002495	1.20092	0.832693	FALSE	ENSGALG00000002495	1.64809	0.606765		417544	coiled-coil-helix-coiled-coil-helix domain-containing protein 2, mitochondrial [Source:RefSeq peptide;Acc:NP_001006218]
TPM4	ENSGALG00000002563	0.819853	1.21973	DOWN	ENSGALG00000002563	2.04833	0.488202	-0.331651		tropomyosin 4 [Source:HGNC Symbol;Acc:12013]
APH1A	ENSGALG00000002578	1.41115	0.708641	#DIV/0!			#DIV/0!	#DIV/0!	769986	Uncharacterized protein [Source:UniProtKB/TrEMBL;Acc:E1C2N9]
GPX4	ENSGALG00000002595	1.31977	0.757707	FALSE	ENSGALG00000002595	1.89922	0.526532		374056	Uncharacterized protein [Source:UniProtKB/TrEMBL;Acc:F1NYU4]
C9ORF100	ENSGALG00000002599	1.28463	0.778435	FALSE	ENSGALG00000002599	1.28943	0.775536		431661	vav-like protein C9orf100 homolog [Source:RefSeq peptide;Acc:NP_001182618]
CLSTN1	ENSGALG00000002606	0.909342	1.0997	FALSE	ENSGALG00000002606	0.756621	1.32167		395372	calsyntenin-1 precursor [Source:RefSeq peptide;Acc:NP_001183979]
RPL10A	ENSGALG00000002644	0.919225	1.08787	DOWN	ENSGALG00000002644	1.54329	0.647967	-0.271258	419895	Ribosomal protein [Source:UniProtKB/TrEMBL;Acc:Q6EE62]
FUK	ENSGALG00000002648	1.23677	0.808555	FALSE	ENSGALG00000002648	1.59089	0.628579		770049	fucokinase [Source:HGNC Symbol;Acc:29500]
RPL17L	ENSGALG00000002696	1.19571	0.836321	FALSE	ENSGALG00000002696	1.50414	0.664833		426845	Uncharacterized protein [Source:UniProtKB/TrEMBL;Acc:H9L213]
PAN2	ENSGALG00000002779	1.18149	0.846389	FALSE	ENSGALG00000002779	1.3748	0.72738		429172	PAB-dependent poly(A)-specific ribonuclease subunit 2 [Source:UniProtKB/Swiss-Prot;Acc:Q5F450]
	ENSGALG00000002813	0.950166	1.05245	DOWN	ENSGALG00000002813	1.69108	0.591338	-0.358828	419904
RPL27	ENSGALG00000002837	0.816088	1.22536	DOWN	ENSGALG00000002837	1.69925	0.588496	-0.227592	396280	60S ribosomal protein L27 [Source:UniProtKB/Swiss-Prot;Acc:P61355]
SEC11C	ENSGALG00000002839	1.43168	0.698481	FALSE	ENSGALG00000002839	1.30138	0.768415		426850	Uncharacterized protein [Source:UniProtKB/TrEMBL;Acc:F1NAZ9]
RPE	ENSGALG00000002847	1.29143	0.774335	FALSE	ENSGALG00000002847	1.50983	0.662328		770045	ribulose-5-phosphate-3-epimerase [Source:HGNC Symbol;Acc:10293]
RPL26	ENSGALG00000002868	0.856334	1.16777	DOWN	ENSGALG00000002868	1.62991	0.613532	-0.242802	396400	60S ribosomal protein L26 [Source:UniProtKB/Swiss-Prot;Acc:P47832]
NKX2-5	ENSGALG00000002886	0.851852	1.17391	DOWN	ENSGALG00000002886	1.66881	0.599229	-0.252623	396073	homeobox protein Nkx-2.5 [Source:RefSeq peptide;Acc:NP_990495]
REG4	ENSGALG00000002931	0.190615	5.24619	DOWN	ENSGALG00000002931	6.33438	0.157869	-0.0327459	424379	Uncharacterized protein [Source:UniProtKB/TrEMBL;Acc:E1BZV4]
PRELID1	ENSGALG00000002990	0.853446	1.17172	DOWN	ENSGALG00000002990	1.69996	0.58825	-0.265196	395819	PRELI domain-containing protein 1, mitochondrial precursor [Source:RefSeq peptide;Acc:NP_990303]
TUBG1	ENSGALG00000003150	0.851809	1.17397	DOWN	ENSGALG00000003150	1.36869	0.730628	-0.121181	420025	tubulin, gamma 1 [Source:HGNC Symbol;Acc:12417]
SLC16A9	ENSGALG00000003172	0.761289	1.31356	FALSE	ENSGALG00000003172	0.496505	2.01408		423667	monocarboxylate transporter 9 [Source:RefSeq peptide;Acc:NP_001026393]
EIF4EBP1	ENSGALG00000003205	1.12325	0.890272	FALSE	ENSGALG00000003205	1.42797	0.700294		426773	Uncharacterized protein [Source:UniProtKB/TrEMBL;Acc:E1C115]
LSM1	ENSGALG00000003245	0.769046	1.30031	DOWN	ENSGALG00000003245	1.98604	0.503513	-0.265533	426775	LSM1 homolog, U6 small nuclear RNA associated (S. cerevisiae) [Source:HGNC Symbol;Acc:20472]
PRRC2C	ENSGALG00000003290	0.783002	1.27714	DOWN	ENSGALG00000003290	2.04111	0.48993	-0.293072		proline-rich coiled-coil 2C [Source:HGNC Symbol;Acc:24903]
SFRP1	ENSGALG00000003473	0.932415	1.07248	FALSE	ENSGALG00000003473	0.681295	1.46779		395237	secreted frizzled-related protein 1 precursor [Source:RefSeq peptide;Acc:NP_989884]
NDUFS5	ENSGALG00000003625	0.74938	1.33444	DOWN	ENSGALG00000003625	2.13272	0.468886	-0.280495	771510	Uncharacterized protein [Source:UniProtKB/TrEMBL;Acc:E1C5D2]
TMEM258	ENSGALG00000003630	1.18019	0.847324	FALSE	ENSGALG00000003630	1.62355	0.615934		422964	Transmembrane protein 258 [Source:UniProtKB/Swiss-Prot;Acc:Q76LT9]
FBLIM1	ENSGALG00000003636	1.35046	0.740488	FALSE	ENSGALG00000003636	1.38181	0.72369			filamin binding LIM protein 1 [Source:HGNC Symbol;Acc:24686]
ARL6IP4	ENSGALG00000003682	0.798423	1.25247	DOWN	ENSGALG00000003682	1.37559	0.726963	-0.0714599	427695	ADP-ribosylation factor-like protein 6-interacting protein 4 [Source:RefSeq peptide;Acc:NP_001026641]
DKK-1	ENSGALG00000003814	0.758561	1.31829	DOWN	ENSGALG00000003814	1.6483	0.606685	-0.151876	374156	Dkk-1; Uncharacterized protein [Source:UniProtKB/TrEMBL;Acc:Q8UUX3]
SMARCE1	ENSGALG00000003882	0.86166	1.16055	DOWN	ENSGALG00000003882	1.223	0.817661	-0.0439987	420047	SWI/SNF related, matrix associated, actin dependent regulator of chromatin, subfamily e, member 1 [Source:RefSeq peptide;Acc:NP_001006335]
UBR4	ENSGALG00000003910	0.903112	1.10728	FALSE	ENSGALG00000003910	0.807007	1.23915		419469	Uncharacterized protein [Source:UniProtKB/TrEMBL;Acc:F1P2G5]
HNRNPH3	ENSGALG00000003947	0.920545	1.08631	DOWN	ENSGALG00000003947	1.40641	0.711029	-0.209517	423686	heterogeneous nuclear ribonucleoprotein H3 [Source:RefSeq peptide;Acc:NP_001012610]
RPL23A	ENSGALG00000003966	0.858576	1.16472	DOWN	ENSGALG00000003966	1.76446	0.566747	-0.29183	417574	ribosomal protein L23a [Source:HGNC Symbol;Acc:10317]
TCEB3	ENSGALG00000003971	0.923711	1.08259	DOWN	ENSGALG00000003971	1.44044	0.69423	-0.229481	419682	transcription elongation factor B polypeptide 3 [Source:RefSeq peptide;Acc:NP_001026076]
MRTO4	ENSGALG00000003991	0.873278	1.14511	DOWN	ENSGALG00000003991	1.70715	0.585771	-0.287507	428192	mRNA turnover 4 homolog (S. cerevisiae) [Source:HGNC Symbol;Acc:18477]
DNMT3A	ENSGALG00000003993	0.900259	1.11079	DOWN	ENSGALG00000003993	1.23462	0.809967	-0.0902923	421991	DNA (cytosine-5)-methyltransferase 3A [Source:RefSeq peptide;Acc:NP_001020003]
CAPZB	ENSGALG00000004034	0.903727	1.10653	DOWN	ENSGALG00000004034	1.29143	0.774338	-0.129389	396418	F-actin-capping protein subunit beta isoforms 1 and 2 [Source:UniProtKB/Swiss-Prot;Acc:P14315]
PTPRS	ENSGALG00000004048	0.898754	1.11265	FALSE	ENSGALG00000004048	0.710499	1.40746		396375	receptor-type tyrosine-protein phosphatase delta precursor [Source:RefSeq peptide;Acc:NP_990738]
NSRP1	ENSGALG00000004186	0.809587	1.2352	DOWN	ENSGALG00000004186	1.30971	0.763525	-0.0460621	417588	nuclear speckle splicing regulatory protein 1 [Source:HGNC Symbol;Acc:25305]
TCF12	ENSGALG00000004304	0.912398	1.09601	FALSE	ENSGALG00000004304	0.761323	1.3135		396334	transcription factor 12 [Source:RefSeq peptide;Acc:NP_990706]
RASAL2	ENSGALG00000004323	1.37152	0.729119	UP	ENSGALG00000004323	0.756511	1.32186	-0.0496609	429069	RAS protein activator like 2 [Source:HGNC Symbol;Acc:9874]
PSMD9	ENSGALG00000004352	1.1935	0.83787	FALSE	ENSGALG00000004352	1.47177	0.679454		416853	26S proteasome non-ATPase regulatory subunit 9 [Source:RefSeq peptide;Acc:NP_001006189]
SEMA3G	ENSGALG00000004476	1.27789	0.782538	FALSE	ENSGALG00000004476	1.25404	0.797425		415945	sema domain, immunoglobulin domain (Ig), short basic domain, secreted, (semaphorin) 3G [Source:HGNC Symbol;Acc:30400]
MYL2	ENSGALG00000004582	0.660227	1.51463	DOWN	ENSGALG00000004582	2.49907	0.400149	-0.260078	416874	Uncharacterized protein [Source:UniProtKB/TrEMBL;Acc:F1NYU0]
CLCN6	ENSGALG00000004590	0.543103	1.84127	FALSE	ENSGALG00000004590	0.624956	1.60011		419488	Uncharacterized protein [Source:UniProtKB/TrEMBL;Acc:E1BZI1]
LAMC1	ENSGALG00000004620	0.874153	1.14396	FALSE	ENSGALG00000004620	0.588525	1.69916		424442	laminin, gamma 1 (formerly LAMB2) [Source:HGNC Symbol;Acc:6492]
RBM5	ENSGALG00000004626	1.113	0.898471	FALSE	ENSGALG00000004626	1.24316	0.804403			RNA binding motif protein 5 [Source:HGNC Symbol;Acc:9902]
BUD31	ENSGALG00000004705	0.838345	1.19283	DOWN	ENSGALG00000004705	1.5333	0.652187	-0.186158	416492	Uncharacterized protein [Source:UniProtKB/TrEMBL;Acc:E1BV47]
MSN	ENSGALG00000004709	0.761993	1.31235	FALSE	ENSGALG00000004709	0.616494	1.62208			moesin [Source:HGNC Symbol;Acc:7373]
WNT4	ENSGALG00000004790	0.871547	1.14738	DOWN	ENSGALG00000004790	1.40981	0.709316	-0.162231	395561	Protein Wnt-4 [Source:UniProtKB/Swiss-Prot;Acc:P49337]
RPL6	ENSGALG00000004818	1.089	0.918271	FALSE	ENSGALG00000004818	1.4222	0.703138		373957	60S ribosomal protein L6 [Source:RefSeq peptide;Acc:NP_989483]
HDAC8	ENSGALG00000004825	0.834777	1.19793	DOWN	ENSGALG00000004825	1.28854	0.776071	-0.0587055	422182	Histone deacetylase [Source:UniProtKB/TrEMBL;Acc:F1NFY6]
RPS4	ENSGALG00000004831	0.899056	1.11228	DOWN	ENSGALG00000004831	1.57702	0.634107	-0.264949	396001	40S ribosomal protein S4 [Source:UniProtKB/Swiss-Prot;Acc:P47836]
APLNR	ENSGALG00000004841	1.15648	0.864695	FALSE	ENSGALG00000004841	1.34641	0.742714		429337	apelin receptor [Source:HGNC Symbol;Acc:339]
YBX1	ENSGALG00000004848	0.850695	1.17551	DOWN	ENSGALG00000004848	1.40609	0.71119	-0.139504	386575	Nuclease-sensitive element-binding protein 1 [Source:UniProtKB/Swiss-Prot;Acc:Q06066]
PPIH	ENSGALG00000004874	1.16313	0.859748	FALSE	ENSGALG00000004874	1.55863	0.641587		419507	Peptidyl-prolyl cis-trans isomerase [Source:UniProtKB/TrEMBL;Acc:E1BXG0]
	ENSGALG00000004952	0.799134	1.25135	DOWN	ENSGALG00000004952	1.71956	0.581545	-0.217589	100859914
TIMM8A	ENSGALG00000004963	0.88697	1.12743	DOWN	ENSGALG00000004963	1.55376	0.643601	-0.243369	422190	Uncharacterized protein [Source:UniProtKB/TrEMBL;Acc:F1NIC5]
VDAC2	ENSGALG00000005002	1.16244	0.86026	FALSE	ENSGALG00000005002	1.26527	0.790343		395498	voltage-dependent anion-selective channel protein 2 [Source:RefSeq peptide;Acc:NP_990072]
FPGS	ENSGALG00000005051	1.2349	0.809784	FALSE	ENSGALG00000005051	1.27053	0.787072		417227	folylpolyglutamate synthase [Source:HGNC Symbol;Acc:3824]
DPM2	ENSGALG00000005066	1.22766	0.814558	FALSE	ENSGALG00000005066	1.30008	0.769181		771539	dolichol phosphate-mannose biosynthesis regulatory protein [Source:RefSeq peptide;Acc:NP_001186093]
TPR	ENSGALG00000005105	0.817119	1.22381	FALSE	ENSGALG00000005105	0.690678	1.44785		424457	translocated promoter region, nuclear basket protein [Source:HGNC Symbol;Acc:12017]
IVNS1ABP	ENSGALG00000005124	1.12937	0.885446	FALSE	ENSGALG00000005124	1.22967	0.813224		426862	influenza virus NS1A binding protein [Source:HGNC Symbol;Acc:16951]
EPHA4	ENSGALG00000005256	0.816272	1.22508	FALSE	ENSGALG00000005256	0.641448	1.55897		395559	Ephrin type-A receptor 4 [Source:UniProtKB/Swiss-Prot;Acc:Q07496]
TEAD1	ENSGALG00000005415	1.18814	0.84165	UP	ENSGALG00000005415	0.792974	1.26108	0.0729333	403089	transcriptional enhancer factor TEF-1 [Source:RefSeq peptide;Acc:NP_001186334]
RPS2	ENSGALG00000005490	1.21072	0.825954	FALSE	ENSGALG00000005490	1.55374	0.643606			Uncharacterized protein [Source:UniProtKB/TrEMBL;Acc:E1C4M0]
HSBP1	ENSGALG00000005500	0.522083	1.9154	DOWN	ENSGALG00000005500	1.79299	0.557729	0.0356459	415813	heat shock factor-binding protein 1 [Source:RefSeq peptide;Acc:NP_001106280]
NONO	ENSGALG00000005507	0.948496	1.0543	DOWN	ENSGALG00000005507	1.21704	0.821663	-0.126832	428701	non-POU domain-containing octamer-binding protein [Source:RefSeq peptide;Acc:NP_001026703]
EIF4G2	ENSGALG00000005587	0.913492	1.0947	FALSE	ENSGALG00000005587	0.801208	1.24812		395905	Eukaryotic translation initiation factor 4 gamma 2 [Source:UniProtKB/Swiss-Prot;Acc:O73777]
KLHL36	ENSGALG00000005651	0.727629	1.37433	FALSE	ENSGALG00000005651	0.522408	1.91421		415816	Uncharacterized protein [Source:UniProtKB/TrEMBL;Acc:F1NGH6]
SNX12	ENSGALG00000005659	0.859191	1.16389	DOWN	ENSGALG00000005659	1.3516	0.739866	-0.119326	428704	sorting nexin-12 [Source:RefSeq peptide;Acc:NP_001026704]
NDUFB8	ENSGALG00000005704	0.8365	1.19546	DOWN	ENSGALG00000005704	1.6105	0.620925	-0.215576	423763	NADH dehydrogenase [Source:RefSeq peptide;Acc:NP_001006502]
SLC7A3	ENSGALG00000005727	1.11398	0.897684	FALSE	ENSGALG00000005727	1.38769	0.720621		422213	solute carrier family 7 (cationic amino acid transporter, y+ system), member 3 [Source:HGNC Symbol;Acc:11061]
UBAP2	ENSGALG00000005785	0.802081	1.24676	DOWN	ENSGALG00000005785	1.51794	0.658789	-0.143292		Uncharacterized protein [Source:UniProtKB/TrEMBL;Acc:F1NAB1]
JPH3	ENSGALG00000005791	1.39391	0.717406	UP	ENSGALG00000005791	0.674868	1.48177	0.0878617	415830	Uncharacterized protein [Source:UniProtKB/TrEMBL;Acc:E1C5B6]
DCAF12	ENSGALG00000005800	0.782764	1.27752	FALSE	ENSGALG00000005800	0.771876	1.29554		427396	DDB1- and CUL4-associated factor 12 [Source:RefSeq peptide;Acc:NP_001026615]
FLT4	ENSGALG00000005802	0.750908	1.33172	FALSE	ENSGALG00000005802	0.582203	1.71761		395742	Uncharacterized protein [Source:UniProtKB/TrEMBL;Acc:F1N871]
KCNQ2	ENSGALG00000005822	1.63274	0.612468	UP	ENSGALG00000005822	0.527098	1.89718	0.264444	428151	Uncharacterized protein [Source:UniProtKB/TrEMBL;Acc:E1C3B4]
HDLBP	ENSGALG00000005823	0.921943	1.08467	FALSE	ENSGALG00000005823	0.773212	1.29331		395984	vigilin [Source:RefSeq peptide;Acc:NP_990427]
TBC1D9B	ENSGALG00000005856	0.71757	1.39359	FALSE	ENSGALG00000005856	0.56067	1.78358		416282	TBC1 domain family, member 9B (with GRAM domain) [Source:HGNC Symbol;Acc:29097]
RPL5	ENSGALG00000005922	1.22703	0.814979	FALSE	ENSGALG00000005922	1.31689	0.759366		395269	60S ribosomal protein L5 [Source:UniProtKB/Swiss-Prot;Acc:P22451]
SEC61A1	ENSGALG00000005966	0.737139	1.3566	FALSE	ENSGALG00000005966	0.533099	1.87582		416023	Sec61 alpha 1 subunit (S. cerevisiae) [Source:HGNC Symbol;Acc:18276]
TCEA2	ENSGALG00000005976	0.846733	1.18101	DOWN	ENSGALG00000005976	1.31476	0.760596	-0.0861378	419253	transcription elongation factor A (SII), 2 [Source:HGNC Symbol;Acc:11614]
	ENSGALG00000005980	0.94766	1.05523	DOWN	ENSGALG00000005980	1.32985	0.751963	-0.195697	425279
CDK10	ENSGALG00000006144	1.35481	0.73811	FALSE	ENSGALG00000006144	1.48856	0.671791		415840	cyclin-dependent kinase 10 [Source:RefSeq peptide;Acc:NP_001103409]
ACVR2B	ENSGALG00000006158	1.17096	0.853997	FALSE	ENSGALG00000006158	1.62069	0.61702		374213	activin receptor type-2B precursor [Source:RefSeq peptide;Acc:NP_989648]
HNRNPA0	ENSGALG00000006160	0.823613	1.21416	DOWN	ENSGALG00000006160	1.43944	0.694714	-0.128898	416302	Uncharacterized protein [Source:UniProtKB/TrEMBL;Acc:F1NCI5]
RPL13	ENSGALG00000006179	1.12184	0.891395	FALSE	ENSGALG00000006179	1.70304	0.587184		395849	60S ribosomal protein L13 [Source:UniProtKB/Swiss-Prot;Acc:P41125]
TGFBI	ENSGALG00000006319	1.16333	0.8596	UP	ENSGALG00000006319	0.804477	1.24304	0.0797122	395897	transforming growth factor-beta-induced protein ig-h3 precursor [Source:RefSeq peptide;Acc:NP_990367]
C5orf24	ENSGALG00000006371	0.339631	2.94437	FALSE	ENSGALG00000006371	0.411982	2.42729		416311	chromosome 5 open reading frame 24 [Source:HGNC Symbol;Acc:26746]
LTF	ENSGALG00000006453	1.12766	0.886794	UP	ENSGALG00000006453	0.717335	1.39405	0.266393	396241	ovotransferrin precursor [Source:RefSeq peptide;Acc:NP_990635]
TMA7	ENSGALG00000006463	0.779062	1.2836	DOWN	ENSGALG00000006463	1.81874	0.549831	-0.229231	770887	Uncharacterized protein [Source:UniProtKB/TrEMBL;Acc:E1BZA7]
ZIC3	ENSGALG00000006497	1.23591	0.809119	FALSE	ENSGALG00000006497	1.28624	0.777459		422251	Uncharacterized protein [Source:UniProtKB/TrEMBL;Acc:F1NYU5]
DNAJB11	ENSGALG00000006564	1.08836	0.918815	FALSE	ENSGALG00000006564	1.27156	0.786433		424868	Uncharacterized protein [Source:UniProtKB/TrEMBL;Acc:F1NVY5]
SNRPD3	ENSGALG00000006596	0.892273	1.12073	DOWN	ENSGALG00000006596	1.42384	0.702325	-0.189948	416947	small nuclear ribonucleoprotein Sm D3 [Source:RefSeq peptide;Acc:NP_001007839]
CTSD	ENSGALG00000006613	0.817	1.22399	FALSE	ENSGALG00000006613	0.538594	1.85669		396090	Cathepsin D Cathepsin D light chain Cathepsin D heavy chain [Source:UniProtKB/Swiss-Prot;Acc:Q05744]
GALNT6	ENSGALG00000006665	1.11007	0.900847	FALSE	ENSGALG00000006665	1.28123	0.780499		429501	polypeptide N-acetylgalactosaminyltransferase 6 [Source:RefSeq peptide;Acc:NP_001026749]
SHC1	ENSGALG00000006863	1.18445	0.844273	FALSE	ENSGALG00000006863	1.32207	0.756389		395934	SHC (Src homology 2 domain containing) transforming protein 1 [Source:HGNC Symbol;Acc:10840]
HRAS1	ENSGALG00000006885	0.849763	1.1768	DOWN	ENSGALG00000006885	1.51331	0.660805	-0.188958	396229	GTPase HRas [Source:UniProtKB/Swiss-Prot;Acc:P08642]
	ENSGALG00000006899	0.797549	1.25384	DOWN	ENSGALG00000006899	1.86678	0.535683	-0.261866
DDX27	ENSGALG00000006974	0.887406	1.12688	DOWN	ENSGALG00000006974	1.22742	0.814719	-0.0726878	419308	probable ATP-dependent RNA helicase DDX27 [Source:RefSeq peptide;Acc:NP_001006293]
SGSH	ENSGALG00000007027	1.25098	0.799374	FALSE	ENSGALG00000007027	1.62639	0.61486		422081	Uncharacterized protein [Source:UniProtKB/TrEMBL;Acc:F1NGI6]
BUD13	ENSGALG00000007046	1.3047	0.766457	FALSE	ENSGALG00000007046	1.43285	0.697909		428248	BUD13 homolog [Source:RefSeq peptide;Acc:NP_001034408]
ZNF259	ENSGALG00000007101	1.21468	0.823259	FALSE	ENSGALG00000007101	1.39614	0.716259		428256	Uncharacterized protein [Source:UniProtKB/TrEMBL;Acc:Q5ZJF7]
TNC	ENSGALG00000007113	1.16345	0.859511	FALSE	ENSGALG00000007113	1.35674	0.737058		396440	tenascin precursor [Source:RefSeq peptide;Acc:NP_990787]
APOA1	ENSGALG00000007114	0.963002	1.03842	DOWN	ENSGALG00000007114	2.05623	0.486327	-0.476675	396536	Apolipoprotein A-I [Source:UniProtKB/Swiss-Prot;Acc:P08250]
GGA.46920	ENSGALG00000007153	0.894988	1.11733	DOWN	ENSGALG00000007153	1.37415	0.727722	-0.167266	427708	Uncharacterized protein [Source:UniProtKB/TrEMBL;Acc:Q5F412]
SOCS1	ENSGALG00000007158	0.323368	3.09245	DOWN	ENSGALG00000007158	3.51979	0.284108	-0.039261	416630	suppressor of cytokine signaling 1 [Source:RefSeq peptide;Acc:NP_001131120]
FTH	ENSGALG00000007220	0.928737	1.07673	DOWN	ENSGALG00000007220	1.50313	0.665279	-0.263458	395970	Ferritin heavy chain [Source:UniProtKB/Swiss-Prot;Acc:P08267]
ALYREF	ENSGALG00000007237	0.885506	1.1293	DOWN	ENSGALG00000007237	1.88704	0.529931	-0.355575	769169	Aly/REF export factor [Source:HGNC Symbol;Acc:19071]
MVD	ENSGALG00000007267	0.802292	1.24643	DOWN	ENSGALG00000007267	1.8799	0.531943	-0.270349	425359	Uncharacterized protein [Source:UniProtKB/TrEMBL;Acc:F1NAY8]
LPP	ENSGALG00000007337	1.80891	0.552818	FALSE	ENSGALG00000007337	1.50814	0.66307		429148	Lipoma-preferred partner homolog [Source:UniProtKB/Swiss-Prot;Acc:Q5F464]
TXNDC14	ENSGALG00000007350	1.1882	0.841611	FALSE	ENSGALG00000007350	1.44905	0.690109		428853	Uncharacterized protein [Source:UniProtKB/TrEMBL;Acc:E1C8J7]
PEBP1	ENSGALG00000007403	0.853752	1.1713	DOWN	ENSGALG00000007403	1.47326	0.678769	-0.174983	416990	phosphatidylethanolamine-binding protein 1 [Source:RefSeq peptide;Acc:NP_001185571]
POLR1D	ENSGALG00000007470	0.770744	1.29745	DOWN	ENSGALG00000007470	1.46075	0.684578	-0.0861658		Uncharacterized protein [Source:UniProtKB/TrEMBL;Acc:E1C277]
MRPL28	ENSGALG00000007473	1.40915	0.709649	FALSE	ENSGALG00000007473	1.51774	0.658873		426121	39S ribosomal protein L28, mitochondrial [Source:RefSeq peptide;Acc:NP_001026530]
TFRC	ENSGALG00000007485	0.816471	1.22478	FALSE	ENSGALG00000007485	0.61922	1.61494		396191	transferrin receptor protein 1 [Source:RefSeq peptide;Acc:NP_990587]
	ENSGALG00000007510	0.753861	1.3265	DOWN	ENSGALG00000007510	1.40319	0.712664	-0.041197	422303
PGAM1	ENSGALG00000007606	0.930575	1.0746	DOWN	ENSGALG00000007606	1.36945	0.730222	-0.200352	428969	Phosphoglycerate mutase 1 [Source:UniProtKB/Swiss-Prot;Acc:Q5ZLN1]
RPL35A	ENSGALG00000007611	0.895901	1.11619	DOWN	ENSGALG00000007611	1.71676	0.582491	-0.31341	424924	ribosomal protein L35a [Source:HGNC Symbol;Acc:10345]
NPM3	ENSGALG00000007704	1.06458	0.939341	FALSE	ENSGALG00000007704	1.72078	0.581131		770430	nucleophosmin/nucleoplasmin 3 [Source:HGNC Symbol;Acc:7931]
PES1	ENSGALG00000007778	1.09744	0.911213	FALSE	ENSGALG00000007778	1.31542	0.760215		770808	pescadillo ribosomal biogenesis factor 1 [Source:HGNC Symbol;Acc:8848]
COMMD3	ENSGALG00000007900	0.793942	1.25954	DOWN	ENSGALG00000007900	1.589	0.629327	-0.164615		COMM domain containing 3 [Source:HGNC Symbol;Acc:23332]
EIF4E2	ENSGALG00000007919	0.80199	1.2469	DOWN	ENSGALG00000007919	1.33811	0.747321	-0.0546692	424941	eukaryotic translation initiation factor 4E family member 2 [Source:HGNC Symbol;Acc:3293]
ATP5H	ENSGALG00000007926	1.25422	0.797311	FALSE	ENSGALG00000007926	1.46389	0.683112		422115	Uncharacterized protein [Source:UniProtKB/TrEMBL;Acc:E1C658]
SUMO2	ENSGALG00000007971	0.884364	1.13076	DOWN	ENSGALG00000007971	1.46658	0.681857	-0.202508	770125	Small ubiquitin-related modifier 2 [Source:UniProtKB/Swiss-Prot;Acc:Q5ZJM9]
ASTL	ENSGALG00000008061	1.19434	0.837283	FALSE	ENSGALG00000008061	1.34056	0.745957		423176	Astacin-like metalloendopeptidase [Source:UniProtKB/Swiss-Prot;Acc:P0DJJ2]
UQCR10	ENSGALG00000008066	0.731703	1.36668	DOWN	ENSGALG00000008066	1.94632	0.513791	-0.217911	770937	ubiquinol-cytochrome c reductase, complex III subunit X [Source:HGNC Symbol;Acc:30863]
PTPMT1	ENSGALG00000008091	1.37281	0.728431	FALSE	ENSGALG00000008091	1.44497	0.692056		423181	protein tyrosine phosphatase, mitochondrial 1 [Source:HGNC Symbol;Acc:26965]
RPS27A	ENSGALG00000008125	1.07774	0.927866	FALSE	ENSGALG00000008125	1.61056	0.620902		395796	Ubiquitin-40S ribosomal protein S27a Ubiquitin 40S ribosomal protein S27a [Source:UniProtKB/Swiss-Prot;Acc:P79781]
SPTBN1	ENSGALG00000008156	0.908701	1.10047	FALSE	ENSGALG00000008156	0.804162	1.24353		421216	spectrin beta chain, brain 1 [Source:RefSeq peptide;Acc:NP_001186354]
RPL30	ENSGALG00000008212	0.68629	1.45711	DOWN	ENSGALG00000008212	1.78693	0.559618	-0.126672		ribosomal protein L30 [Source:HGNC Symbol;Acc:10333]
ANXA4	ENSGALG00000008216	0.83001	1.2048	DOWN	ENSGALG00000008216	1.31464	0.760664	-0.0693463		annexin A4 [Source:HGNC Symbol;Acc:542]
DNAJC2	ENSGALG00000008249	0.82292	1.21519	DOWN	ENSGALG00000008249	1.32752	0.753284	-0.0696355	417717	dnaJ homolog subfamily C member 2 [Source:RefSeq peptide;Acc:NP_001186254]
TBX5	ENSGALG00000008253	0.749035	1.33505	DOWN	ENSGALG00000008253	1.46582	0.68221	-0.0668248	373988	T-box transcription factor TBX5 [Source:UniProtKB/Swiss-Prot;Acc:Q9PWE8]
LRRN1	ENSGALG00000008279	0.690755	1.44769	FALSE	ENSGALG00000008279	0.676904	1.47731		771599	leucine-rich repeat neuronal protein 1 precursor [Source:RefSeq peptide;Acc:NP_001091008]
AP3S2	ENSGALG00000008291	0.669025	1.49471	DOWN	ENSGALG00000008291	2.41024	0.414896	-0.254129	415581	adaptor-related protein complex 3, sigma 2 subunit [Source:RefSeq peptide;Acc:NP_001152814]
MDK	ENSGALG00000008367	1.0459	0.956113	FALSE	ENSGALG00000008367	1.56504	0.63896		423196	midkine precursor [Source:RefSeq peptide;Acc:NP_001106760]
SEC13	ENSGALG00000008419	0.816029	1.22545	DOWN	ENSGALG00000008419	1.32899	0.75245	-0.0635789	416119	Uncharacterized protein [Source:UniProtKB/TrEMBL;Acc:E1BVC4]
EXOC4	ENSGALG00000008477	1.19678	0.835576	FALSE	ENSGALG00000008477	1.32632	0.753967		416700	exocyst complex component 4 [Source:RefSeq peptide;Acc:NP_001186249]
	ENSGALG00000008567	1.15027	0.869358	FALSE	ENSGALG00000008567	1.27095	0.786815		421254
NDUFA1	ENSGALG00000008613	1.22348	0.817344	FALSE	ENSGALG00000008613	1.85097	0.540259		772150	Uncharacterized protein [Source:UniProtKB/TrEMBL;Acc:E1BQ44]
RPL39	ENSGALG00000008620	0.874646	1.14332	DOWN	ENSGALG00000008620	1.56375	0.639489	-0.235157	374132	60S ribosomal protein L39 [Source:UniProtKB/Swiss-Prot;Acc:Q98TF5]
DSTN	ENSGALG00000008667	0.903232	1.10714	DOWN	ENSGALG00000008667	1.28223	0.779891	-0.123341	396539	Destrin [Source:UniProtKB/Swiss-Prot;Acc:P18359]
RPL12	ENSGALG00000008806	0.878186	1.13871	DOWN	ENSGALG00000008806	1.64745	0.607	-0.271186	417264	ribosomal protein L12 [Source:HGNC Symbol;Acc:10302]
TCF7L2	ENSGALG00000008883	1.38197	0.723606	FALSE	ENSGALG00000008883	1.26962	0.78764		395508	transcription factor 7-like 2 [Source:RefSeq peptide;Acc:NP_001193439]
FUBP1	ENSGALG00000008939	0.882948	1.13257	FALSE	ENSGALG00000008939	0.631415	1.58375		424551	far upstream element-binding protein 1 [Source:RefSeq peptide;Acc:NP_001006535]
CLDN12	ENSGALG00000009038	0.572705	1.7461	FALSE	ENSGALG00000009038	0.466126	2.14534		771872	Uncharacterized protein [Source:UniProtKB/TrEMBL;Acc:E1BTT6]
EBNA1BP2	ENSGALG00000009045	0.849841	1.17669	DOWN	ENSGALG00000009045	1.34326	0.744456	-0.105385	424558	Uncharacterized protein [Source:UniProtKB/TrEMBL;Acc:E1BSA2]
MTM1	ENSGALG00000009096	1.59889	0.625433	UP	ENSGALG00000009096	0.714317	1.39994	-0.198955	422388	Uncharacterized protein [Source:UniProtKB/TrEMBL;Acc:E1BRL5]
SNAP23	ENSGALG00000009097	0.769044	1.30032	FALSE	ENSGALG00000009097	0.622442	1.60657		423235	synaptosomal-associated protein 23 [Source:RefSeq peptide;Acc:NP_001186595]
DPP7	ENSGALG00000009105	1.34415	0.743965	FALSE	ENSGALG00000009105	1.34765	0.742033		417297	Uncharacterized protein [Source:UniProtKB/TrEMBL;Acc:E1BZ81]
ATP6V0C	ENSGALG00000009229	1.43642	0.696177	FALSE	ENSGALG00000009229	1.22877	0.813822		416753	ATPase, H+ transporting, lysosomal 16kDa, V0 subunit c [Source:HGNC Symbol;Acc:855]
HNRNPA3	ENSGALG00000009250	0.87957	1.13692	DOWN	ENSGALG00000009250	1.33605	0.748477	-0.131093	100859627	Uncharacterized protein [Source:UniProtKB/TrEMBL;Acc:E1BZE6]
IFRD1	ENSGALG00000009448	0.842532	1.1869	DOWN	ENSGALG00000009448	1.29421	0.772674	-0.0698575	395226	interferon-related developmental regulator 1 [Source:RefSeq peptide;Acc:NP_001001468]
gga-mir-3533	ENSGALG00000009621	0.918584	1.08863	DOWN	ENSGALG00000009621	1.35242	0.739413	-0.179172	396526	gga-mir-3533 [Source:miRBase;Acc:MI0015386]
NDUFS7	ENSGALG00000009703	0.801083	1.24831	DOWN	ENSGALG00000009703	1.53148	0.652963	-0.14812	770724	NADH dehydrogenase (ubiquinone) Fe-S protein 7, 20kDa (NADH-coenzyme Q reductase) [Source:HGNC Symbol;Acc:7714]
FLVCR1	ENSGALG00000009807	0.71711	1.39449	FALSE	ENSGALG00000009807	0.55048	1.8166		421365	Uncharacterized protein [Source:UniProtKB/TrEMBL;Acc:F1P548]
RPL18A	ENSGALG00000009829	0.786187	1.27196	DOWN	ENSGALG00000009829	1.56898	0.637356	-0.148831	417823	60S ribosomal protein L18a [Source:UniProtKB/TrEMBL;Acc:F1NPD3]
ACTC1	ENSGALG00000009844	0.520311	1.92193	DOWN	ENSGALG00000009844	1.84579	0.541773	0.0214621	423298	Actin, alpha cardiac muscle 1 [Source:UniProtKB/Swiss-Prot;Acc:P68034]
SLC30A1	ENSGALG00000009858	0.643538	1.55391	FALSE	ENSGALG00000009858	0.636227	1.57177		421377	Uncharacterized protein [Source:UniProtKB/TrEMBL;Acc:F1NHZ7]
GRIP1	ENSGALG00000009895	0.744179	1.34376	FALSE	ENSGALG00000009895	0.77282	1.29396			glutamate receptor interacting protein 1 [Source:HGNC Symbol;Acc:18708]
ELOVL1	ENSGALG00000009988	1.22341	0.81739	FALSE	ENSGALG00000009988	1.27801	0.782464		424564	elongation of very long chain fatty acids protein 1 [Source:RefSeq peptide;Acc:NP_001012616]
PPP1CB	ENSGALG00000010026	0.862009	1.16008	FALSE	ENSGALG00000010026	0.739882	1.35157		396019	Serine/threonine-protein phosphatase PP1-beta catalytic subunit [Source:UniProtKB/Swiss-Prot;Acc:P62207]
RPS3A	ENSGALG00000010077	1.05587	0.947086	FALSE	ENSGALG00000010077	1.41271	0.707859		422477	ribosomal protein S3A [Source:RefSeq peptide;Acc:NP_001075886]
RPS8	ENSGALG00000010124	0.907912	1.10143	DOWN	ENSGALG00000010124	1.66857	0.599315	-0.308597	424584	40S ribosomal protein S8 [Source:RefSeq peptide;Acc:NP_001239055]
PNN	ENSGALG00000010167	0.906969	1.10257	DOWN	ENSGALG00000010167	1.2593	0.794092	-0.112877		pinin, desmosome associated protein [Source:HGNC Symbol;Acc:9162]
NASP	ENSGALG00000010255	0.958683	1.0431	DOWN	ENSGALG00000010255	1.47743	0.676851	-0.281832	424600	nuclear autoantigenic sperm protein (histone-binding) [Source:HGNC Symbol;Acc:7644]
VASH1	ENSGALG00000010368	0.767519	1.3029	FALSE	ENSGALG00000010368	0.449524	2.22458		423369	vasohibin 1 [Source:HGNC Symbol;Acc:19964]
POMT2	ENSGALG00000010423	0.470173	2.12688	FALSE	ENSGALG00000010423	0.442165	2.2616		423373	protein-O-mannosyltransferase 2 [Source:HGNC Symbol;Acc:19743]
FCRL2	ENSGALG00000010507	1.21557	0.822662	FALSE	ENSGALG00000010507	1.42259	0.702942		425592	Fc receptor family member [Source:RefSeq peptide;Acc:NP_001090998]
TXNDC12	ENSGALG00000010569	1.12197	0.89129	FALSE	ENSGALG00000010569	1.23303	0.811012		772208	Uncharacterized protein [Source:UniProtKB/TrEMBL;Acc:F1NLC7]
MAGOH	ENSGALG00000010689	0.845323	1.18298	DOWN	ENSGALG00000010689	1.53858	0.649949	-0.195374	374226	Protein mago nashi homolog [Source:UniProtKB/Swiss-Prot;Acc:P50594]
ANTXR2	ENSGALG00000010892	0.662778	1.5088	FALSE	ENSGALG00000010892	0.626894	1.59517			anthrax toxin receptor 2 [Source:HGNC Symbol;Acc:21732]
HNRNPD	ENSGALG00000011184	0.866398	1.1542	DOWN	ENSGALG00000011184	1.66325	0.601233	-0.265165	422602	heterogeneous nuclear ribonucleoprotein D0 [Source:RefSeq peptide;Acc:NP_001026314]
DACT2	ENSGALG00000011288	0.784235	1.27513	FALSE	ENSGALG00000011288	0.819373	1.22045		421561	dishevelled-binding antagonist of beta-catenin 2 [Source:HGNC Symbol;Acc:21231]
DES	ENSGALG00000011306	0.679085	1.47257	DOWN	ENSGALG00000011306	2.07607	0.481679	-0.197406		desmin [Source:HGNC Symbol;Acc:2770]
SLC4A7	ENSGALG00000011405	0.614449	1.62747	FALSE	ENSGALG00000011405	0.636768	1.57043			solute carrier family 4, sodium bicarbonate cotransporter, member 7 [Source:HGNC Symbol;Acc:11033]
SNRPF	ENSGALG00000011409	0.50884	1.96525	DOWN	ENSGALG00000011409	1.87809	0.532457	0.0236166	417916	Uncharacterized protein [Source:UniProtKB/TrEMBL;Acc:F1P4B8]
RPL37A	ENSGALG00000011472	0.781088	1.28027	DOWN	ENSGALG00000011472	1.84121	0.543121	-0.237967	769981	60S ribosomal protein L37a [Source:UniProtKB/Swiss-Prot;Acc:P32046]
RPL14	ENSGALG00000011523	1.08629	0.920565	FALSE	ENSGALG00000011523	1.80903	0.552783		374134	Uncharacterized protein [Source:UniProtKB/TrEMBL;Acc:F1NTC7]
BIN1	ENSGALG00000011541	0.824748	1.21249	FALSE	ENSGALG00000011541	0.777813	1.28566		424228	bridging integrator 1 [Source:RefSeq peptide;Acc:NP_001006524]
ILF2	ENSGALG00000011570	0.949249	1.05346	DOWN	ENSGALG00000011570	1.64236	0.608879	-0.34037	425709	Uncharacterized protein [Source:UniProtKB/TrEMBL;Acc:H9KZT7]
ARL1	ENSGALG00000011651	1.19263	0.838485	FALSE	ENSGALG00000011651	1.36588	0.732126		417934	ADP-ribosylation factor-like protein 1 [Source:RefSeq peptide;Acc:NP_001074963]
LUC7L2	ENSGALG00000011857	0.840298	1.19005	DOWN	ENSGALG00000011857	1.25409	0.797391	-0.042907	417971	LUC7-like 2 [Source:RefSeq peptide;Acc:NP_001025926]
TAGLN	ENSGALG00000011902	0.731505	1.36705	DOWN	ENSGALG00000011902	1.65122	0.605614	-0.12589	396490	Transgelin [Source:UniProtKB/Swiss-Prot;Acc:P19966]
SPON1	ENSGALG00000012027	0.868159	1.15186	FALSE	ENSGALG00000012027	0.656111	1.52413		395657	spondin-1 precursor [Source:RefSeq peptide;Acc:NP_990182]
QSER1	ENSGALG00000012030	0.750912	1.33171	FALSE	ENSGALG00000012030	0.64201	1.55761		421599	glutamine and serine-rich protein 1 [Source:RefSeq peptide;Acc:NP_001186343]
TNRC6B	ENSGALG00000012050	1.30095	0.768667	FALSE	ENSGALG00000012050	1.33665	0.748139		418010	trinucleotide repeat containing 6B [Source:HGNC Symbol;Acc:29190]
DBI	ENSGALG00000012112	0.667105	1.49901	DOWN	ENSGALG00000012112	1.63094	0.613143	-0.053962	395263	acyl-CoA-binding protein [Source:RefSeq peptide;Acc:NP_989907]
TMEM184B	ENSGALG00000012272	0.773072	1.29354	FALSE	ENSGALG00000012272	0.508216	1.96767		418027	transmembrane protein 184B [Source:RefSeq peptide;Acc:NP_001025930]
NOL12	ENSGALG00000012410	0.809628	1.23514	DOWN	ENSGALG00000012410	1.37367	0.727977	-0.0816506	418037	Uncharacterized protein [Source:UniProtKB/TrEMBL;Acc:F1NCS7]
TNS3	ENSGALG00000012447	1.24467	0.803424	UP	ENSGALG00000012447	0.700538	1.42747	0.182803		tensin 3 [Source:HGNC Symbol;Acc:21616]
EIF3D	ENSGALG00000012529	0.913245	1.095	DOWN	ENSGALG00000012529	1.29152	0.774283	-0.138962	771356	Uncharacterized protein [Source:UniProtKB/TrEMBL;Acc:F1NQE1]
TXN2	ENSGALG00000012532	0.824912	1.21225	DOWN	ENSGALG00000012532	1.44398	0.692528	-0.132384	426978	thioredoxin, mitochondrial [Source:RefSeq peptide;Acc:NP_001026581]
NAA20	ENSGALG00000012587	1.21755	0.82132	FALSE	ENSGALG00000012587	1.47594	0.677535		424333	Uncharacterized protein [Source:UniProtKB/TrEMBL;Acc:E1C474]
C12orf45	ENSGALG00000012694	0.800736	1.24885	DOWN	ENSGALG00000012694	1.35829	0.736218	-0.0645177	418079	chromosome 12 open reading frame 45 [Source:HGNC Symbol;Acc:28628]
RBM24	ENSGALG00000012712	0.786259	1.27185	DOWN	ENSGALG00000012712	1.35998	0.735303	-0.0509563	420846	RNA-binding protein 24 [Source:RefSeq peptide;Acc:NP_001012881]
GNPTAB	ENSGALG00000012763	0.76808	1.30195	FALSE	ENSGALG00000012763	0.55046	1.81666		418096	N-acetylglucosamine-1-phosphate transferase, alpha and beta subunits [Source:HGNC Symbol;Acc:29670]
HIPK2	ENSGALG00000012792	0.892629	1.12029	DOWN	ENSGALG00000012792	1.25131	0.799164	-0.0934651	374138	Uncharacterized protein [Source:UniProtKB/TrEMBL;Acc:F1P4G3]
SLC22A23	ENSGALG00000012816	1.24729	0.801737	UP	ENSGALG00000012816	0.647621	1.54411	0.29682	420881	solute carrier family 22, member 23 [Source:HGNC Symbol;Acc:21106]
TUBB2B	ENSGALG00000012821	0.813581	1.22913	DOWN	ENSGALG00000012821	1.46552	0.682353	-0.131228	420883	Tubulin beta-2 chain [Source:UniProtKB/Swiss-Prot;Acc:P32882]
ZCCHC2	ENSGALG00000012889	0.837181	1.19449	FALSE	ENSGALG00000012889	0.798455	1.25242		420905	zinc finger, CCHC domain containing 2 [Source:HGNC Symbol;Acc:22916]
SEC61G	ENSGALG00000013107	0.542338	1.84387	DOWN	ENSGALG00000013107	1.90322	0.525426	-0.0169112	776639	Uncharacterized protein [Source:UniProtKB/TrEMBL;Acc:E1BUS9]
FHOD3	ENSGALG00000013124	1.21699	0.821699	FALSE	ENSGALG00000013124	1.46157	0.684197			formin homology 2 domain containing 3 [Source:HGNC Symbol;Acc:26178]
SRF	ENSGALG00000013255	0.881508	1.13442	DOWN	ENSGALG00000013255	1.39146	0.718668	-0.16284	396103	serum response factor [Source:RefSeq peptide;Acc:NP_001239070]
AGAP3	ENSGALG00000013341	1.22123	0.818849	FALSE	ENSGALG00000013341	1.264	0.791141			ArfGAP with GTPase domain, ankyrin repeat and PH domain 3 [Source:HGNC Symbol;Acc:16923]
PARD3B	ENSGALG00000013448	1.26598	0.789903	FALSE	ENSGALG00000013448	1.47932	0.675985			par-3 partitioning defective 3 homolog B (C. elegans) [Source:HGNC Symbol;Acc:14446]
COX8A	ENSGALG00000013469	0.461415	2.16725	DOWN	ENSGALG00000013469	2.35893	0.423922	-0.0374934	775974	Uncharacterized protein [Source:UniProtKB/TrEMBL;Acc:H9L049]
CAPRIN1	ENSGALG00000013532	0.822763	1.21542	FALSE	ENSGALG00000013532	0.722488	1.38411		426151	caprin-1 [Source:RefSeq peptide;Acc:NP_001026536]
FAT1	ENSGALG00000013579	0.88843	1.12558	FALSE	ENSGALG00000013579	0.688844	1.45171		395168	Uncharacterized protein [Source:UniProtKB/TrEMBL;Acc:F1NJV5]
	ENSGALG00000013722	1.22123	0.818848	FALSE	ENSGALG00000013722	1.80522	0.553948		426234
LSMD1	ENSGALG00000013787	0.835014	1.19758	DOWN	ENSGALG00000013787	1.8397	0.543566	-0.291449	426258	LSM domain containing 1 [Source:HGNC Symbol;Acc:28212]
	ENSGALG00000013809	1.3936	0.717568	FALSE	ENSGALG00000013809	1.22931	0.813464		407092	Uncharacterized protein [Source:UniProtKB/TrEMBL;Acc:F1NHF9]
NCAPH2	ENSGALG00000013811	1.14828	0.870865	FALSE	ENSGALG00000013811	1.45973	0.68506		426276	Uncharacterized protein [Source:UniProtKB/TrEMBL;Acc:E1BRP2]
HECA	ENSGALG00000013824	0.573133	1.74479	FALSE	ENSGALG00000013824	0.482112	2.07421		421677	Uncharacterized protein [Source:UniProtKB/TrEMBL;Acc:F1P0Q3]
POLR2I	ENSGALG00000013852	0.861758	1.16042	DOWN	ENSGALG00000013852	1.72461	0.579842	-0.281916	426289	DNA-directed RNA polymerase subunit [Source:UniProtKB/TrEMBL;Acc:H9L0B5]
KIT	ENSGALG00000013925	1.46635	0.681965	UP	ENSGALG00000013925	0.655443	1.52569	0.0593348	378783	Mast/stem cell growth factor receptor Kit [Source:UniProtKB/Swiss-Prot;Acc:Q08156]
RPS12	ENSGALG00000013990	1.07165	0.933137	FALSE	ENSGALG00000013990	1.68668	0.592882		421698	40S ribosomal protein S12 [Source:UniProtKB/Swiss-Prot;Acc:P84175]
H2AFZ	ENSGALG00000014023	0.794778	1.25821	DOWN	ENSGALG00000014023	1.29543	0.771942	-0.0228356	426361	Histone H2A.Z [Source:UniProtKB/Swiss-Prot;Acc:Q5ZMD6]
COX5A	ENSGALG00000014121	1.19624	0.835956	FALSE	ENSGALG00000014121	1.65805	0.603119		769735	cytochrome c oxidase subunit Va [Source:HGNC Symbol;Acc:2267]
MCAT	ENSGALG00000014165	1.28824	0.77625	FALSE	ENSGALG00000014165	1.33614	0.748423		427934	malonyl CoA:ACP acyltransferase (mitochondrial) [Source:HGNC Symbol;Acc:29622]
	ENSGALG00000014171	1.19189	0.839003	FALSE	ENSGALG00000014171	1.2777	0.782655		425455	Uncharacterized protein [Source:UniProtKB/TrEMBL;Acc:E1C8T1]
SMAD2	ENSGALG00000014184	0.772578	1.29437	DOWN	ENSGALG00000014184	1.31531	0.760279	-0.0122987	769000	Uncharacterized protein [Source:UniProtKB/TrEMBL;Acc:H9L0G3]
FBLN1	ENSGALG00000014233	1.14825	0.87089	UP	ENSGALG00000014233	0.832105	1.20177	0.053521	373979	fibulin-1 precursor [Source:RefSeq peptide;Acc:NP_989496]
SUPT5H	ENSGALG00000014301	0.929238	1.07615	DOWN	ENSGALG00000014301	1.35736	0.736727	-0.192511	426493	transcription elongation factor SPT5 [Source:RefSeq peptide;Acc:NP_001026555]
RBM34	ENSGALG00000014328	0.857764	1.16582	DOWN	ENSGALG00000014328	1.27715	0.782991	-0.0747728	426311	RNA binding motif protein 34 [Source:HGNC Symbol;Acc:28965]
HNRNPAB	ENSGALG00000014381	0.852808	1.1726	DOWN	ENSGALG00000014381	1.31463	0.760672	-0.0921361	396268	heterogeneous nuclear ribonucleoprotein A/B [Source:RefSeq peptide;Acc:NP_990659]
GAPDH	ENSGALG00000014442	0.974113	1.02658	DOWN	ENSGALG00000014442	1.51965	0.658045	-0.316068	374193	Glyceraldehyde-3-phosphate dehydrogenase [Source:UniProtKB/Swiss-Prot;Acc:P00356]
NOP56	ENSGALG00000014498	0.888391	1.12563	DOWN	ENSGALG00000014498	1.6202	0.617207	-0.271184	426574	nucleolar protein 56 [Source:RefSeq peptide;Acc:NP_001026559]
USP5	ENSGALG00000014525	0.925711	1.08025	DOWN	ENSGALG00000014525	1.25951	0.793957	-0.131754	418290	ubiquitin specific peptidase 5 (isopeptidase T) [Source:HGNC Symbol;Acc:12628]
PHB2	ENSGALG00000014567	0.873655	1.14462	DOWN	ENSGALG00000014567	1.35973	0.73544	-0.138215	771124	prohibitin-2 [Source:RefSeq peptide;Acc:NP_001074354]
SYT11	ENSGALG00000014646	0.878246	1.13863	FALSE	ENSGALG00000014646	0.718415	1.39195		429166	synaptotagmin XI [Source:HGNC Symbol;Acc:19239]
SETD9	ENSGALG00000014719	1.40901	0.709717	FALSE	ENSGALG00000014719	1.47265	0.679049		770222	SET domain containing 9 [Source:HGNC Symbol;Acc:28508]
EPHB6	ENSGALG00000014749	0.807688	1.2381	FALSE	ENSGALG00000014749	0.682201	1.46584		418308	ephrin type-B receptor 5 precursor [Source:RefSeq peptide;Acc:NP_001004387]
SERINC5	ENSGALG00000014798	1.6014	0.624456	UP	ENSGALG00000014798	0.556461	1.79707	0.195677	427175	Uncharacterized protein [Source:UniProtKB/TrEMBL;Acc:F1NBW3]
ATP6V1A	ENSGALG00000014800	0.722351	1.38437	FALSE	ENSGALG00000014800	0.645202	1.5499		395821	V-type proton ATPase catalytic subunit A [Source:RefSeq peptide;Acc:NP_990305]
NAT13	ENSGALG00000014805	0.854036	1.17091	FALSE	ENSGALG00000014805	0.766171	1.30519		418319	N-alpha-acetyltransferase 50, NatE catalytic subunit [Source:RefSeq peptide;Acc:NP_001025949]
RPL37	ENSGALG00000014833	0.834868	1.19779	DOWN	ENSGALG00000014833	1.6364	0.611099	-0.22377	427186	ribosomal protein L37 [Source:RefSeq peptide;Acc:NP_001116235]
HDDC2	ENSGALG00000014841	0.860755	1.16177	DOWN	ENSGALG00000014841	1.26779	0.788775	-0.0719797	421719	HD domain containing 2 [Source:HGNC Symbol;Acc:21078]
SMPD1	ENSGALG00000014864	1.5083	0.662998	#DIV/0!			#DIV/0!	#DIV/0!	776223	Uncharacterized protein [Source:UniProtKB/TrEMBL;Acc:H9L380]
FSTL1	ENSGALG00000014970	0.780644	1.28099	FALSE	ENSGALG00000014970	0.603173	1.6579		395349	follistatin-related protein 1 precursor [Source:RefSeq peptide;Acc:NP_989969]
GATA6	ENSGALG00000014976	0.804125	1.24359	DOWN	ENSGALG00000014976	1.53197	0.652755	-0.15137	396390	Transcription factor GATA-6 [Source:UniProtKB/Swiss-Prot;Acc:P43693]
GSK3B	ENSGALG00000014977	0.869754	1.14975	DOWN	ENSGALG00000014977	1.30439	0.766639	-0.103115	418335	Uncharacterized protein [Source:UniProtKB/TrEMBL;Acc:F1NPL8]
POPDC2	ENSGALG00000014988	0.673839	1.48403	DOWN	ENSGALG00000014988	1.63166	0.612874	-0.060965	404229	popeye domain-containing protein 2 [Source:RefSeq peptide;Acc:NP_996747]
GTF3C6	ENSGALG00000015044	1.2867	0.77718	FALSE	ENSGALG00000015044	1.30043	0.768974		421754	general transcription factor 3C polypeptide 6 [Source:RefSeq peptide;Acc:NP_001026247]
RPS6	ENSGALG00000015082	1.20892	0.827182	FALSE	ENSGALG00000015082	1.28722	0.776867		396148	40S ribosomal protein S6 [Source:RefSeq peptide;Acc:NP_990556]
TMEM2	ENSGALG00000015138	1.2198	0.819803	UP	ENSGALG00000015138	0.748984	1.33514	0.115338	427250	transmembrane protein 2 [Source:HGNC Symbol;Acc:11869]
CZH9ORF41	ENSGALG00000015155	1.27451	0.784612	UP	ENSGALG00000015155	0.806473	1.23997	-0.0345475	427256	Putative uncharacterized protein [Source:UniProtKB/TrEMBL;Acc:Q5ZMK1]
RPS15	ENSGALG00000015195	1.18393	0.844644	FALSE	ENSGALG00000015195	1.96471	0.508982		396448	40S ribosomal protein S15 [Source:UniProtKB/Swiss-Prot;Acc:P62846]
CD164	ENSGALG00000015238	0.855751	1.16856	FALSE	ENSGALG00000015238	0.562217	1.77867		395380	Uncharacterized protein [Source:UniProtKB/TrEMBL;Acc:F1NRC5]
DCBLD2	ENSGALG00000015258	0.815243	1.22663	FALSE	ENSGALG00000015258	0.506274	1.97522			discoidin, CUB and LCCL domain containing 2 [Source:HGNC Symbol;Acc:24627]
CLTA	ENSGALG00000015326	1.16605	0.857596	FALSE	ENSGALG00000015326	1.24925	0.800477		427284	clathrin light chain A [Source:RefSeq peptide;Acc:NP_001034402]
PCGF3	ENSGALG00000015333	1.888	0.529662	UP	ENSGALG00000015333	0.658071	1.51959	-0.368402	427287	Uncharacterized protein [Source:UniProtKB/TrEMBL;Acc:F1NLA3]
RPL24	ENSGALG00000015339	0.902306	1.10827	DOWN	ENSGALG00000015339	1.6296	0.613647	-0.288659	418401	ribosomal protein L24 [Source:HGNC Symbol;Acc:10325]
RTN4IP1	ENSGALG00000015343	1.22496	0.816353	FALSE	ENSGALG00000015343	1.30544	0.766028		421782	Uncharacterized protein [Source:UniProtKB/TrEMBL;Acc:F1NL88]
CD47	ENSGALG00000015355	0.851943	1.17379	FALSE	ENSGALG00000015355	0.589542	1.69623		418408	leukocyte surface antigen CD47 precursor [Source:RefSeq peptide;Acc:NP_001004388]
TMEM175	ENSGALG00000015368	1.39601	0.716327	UP	ENSGALG00000015368	0.760966	1.31412	-0.0818901	427293	transmembrane protein 175 [Source:RefSeq peptide;Acc:NP_001006582]
ILDR2	ENSGALG00000015458	0.826512	1.2099	FALSE	ENSGALG00000015458	0.624019	1.60252		418447	immunoglobulin-like domain containing receptor 2 [Source:HGNC Symbol;Acc:18131]
TRIM55	ENSGALG00000015520	0.741793	1.34809	DOWN	ENSGALG00000015520	1.57746	0.633929	-0.107864	420166	tripartite motif-containing protein 55 [Source:RefSeq peptide;Acc:NP_001186333]
MRPL50	ENSGALG00000015543	1.3633	0.733515	FALSE	ENSGALG00000015543	1.32735	0.75338		427307	39S ribosomal protein L50, mitochondrial [Source:RefSeq peptide;Acc:NP_001006583]
RPS23	ENSGALG00000015617	0.940926	1.06278	DOWN	ENSGALG00000015617	1.2487	0.800834	-0.140092	427323	ribosomal protein S23 [Source:HGNC Symbol;Acc:10410]
RPL7	ENSGALG00000015637	0.882806	1.13275	DOWN	ENSGALG00000015637	1.495	0.668898	-0.213908	420182	60S ribosomal protein L7 [Source:RefSeq peptide;Acc:NP_001006345]
ZFHX4	ENSGALG00000015673	1.27036	0.787177	UP	ENSGALG00000015673	0.751825	1.3301	0.0597342		Zinc finger homeobox protein 4 [Source:UniProtKB/TrEMBL;Acc:F1NAX1]
TXN	ENSGALG00000015704	1.39587	0.716399	FALSE	ENSGALG00000015704	1.37507	0.727235		396437	Thioredoxin [Source:UniProtKB/Swiss-Prot;Acc:P08629]
IMMT	ENSGALG00000015783	0.912156	1.0963	DOWN	ENSGALG00000015783	1.24959	0.800262	-0.111894	422912	mitochondrial inner membrane protein [Source:RefSeq peptide;Acc:NP_001006462]
SOD1	ENSGALG00000015844	0.849278	1.17747	DOWN	ENSGALG00000015844	1.45275	0.688349	-0.160928	395938	superoxide dismutase [Source:RefSeq peptide;Acc:NP_990395]
CD109	ENSGALG00000015910	0.672899	1.48611	FALSE	ENSGALG00000015910	0.412	2.42719		421862	CD109 molecule [Source:HGNC Symbol;Acc:21685]
EEF1A	ENSGALG00000015917	1.02645	0.974235	#DIV/0!			#DIV/0!	#DIV/0!	373963	Elongation factor 1-alpha 1 [Source:UniProtKB/Swiss-Prot;Acc:Q90835]
DYSF	ENSGALG00000016105	1.24988	0.800077	FALSE	ENSGALG00000016105	1.50386	0.664955		425353	dysferlin, limb girdle muscular dystrophy 2B (autosomal recessive) [Source:HGNC Symbol;Acc:3097]
SH3BGR	ENSGALG00000016127	0.807669	1.23813	DOWN	ENSGALG00000016127	1.83296	0.545565	-0.262104	418523	Uncharacterized protein [Source:UniProtKB/TrEMBL;Acc:E1BVU4]
TSNARE1	ENSGALG00000016161	1.39206	0.718358	FALSE	ENSGALG00000016161	1.45336	0.688059			t-SNARE domain containing 1 [Source:HGNC Symbol;Acc:26437]
RPLP1	ENSGALG00000016172	1.33213	0.750675	FALSE	ENSGALG00000016172	1.64482	0.607968		396262	60S acidic ribosomal protein P1 [Source:UniProtKB/Swiss-Prot;Acc:P18660]
EYS	ENSGALG00000016263	0.653302	1.53069	DOWN	ENSGALG00000016263	1.24004	0.806426	0.153124		Uncharacterized protein [Source:UniProtKB/TrEMBL;Acc:F1NTV8]
NDUFB9	ENSGALG00000016336	0.915805	1.09194	DOWN	ENSGALG00000016336	1.74327	0.573635	-0.34217	420337	Uncharacterized protein [Source:UniProtKB/TrEMBL;Acc:F1NPF3]
TSSC1	ENSGALG00000016385	0.527935	1.89417	FALSE	ENSGALG00000016385	0.616245	1.62273		421916	protein TSSC1 [Source:RefSeq peptide;Acc:NP_001026259]
SOX11	ENSGALG00000016397	0.869033	1.1507	FALSE	ENSGALG00000016397	0.694925	1.439		396104	transcription factor SOX-11 [Source:RefSeq peptide;Acc:NP_990518]
EIF1AY	ENSGALG00000016410	0.825269	1.21173	DOWN	ENSGALG00000016410	1.25507	0.796771	-0.0284972	418606	eukaryotic translation initiation factor 1A, Y chromosome [Source:RefSeq peptide;Acc:NP_001025975]
IAH1	ENSGALG00000016425	1.178	0.848893	FALSE	ENSGALG00000016425	1.60088	0.624655		421930	Uncharacterized protein [Source:UniProtKB/TrEMBL;Acc:F1NKW4]
ADAM17	ENSGALG00000016427	0.863069	1.15866	FALSE	ENSGALG00000016427	0.722762	1.38358		421931	disintegrin and metalloproteinase domain-containing protein 17 precursor [Source:RefSeq peptide;Acc:NP_001008682]
MELK	ENSGALG00000016438	1.49294	0.669822	FALSE	ENSGALG00000016438	1.23088	0.812426		428391	maternal embryonic leucine zipper kinase [Source:RefSeq peptide;Acc:NP_001026680]
MYCN	ENSGALG00000016462	1.20234	0.831712	UP	ENSGALG00000016462	0.766782	1.30415	0.101812	421948	N-myc proto-oncogene protein [Source:RefSeq peptide;Acc:NP_001026262]
EPHX2	ENSGALG00000016567	1.26959	0.787658	FALSE	ENSGALG00000016567	1.50095	0.666247		421999	epoxide hydrolase 2 [Source:RefSeq peptide;Acc:NP_001028817]
C2ORF18	ENSGALG00000016589	1.20855	0.827441	FALSE	ENSGALG00000016589	1.53311	0.652267		431081	Uncharacterized protein [Source:UniProtKB/TrEMBL;Acc:E1BRQ4]
POMC	ENSGALG00000016600	1.18743	0.842155	FALSE	ENSGALG00000016600	1.61005	0.621097		422011	pro-opiomelanocortin precursor [Source:RefSeq peptide;Acc:NP_001026269]
MID1	ENSGALG00000016603	1.39254	0.71811	UP	ENSGALG00000016603	0.72509	1.37914	-0.0134042	373920	midline 1 (Opitz/BBB syndrome) [Source:RefSeq peptide;Acc:NP_989460]
PHF16	ENSGALG00000016727	0.706165	1.4161	FALSE	ENSGALG00000016727	0.724769	1.37975		418674	Uncharacterized protein [Source:UniProtKB/TrEMBL;Acc:E1BW66]
RPL31	ENSGALG00000016775	1.14244	0.875319	FALSE	ENSGALG00000016775	1.65453	0.604401		418710	Uncharacterized protein [Source:UniProtKB/TrEMBL;Acc:F1P4V6]
RANBP2	ENSGALG00000016808	0.894631	1.11778	FALSE	ENSGALG00000016808	0.8124	1.23092		418730	RAN binding protein 2 [Source:HGNC Symbol;Acc:9848]
PCID2	ENSGALG00000016831	0.778719	1.28416	FALSE	ENSGALG00000016831	0.789872	1.26603		418745	PCI domain containing 2 [Source:RefSeq peptide;Acc:NP_001006266]
LNX2	ENSGALG00000017096	1.63154	0.612917	UP	ENSGALG00000017096	0.65196	1.53384	-0.0977045	418928	Uncharacterized protein [Source:UniProtKB/TrEMBL;Acc:E1C2T9]
CHSAP18	ENSGALG00000017129	1.271	0.786779	FALSE	ENSGALG00000017129	1.40532	0.711584		374206	histone deacetylase complex subunit SAP18 [Source:RefSeq peptide;Acc:NP_989643]
FZD4	ENSGALG00000017242	0.669367	1.49395	FALSE	ENSGALG00000017242	0.57254	1.7466		373887	Frizzled-4 [Source:UniProtKB/Swiss-Prot;Acc:Q9IA05]
NARS2	ENSGALG00000017262	1.27779	0.7826	FALSE	ENSGALG00000017262	1.26824	0.788496		419026	asparaginyl-tRNA synthetase 2, mitochondrial (putative) [Source:HGNC Symbol;Acc:26274]
RPS11	ENSGALG00000017299	0.894641	1.11777	DOWN	ENSGALG00000017299	1.70238	0.587412	-0.307229	419049	40S ribosomal protein S11 [Source:RefSeq peptide;Acc:NP_001026004]
HPS1	ENSGALG00000017419	1.41229	0.70807	FALSE	ENSGALG00000017419	1.70868	0.585247		429879	Hermansky-Pudlak syndrome 1 [Source:RefSeq peptide;Acc:NP_001026751]
DOHH	ENSGALG00000017524	0.813318	1.22953	DOWN	ENSGALG00000017524	1.66666	0.600003	-0.213315	427066	Deoxyhypusine hydroxylase [Source:UniProtKB/Swiss-Prot;Acc:Q5ZIP3]
NDUFS8	ENSGALG00000017675	0.883619	1.13171	DOWN	ENSGALG00000017675	1.72064	0.581177	-0.302442	769492	Uncharacterized protein [Source:UniProtKB/TrEMBL;Acc:F1NAF3]
POLR3K	ENSGALG00000017681	0.680655	1.46917	DOWN	ENSGALG00000017681	2.1564	0.463736	-0.216919	768505	polymerase (RNA) III (DNA directed) polypeptide K, 12.3 kDa [Source:HGNC Symbol;Acc:14121]
	ENSGALG00000017706	1.20891	0.827193	UP	ENSGALG00000017706	0.75936	1.3169	0.107992	427327
MT-CYB	ENSGALG00000018360	0.944044	1.05927	DOWN	ENSGALG00000018360	1.89384	0.528028	-0.416016	807641	Cytochrome b [Source:UniProtKB/Swiss-Prot;Acc:P18946]
MT-ND3	ENSGALG00000018366	1.18434	0.844352	FALSE	ENSGALG00000018366	2.40726	0.41541		807638	NADH-ubiquinone oxidoreductase chain 3 [Source:UniProtKB/Swiss-Prot;Acc:P18938]
MT-CO3	ENSGALG00000018367	1.02441	0.976173	FALSE	ENSGALG00000018367	2.17903	0.45892		807637	Cytochrome c oxidase subunit 3 [Source:UniProtKB/Swiss-Prot;Acc:P18945]
ATP6	ENSGALG00000018368	1.19225	0.838748	FALSE	ENSGALG00000018368	1.9454	0.514034		807646	ATP synthase subunit a [Source:UniProtKB/Swiss-Prot;Acc:P14092]
gga-mir-3527	ENSGALG00000018370	1.03727	0.964065	FALSE	ENSGALG00000018370	1.9367	0.516341		807635	gga-mir-3527 [Source:miRBase;Acc:MI0015378]
MT-CO1	ENSGALG00000018373	0.930683	1.07448	DOWN	ENSGALG00000018373	1.76773	0.565698	-0.364985	807639	Cytochrome c oxidase subunit 1 [Source:UniProtKB/Swiss-Prot;Acc:P18943]
MT-ND2	ENSGALG00000018378	1.06101	0.942497	FALSE	ENSGALG00000018378	2.09862	0.476505		807645	NADH-ubiquinone oxidoreductase chain 2 [Source:UniProtKB/Swiss-Prot;Acc:P18937]
	ENSGALG00000018384	1.38735	0.720801	FALSE	ENSGALG00000018384	1.47405	0.678404
	ENSGALG00000018386	1.18955	0.840655	FALSE	ENSGALG00000018386	1.70402	0.586848
GGA.8237	ENSGALG00000018479	0.782819	1.27743	DOWN	ENSGALG00000018479	1.46403	0.683044	-0.0997752		Uncharacterized protein [Source:UniProtKB/TrEMBL;Acc:E1BTQ7]
	ENSGALG00000018499	2.05293	0.487108	FALSE	ENSGALG00000018499	1.61745	0.618257
	ENSGALG00000018770	1.08661	0.920293	FALSE	ENSGALG00000018770	1.28438	0.778587		425455
IGBP1	ENSGALG00000020330	1.18549	0.84353	FALSE	ENSGALG00000020330	1.35692	0.736962			immunoglobulin (CD79A) binding protein 1 [Source:HGNC Symbol;Acc:5461]
SLC43A3	ENSGALG00000020479	1.20415	0.830462	FALSE	ENSGALG00000020479	1.48926	0.671474		423133	solute carrier family 43, member 3 [Source:HGNC Symbol;Acc:17466]
CCDC50	ENSGALG00000020813	0.756423	1.32201	FALSE	ENSGALG00000020813	0.406635	2.45921		424906	coiled-coil domain-containing protein 50 [Source:RefSeq peptide;Acc:NP_001026486]
SUMO3	ENSGALG00000020973	0.903392	1.10694	DOWN	ENSGALG00000020973	1.38148	0.723862	-0.17953	770553	Small ubiquitin-related modifier 3 [Source:UniProtKB/Swiss-Prot;Acc:Q5ZHQ1]
	ENSGALG00000021318	0.663495	1.50717	DOWN	ENSGALG00000021318	1.95979	0.510259	-0.153236		Uncharacterized protein [Source:UniProtKB/TrEMBL;Acc:F1NII1]
DCTN3	ENSGALG00000021365	1.18236	0.845768	FALSE	ENSGALG00000021365	1.342	0.745157		427404	dynactin subunit 3 [Source:RefSeq peptide;Acc:NP_001026616]
SERF1A	ENSGALG00000021397	0.868297	1.15168	DOWN	ENSGALG00000021397	1.46134	0.684303	-0.183994	769434	Uncharacterized protein [Source:UniProtKB/TrEMBL;Acc:E1BSC2]
ND4L	ENSGALG00000021719	0.706376	1.41568	DOWN	ENSGALG00000021719	1.83372	0.54534	-0.161037	807644	NADH-ubiquinone oxidoreductase chain 4L [Source:UniProtKB/Swiss-Prot;Acc:P18942]
CDCA8	ENSGALG00000022145	1.36544	0.732365	FALSE	ENSGALG00000022145	1.49289	0.669841		425084	cell division cycle associated 8 [Source:HGNC Symbol;Acc:14629]
PNKD	ENSGALG00000022166	0.748606	1.33582	DOWN	ENSGALG00000022166	1.50765	0.663283	-0.0853229	426214	paroxysmal nonkinesigenic dyskinesia [Source:HGNC Symbol;Acc:9153]
RPL17L	ENSGALG00000022174	0.591049	1.69191	DOWN	ENSGALG00000022174	1.81357	0.551399	-0.0396491	426845	Uncharacterized protein [Source:UniProtKB/TrEMBL;Acc:H9L213]
ATP5B	ENSGALG00000022539	0.920277	1.08663	DOWN	ENSGALG00000022539	1.35074	0.740336	-0.179942	426673	ATP synthase subunit beta, mitochondrial precursor [Source:RefSeq peptide;Acc:NP_001026562]
IDH2	ENSGALG00000022565	0.862044	1.16003	DOWN	ENSGALG00000022565	1.60612	0.622618	-0.239426	431056	isocitrate dehydrogenase [Source:RefSeq peptide;Acc:NP_001026770]
	ENSGALG00000022570	0.913706	1.09444	DOWN	ENSGALG00000022570	1.79961	0.555676	-0.358029	776936
HINTW	ENSGALG00000022674	0.808891	1.23626	DOWN	ENSGALG00000022674	2.29273	0.43616	-0.372731	395423	Wpkci [Source:RefSeq peptide;Acc:NP_990019]
WPKCI	ENSGALG00000022679	0.420511	2.37806	DOWN	ENSGALG00000022679	1.72505	0.579693	0.159182	768662	Uncharacterized protein; Wpkci [Source:UniProtKB/TrEMBL;Acc:Q98TH7]
	ENSGALG00000022685	0.815644	1.22602	DOWN	ENSGALG00000022685	1.56761	0.637915	-0.177729	100857891
	ENSGALG00000022690	0.637617	1.56834	DOWN	ENSGALG00000022690	1.50143	0.666032	0.0284147	771438	Uncharacterized protein [Source:UniProtKB/TrEMBL;Acc:H9L3F1]
TPP1	ENSGALG00000022706	0.84629	1.18163	DOWN	ENSGALG00000022706	1.54126	0.648821	-0.197468	425576	tripeptidyl peptidase I [Source:HGNC Symbol;Acc:2073]
GGA.42833	ENSGALG00000023073	0.875965	1.1416	FALSE	ENSGALG00000023073	0.813994	1.22851		421634	Uncharacterized protein [Source:UniProtKB/TrEMBL;Acc:F1NJW3]
RPLP0	ENSGALG00000023294	0.929748	1.07556	DOWN	ENSGALG00000023294	1.62756	0.614415	-0.315333	395835	60S acidic ribosomal protein P0 [Source:RefSeq peptide;Acc:NP_990318]
PCIF1	ENSGALG00000023547	0.831285	1.20296	DOWN	ENSGALG00000023547	1.39402	0.717352	-0.113932	771963	PDX1 C-terminal inhibiting factor 1 [Source:HGNC Symbol;Acc:16200]
	ENSGALG00000023973	0.70981	1.40883	DOWN	ENSGALG00000023973	2.39509	0.417521	-0.292289	395532	Uncharacterized protein [Source:UniProtKB/TrEMBL;Acc:F1P2H5]
EX-FABP	ENSGALG00000024011	1.60186	0.624276	FALSE	ENSGALG00000024011	1.97034	0.507526		396393	extracellular fatty acid-binding protein precursor [Source:RefSeq peptide;Acc:NP_990753]
PSMD11	ENSGALG00000024112	0.858031	1.16546	DOWN	ENSGALG00000024112	1.35811	0.736319	-0.121712	430878	proteasome (prosome, macropain) 26S subunit, non-ATPase, 11 [Source:HGNC Symbol;Acc:9556]
B-G	ENSGALG00000024357	1.68086	0.594934	FALSE	ENSGALG00000024357	1.74605	0.57272		417035	MHC B-G antigen isoform 2 precursor [Source:RefSeq peptide;Acc:NP_001025841]
H3-IX	ENSGALG00000025711	0.86281	1.159	DOWN	ENSGALG00000025711	1.53895	0.649794	-0.213016	396233	Uncharacterized protein [Source:UniProtKB/TrEMBL;Acc:F1NNM8]
MRPL9	ENSGALG00000025814	0.355183	2.81545	DOWN	ENSGALG00000025814	3.40566	0.293629	-0.0615541	100858449	mitochondrial ribosomal protein L9 [Source:HGNC Symbol;Acc:14277]
	ENSGALG00000025843	1.11947	0.893284	FALSE	ENSGALG00000025843	1.70183	0.587602
ALX-4	ENSGALG00000025875	0.685128	1.45958	FALSE	ENSGALG00000025875	0.726767	1.37596		373976	homeobox protein aristaless-like 4 [Source:RefSeq peptide;Acc:NP_989493]
SMAD6	ENSGALG00000025898	1.14123	0.876248	FALSE	ENSGALG00000025898	1.40024	0.714165		374096	Mothers against decapentaplegic homolog 6 [Source:UniProtKB/Swiss-Prot;Acc:Q9W734]
ARHGDIG	ENSGALG00000025911	0.669622	1.49338	DOWN	ENSGALG00000025911	2.03077	0.492423	-0.177198	100858938	Rho GDP dissociation inhibitor (GDI) gamma [Source:HGNC Symbol;Acc:680]
ARRDC3	ENSGALG00000025915	1.21057	0.826059	UP	ENSGALG00000025915	0.656825	1.52248	0.311909	427107	arrestin domain containing 3 [Source:HGNC Symbol;Acc:29263]
PHC2	ENSGALG00000025930	0.834195	1.19876	DOWN	ENSGALG00000025930	1.47916	0.676058	-0.158137		polyhomeotic homolog 2 (Drosophila) [Source:HGNC Symbol;Acc:3183]
FXYD6	ENSGALG00000025937	0.823492	1.21434	DOWN	ENSGALG00000025937	1.45403	0.687746	-0.135746	770406	FXYD domain-containing ion transport regulator 6 precursor [Source:RefSeq peptide;Acc:NP_001074348]
	ENSGALG00000025972	1.29042	0.774941	FALSE	ENSGALG00000025972	1.60058	0.624774
	ENSGALG00000025973	0.849987	1.17649	DOWN	ENSGALG00000025973	1.92105	0.52055	-0.329438
ASCC1	ENSGALG00000026019	1.21804	0.820991	FALSE	ENSGALG00000026019	1.63859	0.610281		423709	activating signal cointegrator 1 complex subunit 1 [Source:HGNC Symbol;Acc:24268]
SPRYD3	ENSGALG00000026065	0.775583	1.28935	DOWN	ENSGALG00000026065	1.57731	0.633991	-0.141592	100858430	SPRY domain containing 3 [Source:HGNC Symbol;Acc:25920]
ALDOC	ENSGALG00000026077	0.897432	1.11429	DOWN	ENSGALG00000026077	1.53894	0.649797	-0.247635	395492	Fructose-bisphosphate aldolase C [Source:UniProtKB/Swiss-Prot;Acc:P53449]
CDC26	ENSGALG00000026095	0.548772	1.82225	DOWN	ENSGALG00000026095	2.12775	0.46998	-0.0787922	417269	Uncharacterized protein [Source:UniProtKB/TrEMBL;Acc:E1BRB4]
ATP5D	ENSGALG00000026108	1.09608	0.912345	FALSE	ENSGALG00000026108	1.87661	0.532875		771478	ATP synthase, H+ transporting, mitochondrial F1 complex, delta subunit [Source:HGNC Symbol;Acc:837]
	ENSGALG00000026222	1.41477	0.706829	FALSE	ENSGALG00000026222	1.4711	0.679765		100858243
	ENSGALG00000026245	0.779954	1.28213	DOWN	ENSGALG00000026245	2.8765	0.347645	-0.432309	100859320
	ENSGALG00000026289	0.631145	1.58442	DOWN	ENSGALG00000026289	1.71234	0.583997	-0.0471487	100857484
C9ORF105	ENSGALG00000026300	1.14642	0.872279	FALSE	ENSGALG00000026300	1.54402	0.64766		426803	Uncharacterized protein [Source:UniProtKB/TrEMBL;Acc:E1C8R6]
	ENSGALG00000026366	0.61325	1.63066	DOWN	ENSGALG00000026366	1.47101	0.679805	0.0665544		Connectin/titin; Uncharacterized protein [Source:UniProtKB/TrEMBL;Acc:P79757]
PFDN2	ENSGALG00000026374	0.860305	1.16238	DOWN	ENSGALG00000026374	2.13013	0.469455	-0.39085	100858383	prefoldin subunit 2 [Source:HGNC Symbol;Acc:8867]
PYGO2	ENSGALG00000026423	0.788573	1.26811	DOWN	ENSGALG00000026423	1.66417	0.600902	-0.187671		pygopus homolog 2 (Drosophila) [Source:HGNC Symbol;Acc:30257]
	ENSGALG00000026433	0.924489	1.08168	DOWN	ENSGALG00000026433	1.61836	0.61791	-0.306579
POUV	ENSGALG00000026574	0.86249	1.15943	DOWN	ENSGALG00000026574	1.26809	0.788587	-0.0739031	427781	POU domain class 5 transcription factor 1 [Source:RefSeq peptide;Acc:NP_001103648]
DBN1	ENSGALG00000026644	0.778875	1.2839	DOWN	ENSGALG00000026644	1.46955	0.680481	-0.0983941	396496	drebrin [Source:RefSeq peptide;Acc:NP_990830]
H2AFV	ENSGALG00000026713	0.924844	1.08126	DOWN	ENSGALG00000026713	1.81677	0.550428	-0.374416	426617	H2A histone family, member V [Source:HGNC Symbol;Acc:20664]
GGA.42010	ENSGALG00000026732	0.901643	1.10909	DOWN	ENSGALG00000026732	1.65063	0.605831	-0.295812	430210	NADH dehydrogenase ubiquinone flavoprotein 1 [Source:RefSeq peptide;Acc:NP_001026754]
	ENSGALG00000026760	0.919424	1.08764	DOWN	ENSGALG00000026760	1.92879	0.518459	-0.400965	425644
LIN28B	ENSGALG00000026761	0.892342	1.12065	FALSE	ENSGALG00000026761	0.759221	1.31714		421786	Protein lin-28 homolog B [Source:UniProtKB/Swiss-Prot;Acc:Q45KJ4]
COL16A1	ENSGALG00000026836	1.22799	0.814341	FALSE	ENSGALG00000026836	1.51766	0.658911			collagen, type XVI, alpha 1 [Source:HGNC Symbol;Acc:2193]
CALR	ENSGALG00000026852	0.630586	1.58583	DOWN	ENSGALG00000026852	1.82673	0.547426	-0.0831604		calreticulin [Source:HGNC Symbol;Acc:1455]
	ENSGALG00000026897	1.45596	0.68683	UP	ENSGALG00000026897	0.558386	1.79088	0.334913	100859453
	ENSGALG00000026934	0.677255	1.47655	DOWN	ENSGALG00000026934	1.73023	0.577958	-0.0992971
UBE2M	ENSGALG00000026950	0.446768	2.2383	DOWN	ENSGALG00000026950	2.99411	0.333989	-0.112779	100858641	ubiquitin-conjugating enzyme E2M [Source:HGNC Symbol;Acc:12491]
RPL29	ENSGALG00000026978	0.590052	1.69477	DOWN	ENSGALG00000026978	2.36707	0.422463	-0.167588	770249	ribosomal protein L29 [Source:RefSeq peptide;Acc:NP_001165148]
CHRD	ENSGALG00000026983	1.0883	0.918863	FALSE	ENSGALG00000026983	1.6917	0.59112		395828	chordin precursor [Source:RefSeq peptide;Acc:NP_990311]
RPL21	ENSGALG00000027035	0.873583	1.14471	DOWN	ENSGALG00000027035	1.56575	0.638672	-0.234911	418933	Uncharacterized protein [Source:UniProtKB/TrEMBL;Acc:F1NP85]
FUS	ENSGALG00000027042	1.14867	0.870575	FALSE	ENSGALG00000027042	1.477	0.677047		414144	fusion [Source:RefSeq peptide;Acc:NP_001001531]
	ENSGALG00000027068	0.882744	1.13283	DOWN	ENSGALG00000027068	1.32071	0.757166	-0.125578	772302
CROCC	ENSGALG00000027085	1.2303	0.812807	FALSE	ENSGALG00000027085	1.49175	0.670352			ciliary rootlet coiled-coil, rootletin [Source:HGNC Symbol;Acc:21299]
RPL32	ENSGALG00000027142	1.14593	0.872656	FALSE	ENSGALG00000027142	1.66882	0.599225		416122	ribosomal protein L32 [Source:RefSeq peptide;Acc:NP_001239184]
	ENSGALG00000027170	0.749552	1.33413	DOWN	ENSGALG00000027170	1.31632	0.759695	0.0101425
KRT18	ENSGALG00000027217	0.885265	1.12961	DOWN	ENSGALG00000027217	2.57088	0.388972	-0.496293		keratin 18 [Source:HGNC Symbol;Acc:6430]
PAF1	ENSGALG00000027238	0.894721	1.11767	DOWN	ENSGALG00000027238	1.71751	0.582239	-0.312483	100858108	Paf1, RNA polymerase II associated factor, homolog (S. cerevisiae) [Source:HGNC Symbol;Acc:25459]
	ENSGALG00000027267	0.920148	1.08678	DOWN	ENSGALG00000027267	1.52549	0.655526	-0.264621	426235
SDHC	ENSGALG00000027277	0.794423	1.25877	DOWN	ENSGALG00000027277	1.71898	0.581741	-0.212683	100859641	succinate dehydrogenase complex, subunit C, integral membrane protein, 15kDa [Source:HGNC Symbol;Acc:10682]
MFAP2	ENSGALG00000027326	1.20799	0.82782	FALSE	ENSGALG00000027326	1.6297	0.613611		100858555	microfibrillar-associated protein 2 [Source:HGNC Symbol;Acc:7033]
C14orf80	ENSGALG00000027492	1.291	0.774592	FALSE	ENSGALG00000027492	1.3231	0.755803		424373	chromosome 14 open reading frame 80 [Source:HGNC Symbol;Acc:20127]
DNAJB2	ENSGALG00000027506	0.793352	1.26047	DOWN	ENSGALG00000027506	1.45375	0.687876	-0.105476	427022	DnaJ (Hsp40) homolog, subfamily B, member 2 [Source:HGNC Symbol;Acc:5228]
COL9A2	ENSGALG00000027526	1.26981	0.78752	FALSE	ENSGALG00000027526	1.79465	0.557211			collagen, type IX, alpha 2 [Source:HGNC Symbol;Acc:2218]
HTRA2	ENSGALG00000027539	0.784996	1.27389	DOWN	ENSGALG00000027539	1.60231	0.624098	-0.160898		HtrA serine peptidase 2 [Source:HGNC Symbol;Acc:14348]
LSM12	ENSGALG00000027542	0.827295	1.20876	DOWN	ENSGALG00000027542	1.67358	0.597521	-0.229773	776864	Protein LSM12 homolog [Source:UniProtKB/Swiss-Prot;Acc:Q5ZML5]
OTUD5	ENSGALG00000027557	0.852118	1.17355	DOWN	ENSGALG00000027557	1.31177	0.762328	-0.0897902		OTU domain containing 5 [Source:HGNC Symbol;Acc:25402]
CIAO1	ENSGALG00000027576	1.2205	0.819335	FALSE	ENSGALG00000027576	1.48497	0.673416			cytosolic iron-sulfur protein assembly 1 [Source:HGNC Symbol;Acc:14280]
	ENSGALG00000027614	1.351	0.740192	FALSE	ENSGALG00000027614	1.60076	0.624703
RGMA	ENSGALG00000027639	1.13748	0.879139	FALSE	ENSGALG00000027639	1.23647	0.808751		395214	repulsive guidance molecule A precursor [Source:RefSeq peptide;Acc:NP_989868]
	ENSGALG00000027646	1.29323	0.773259	FALSE	ENSGALG00000027646	1.50721	0.663476
	ENSGALG00000027695	1.09764	0.911041	FALSE	ENSGALG00000027695	1.58681	0.630197		100858588
	ENSGALG00000027754	0.819783	1.21983	DOWN	ENSGALG00000027754	1.99212	0.501978	-0.317805	776802
	ENSGALG00000027782	0.823528	1.21429	DOWN	ENSGALG00000027782	1.64457	0.608063	-0.215465	100859884
RPS26	ENSGALG00000027807	1.06538	0.938635	FALSE	ENSGALG00000027807	1.78199	0.561172		100857770	ribosomal protein S26 [Source:HGNC Symbol;Acc:10414]
CENPA	ENSGALG00000027842	0.607086	1.64721	DOWN	ENSGALG00000027842	2.80514	0.356489	-0.250598	100113359	Histone H3-like centromeric protein A [Source:UniProtKB/Swiss-Prot;Acc:Q6XXM1]
LAMTOR1	ENSGALG00000027888	0.705466	1.4175	DOWN	ENSGALG00000027888	1.50677	0.66367	-0.0417964	100857186	late endosomal/lysosomal adaptor, MAPK and MTOR activator 1 [Source:HGNC Symbol;Acc:26068]
USMG5	ENSGALG00000027904	1.25453	0.797114	FALSE	ENSGALG00000027904	1.52945	0.65383		423873	up-regulated during skeletal muscle growth protein 5 [Source:RefSeq peptide;Acc:NP_001238958]
CPLX2	ENSGALG00000027920	0.761645	1.31295	DOWN	ENSGALG00000027920	1.41647	0.70598	-0.0556648	100857281	complexin 2 [Source:HGNC Symbol;Acc:2310]
COX7C	ENSGALG00000027963	1.37444	0.727571	FALSE	ENSGALG00000027963	1.45538	0.687105		431629	Uncharacterized protein [Source:UniProtKB/TrEMBL;Acc:E1BZL1]
OTUB1	ENSGALG00000028003	0.797425	1.25404	DOWN	ENSGALG00000028003	1.75716	0.569099	-0.228326	777320	OTU domain, ubiquitin aldehyde binding 1 [Source:HGNC Symbol;Acc:23077]
CAPG	ENSGALG00000028024	0.706151	1.41613	DOWN	ENSGALG00000028024	1.9734	0.50674	-0.199412	431244	capping protein (actin filament), gelsolin-like [Source:HGNC Symbol;Acc:1474]
CHURC1	ENSGALG00000028027	0.448524	2.22954	DOWN	ENSGALG00000028027	3.32892	0.300398	-0.148126	395448	protein Churchill [Source:RefSeq peptide;Acc:NP_990040]
FBXO22	ENSGALG00000028035	0.739879	1.35157	FALSE	ENSGALG00000028035	0.763677	1.30945		415355	F-box only protein 22 [Source:RefSeq peptide;Acc:NP_001025716]
HOXA1	ENSGALG00000028095	0.740717	1.35004	DOWN	ENSGALG00000028095	1.58836	0.629582	-0.111135	374051	Homeobox protein Hox-A2 [Source:UniProtKB/TrEMBL;Acc:F6V5Z4]
EIF3K	ENSGALG00000028112	0.737436	1.35605	DOWN	ENSGALG00000028112	1.82219	0.54879	-0.188646		eukaryotic translation initiation factor 3, subunit K [Source:HGNC Symbol;Acc:24656]
	ENSGALG00000028116	1.36176	0.734345	FALSE	ENSGALG00000028116	1.50446	0.66469
CXCL12	ENSGALG00000028136	1.25655	0.795827	UP	ENSGALG00000028136	0.81562	1.22606	-0.0304921	395180	stromal cell-derived factor 1 precursor [Source:RefSeq peptide;Acc:NP_989841]
C17ORF59	ENSGALG00000028145	0.747952	1.33698	DOWN	ENSGALG00000028145	1.50554	0.664213	-0.0837391		Uncharacterized protein [Source:UniProtKB/TrEMBL;Acc:F1P3U2]
RAD9	ENSGALG00000028201	0.889668	1.12401	DOWN	ENSGALG00000028201	2.00562	0.498598	-0.39107	404777	cell cycle checkpoint control protein RAD9A [Source:RefSeq peptide;Acc:NP_998748]
	ENSGALG00000028221	1.13281	0.882762	FALSE	ENSGALG00000028221	2.05321	0.487043		424593
MAX	ENSGALG00000028248	1.26754	0.788932	FALSE	ENSGALG00000028248	1.4523	0.688563		100858676	Protein max [Source:UniProtKB/Swiss-Prot;Acc:P52162]
AUP1	ENSGALG00000028263	1.11658	0.895595	FALSE	ENSGALG00000028263	1.50649	0.663796		769206	ancient ubiquitous protein 1 [Source:HGNC Symbol;Acc:891]
	ENSGALG00000028350	1.41043	0.709006	FALSE	ENSGALG00000028350	1.48228	0.674638
METRNL	ENSGALG00000028354	1.17904	0.84815	FALSE	ENSGALG00000028354	1.29613	0.771527		417332	Uncharacterized protein [Source:UniProtKB/TrEMBL;Acc:F1NIZ8]
SDOS	ENSGALG00000028358	0.903407	1.10692	DOWN	ENSGALG00000028358	1.81172	0.551961	-0.351446	395557	Protein syndesmos [Source:UniProtKB/Swiss-Prot;Acc:Q9IAY5]
TCF4	ENSGALG00000028365	1.3847	0.722176	FALSE	ENSGALG00000028365	1.37216	0.72878		768612	transcription factor 4 [Source:HGNC Symbol;Acc:11634]
CLK1	ENSGALG00000028438	1.15789	0.863639	FALSE	ENSGALG00000028438	1.36663	0.731727		100858576	CDC-like kinase 1 [Source:HGNC Symbol;Acc:2068]
CSPG5	ENSGALG00000028443	0.756584	1.32173	DOWN	ENSGALG00000028443	1.93601	0.516525	-0.240059	395466	chondroitin sulfate proteoglycan 5 precursor [Source:RefSeq peptide;Acc:NP_990050]
TMUB1	ENSGALG00000028513	0.805024	1.2422	DOWN	ENSGALG00000028513	1.59249	0.627948	-0.177077	431107	transmembrane and ubiquitin-like domain containing 1 [Source:HGNC Symbol;Acc:21709]
EIF1	ENSGALG00000028517	0.915469	1.09234	DOWN	ENSGALG00000028517	1.56389	0.639432	-0.276037	420037	Eukaryotic translation initiation factor 1 [Source:UniProtKB/Swiss-Prot;Acc:P51971]
gga-mir-3526	ENSGALG00000028520	1.13477	0.881239	FALSE	ENSGALG00000028520	1.47661	0.677228		396497	gga-mir-3526 [Source:miRBase;Acc:MI0015377]
PTGDS	ENSGALG00000028529	1.55624	0.642574	FALSE	ENSGALG00000028529	2.31605	0.431769		374110	prostaglandin D2 synthase, brain precursor [Source:RefSeq peptide;Acc:NP_989590]
PPIA	ENSGALG00000028600	1.13931	0.877721	FALSE	ENSGALG00000028600	1.6812	0.594812		776282	peptidylprolyl isomerase A (cyclophilin A) [Source:RefSeq peptide;Acc:NP_001159798]
SSR3	ENSGALG00000028683	1.11692	0.895317	FALSE	ENSGALG00000028683	1.28672	0.777168		425027	Uncharacterized protein [Source:UniProtKB/TrEMBL;Acc:E1C984]
ACTG1	ENSGALG00000028749	0.915853	1.09188	DOWN	ENSGALG00000028749	1.32679	0.7537	-0.162153	776816	Actin, cytoplasmic 2 Actin, cytoplasmic 2, N-terminally processed [Source:UniProtKB/Swiss-Prot;Acc:Q5ZMQ2]
PPP1R1B	ENSGALG00000028797	0.55145	1.8134	DOWN	ENSGALG00000028797	1.92841	0.518563	-0.0328874	426639	protein phosphatase 1, regulatory (inhibitor) subunit 1B [Source:HGNC Symbol;Acc:9287]
WDR83OS	ENSGALG00000028844	0.672044	1.488	DOWN	ENSGALG00000028844	2.39956	0.416743	-0.255302	777443	Protein Asterix [Source:UniProtKB/Swiss-Prot;Acc:F8RT80]
TPT1	ENSGALG00000028872	1.07009	0.934503	FALSE	ENSGALG00000028872	1.45235	0.688537		396363	Translationally-controlled tumor protein homolog [Source:UniProtKB/Swiss-Prot;Acc:P43347]
ZNF706	ENSGALG00000028918	0.676173	1.47891	DOWN	ENSGALG00000028918	1.46083	0.684544	0.00837131	768824	Zinc finger protein 706 [Source:UniProtKB/Swiss-Prot;Acc:Q5ZMM5]
TIMM13	ENSGALG00000028937	1.19161	0.839201	FALSE	ENSGALG00000028937	1.87185	0.53423		100859352	translocase of inner mitochondrial membrane 13 homolog (yeast) [Source:HGNC Symbol;Acc:11816]
	ENSGALG00000028992	0.841924	1.18776	DOWN	ENSGALG00000028992	1.42546	0.701528	-0.140396	422526
XPA	ENSGALG00000028998	1.2428	0.804633	FALSE	ENSGALG00000028998	1.20792	0.827869		395659	DNA repair protein complementing XP-A cells homolog [Source:RefSeq peptide;Acc:NP_990184]
CRABP2	ENSGALG00000029140	0.689315	1.45072	DOWN	ENSGALG00000029140	2.34809	0.425878	-0.263437	100857929	Cellular retinoic acid-binding protein 2 [Source:UniProtKB/Swiss-Prot;Acc:P30370]
	ENSGALG00000029165	1.57488	0.634968	FALSE	ENSGALG00000029165	1.46014	0.684867
